# Supplementary material for: Enhancer histone-QTLs are enriched on autoimmune risk haplotypes and influence gene expression within chromatin networks
Source: Nat Commun. 2018 Jul 25;9:2905. doi: 10.1038/s41467-018-05328-9 (PMC6060153; doi:10.1038/s41467-018-05328-9)
Supplement: Supplementary file 4 — Supplementary Data 1 [file 41467_2018_5328_MOESM4_ESM.xlsx]

## Sheet: Supplementary Table 1
Chr	Bp (hg19)	epiQTL rsID	Mapped genea	H3K27ac p-valueb	H3K4me1 p-valueb	log2 (effect size)	Ref Allelec	Alt Alleled	Total allele specific reads	Reference specific reads	Alternate speciic reads	H3K27ac replication p-value
1	6838874	rs61580593	.	0.000233035	7.68596e-07	0.735158	G	T	300	203	97	.
1	8556545	rs7527389	RERE	2.11505e-07	.	-0.754709	A	G	304	106	198	0.628095
1	8960153	rs12034719	.	3.68814e-07	.	0.727896	G	A	192	126	66	0.0187602
1	9334993	rs57533288	H6PD	.	6.09803e-08	1.0101	G	A	273	206	67	.
1	9335173	rs72641831	H6PD	.	1.00126e-10	1.10797	G	T	346	262	84	.
1	9335327	rs12121476	H6PD	.	1.41344e-10	1.09634	C	G	345	261	84	.
1	9335745	rs6688233	H6PD	.	8.47937e-11	1.12805	C	T	325	247	78	.
1	9336116	rs72641832	H6PD	.	6.17583e-11	1.12823	C	A	314	242	72	.
1	9923741	rs935073	CTNNBIP1	3.66718e-07	0.000149619	-1.38697	A	G	128	34	94	0.0841329
1	9924677	rs1220411	CTNNBIP1	6.77158e-08	0.00209201	-1.31186	T	C	169	48	121	0.083718
1	14080682	rs1203682	PRDM2	6.14252e-09	0.338527	0.701275	G	C	357	228	129	0.000621581
1	15061856	rs2050124	KAZN	7.06721e-10	.	-1.3112	C	G	243	55	188	0.0133522
1	15065411	rs10803310	KAZN	1.68014e-08	.	-0.824678	G	A	528	159	369	0.088669
1	15065915	rs6698433	KAZN	7.11542e-09	.	-0.824394	G	C	576	171	405	.
1	15066365	rs6690550	KAZN	4.9165e-12	.	-1.03087	T	C	522	143	379	0.0839798
1	15066944	rs10803311	KAZN	8.82231e-12	.	-1.07961	T	C	409	118	291	0.0218529
1	15067139	rs10927527	KAZN	6.18215e-11	.	-1.04636	C	G	369	112	257	0.0202384
1	15067391	rs1997763	KAZN	2.19152e-08	.	-1.09788	G	A	230	66	164	.
1	15067407	rs1997762	KAZN	4.42996e-09	.	-1.1406	C	A	267	71	196	.
1	15482235	rs6429713	TMEM51-AS1	1.02381e-09	.	-0.688481	G	C	821	309	512	0.130816
1	15482493	rs6429714	TMEM51-AS1	3.91862e-07	.	0.508217	G	A	1094	636	458	0.0128525
1	15482632	rs6429715	TMEM51-AS1	3.62374e-07	.	0.509474	C	T	1094	636	458	0.0162517
1	15482697	rs6659540	TMEM51-AS1	8.34075e-09	.	0.629901	C	T	860	529	331	0.0103823
1	15482706	rs6683240	TMEM51-AS1	8.29797e-09	.	0.629807	G	A	860	529	331	0.010167
1	15482876	rs6667628	TMEM51-AS1	2.95544e-09	.	0.666091	G	A	812	503	309	0.00611936
1	15483051	rs6659235	TMEM51-AS1	2.81763e-09	.	0.666927	T	C	812	503	309	0.00561011
1	15483151	rs6429716	TMEM51-AS1	4.94487e-09	.	0.658381	G	C	807	499	308	0.00586982
1	15483191	rs6429717	TMEM51-AS1	4.85423e-09	.	0.658796	A	C	807	499	308	0.0051688
1	15911010	rs10927807	AGMAT	1.9031e-11	.	-0.50614	T	G	1366	531	835	0.133174
1	15911031	rs10927808	AGMAT	1.44672e-11	.	-0.509825	T	G	1359	527	832	0.137202
1	15911349	rs3737705	AGMAT	3.08034e-10	.	-0.552712	G	A	990	371	619	0.977963
1	15911493	rs6687474	AGMAT	8.22659e-12	.	-0.507011	A	G	1359	527	832	0.145818
1	15911597	rs6687585	AGMAT	7.64378e-12	.	-0.516289	A	G	1348	520	828	0.146969
1	15911730	rs6690219	AGMAT	4.42439e-10	.	-0.552324	T	G	1000	376	624	0.956297
1	15911847	rs6692814	AGMAT	2.87826e-11	.	-0.503291	T	C	1368	533	835	0.141402
1	15911947	rs45619934	AGMAT	5.22593e-10	.	-0.553496	G	T	1002	377	625	0.948636
1	16533022	rs221052	ARHGEF19	2.43535e-09	.	0.704306	C	T	410	257	153	0.0193035
1	19774582	rs58952060	CAPZB	8.2342e-09	0.0514673	0.872902	G	A	334	215	119	0.816658
1	19774715	rs12409301	CAPZB	1.13682e-08	0.0494503	0.869751	G	A	334	215	119	0.778028
1	19775113	rs4912096	CAPZB	1.90212e-08	0.110504	0.864278	T	C	341	219	122	0.718197
1	19775246	rs10442634	CAPZB	7.28946e-09	0.0582683	0.861669	C	T	364	233	131	0.634402
1	19775492	rs10442635	CAPZB	1.68187e-08	0.0967691	0.827144	A	G	373	237	136	0.642279
1	22090028	rs113484443	USP48	3.32426e-09	0.419755	0.557904	T	C	1047	635	412	0.0938522
1	22090125	rs113313516	USP48	1.83168e-09	0.184625	0.532295	A	G	1208	723	485	0.0950975
1	22090243	rs112911943	USP48	7.94715e-09	0.115449	0.555062	G	T	1011	607	404	0.101545
1	22090249	rs112324305	USP48	8.06656e-09	0.115302	0.554731	G	A	1011	607	404	0.10124
1	22090256	rs7548795	USP48	9.49966e-10	0.20393	-0.569426	C	T	1076	424	652	0.0496597
1	22090443	rs17424747	USP48	8.5141e-09	0.124163	0.554099	G	C	1011	607	404	0.110786
1	22090809	rs113874021	USP48	1.09717e-08	0.157923	0.556368	A	G	1011	607	404	0.104835
1	22090958	rs112401853	USP48	2.31809e-08	0.122976	0.542042	G	A	1011	607	404	0.102406
1	22091032	rs111913694	USP48	5.13084e-07	0.0846647	0.536853	T	C	755	453	302	0.0646094
1	22106875	rs7519675	USP48	2.09979e-07	.	-0.521248	A	G	759	290	469	0.806415
1	22744334	rs58895355	.	.	2.15148e-07	1.47257	C	T	107	82	25	.
1	22744415	rs59832568	.	.	3.4319e-07	1.55272	A	G	90	70	20	.
1	22744534	rs16827093	.	.	1.35854e-07	1.58375	C	T	90	70	20	.
1	22744553	rs61690584	.	.	1.4225e-07	1.58104	G	T	90	70	20	.
1	22744822	rs4634875	.	.	3.84434e-09	1.0473	C	T	235	172	63	.
1	22745608	rs4233288	.	.	2.04722e-07	-1.0093	T	C	179	50	129	.
1	22745776	rs4456069	.	.	2.89001e-08	-1.01744	G	A	212	58	154	.
1	23451178	rs12087937	LUZP1	.	1.68187e-08	1.30681	C	G	119	89	30	.
1	23451360	rs9426688	LUZP1	.	2.37197e-15	1.2448	C	G	219	153	66	.
1	23451892	rs10489563	LUZP1	.	7.7531e-15	1.26452	T	C	214	149	65	.
1	24053465	rs571479	.	6.93899e-07	0.0204273	-0.945273	A	T	176	70	106	0.0892044
1	24053674	rs573361	.	8.12333e-16	0.0389282	-1.23406	A	T	203	67	136	0.00040911
1	24054800	rs1737362	.	3.08096e-09	0.00796645	-0.690534	T	C	459	203	256	0.00111966
1	24194748	rs2070956	CNR2	4.48032e-09	0.000209935	0.768122	G	C	618	415	203	0.271591
1	24194773	rs2070955	CNR2	3.01987e-09	9.57353e-05	0.773345	G	A	625	420	205	0.247623
1	24194788	rs2070954	CNR2	2.91924e-09	8.89435e-05	0.774055	A	G	625	420	205	0.230301
1	24194862	rs2070953	CNR2	4.56717e-10	0.000121195	0.847791	A	C	579	396	183	0.209366
1	24195131	rs3003320	CNR2	9.15539e-11	.	1.06639	C	G	399	290	109	0.304071
1	24195249	rs3003622	CNR2	6.70908e-11	.	1.07454	A	G	399	290	109	0.256068
1	24195270	rs3003321	CNR2	6.24249e-11	.	1.07685	G	A	399	290	109	0.250218
1	24195523	rs6664030	CNR2	5.63294e-11	.	-1.072	A	G	407	113	294	0.224155
1	24195666	rs2503003	CNR2	3.97522e-11	.	-1.08758	C	G	407	113	294	.
1	24222735	rs9424338	CNR2	7.85536e-07	.	-0.851799	G	T	345	98	247	0.0667551
1	24222771	rs2501404	CNR2	7.12508e-07	.	-0.855777	G	A	345	98	247	.
1	24223226	rs3003327	CNR2	1.59635e-09	.	-1.07971	G	A	355	88	267	0.0472301
1	24223245	rs3003623	CNR2	1.46377e-09	.	-1.08168	G	A	355	88	267	0.0443114
1	24223775	rs2502973	CNR2	1.3505e-09	.	-1.24258	A	T	273	62	211	0.0380125
1	24223859	rs2502974	CNR2	1.29488e-09	.	-1.24518	T	G	273	62	211	0.0352002
1	24743783	rs760967	STPG1	1.24749e-07	.	-0.80312	C	T	234	86	148	0.0188224
1	24743879	rs760968	STPG1	7.58988e-08	.	-0.848581	C	T	234	86	148	0.00721247
1	25874899	rs34880212	LDLRAP1	4.14371e-08	7.77595e-05	1.48784	T	C	64	50	14	.
1	25875030	rs113258740	LDLRAP1	1.27701e-08	0.000302961	1.44443	A	G	76	59	17	.
1	25875108	rs35171093	LDLRAP1	3.36894e-09	0.00216395	1.56484	G	A	71	57	14	.
1	25875126	rs35150265	LDLRAP1	3.76422e-09	0.00179518	1.55831	T	C	71	57	14	.
1	25875650	rs72873714	LDLRAP1	3.01058e-09	0.369603	1.40466	G	A	88	70	18	.
1	25875682	rs72873716	LDLRAP1	5.72485e-09	0.49024	1.37738	A	C	86	68	18	.
1	25875756	rs72873718	LDLRAP1	2.64248e-09	0.633757	1.44277	T	C	83	67	16	.
1	25875920	rs72873721	LDLRAP1	6.3971e-09	0.949571	1.40365	C	G	80	64	16	.
1	25876169	rs72873723	LDLRAP1	8.22225e-08	0.723674	1.29901	C	G	73	57	16	.
1	25876340	rs79931859	LDLRAP1	2.44736e-07	0.774605	1.36739	G	A	117	83	34	.
1	25876463	rs35983441	LDLRAP1	1.16885e-07	0.938258	1.45357	A	G	109	79	30	.
1	34994991	rs4587532	.	2.02871e-12	0.09362	0.862831	C	G	626	409	217	0.0195281
1	34995028	rs2359382	.	2.10562e-12	0.102642	0.8582	G	A	626	409	217	0.0193982
1	34995693	rs1342462	.	2.22593e-12	0.737879	0.611442	T	G	1321	805	516	0.386169
1	34996037	rs6664344	.	2.90633e-11	0.503286	0.646247	A	C	1106	678	428	0.421447
1	34996273	rs10737380	.	4.15169e-11	0.508574	0.641441	A	C	1106	678	428	0.465978
1	34996413	rs10737381	.	5.89466e-10	0.632266	0.571232	C	T	1172	714	458	0.501603
1	34997995	rs1418484	.	7.52558e-09	0.0365555	0.74637	C	G	494	321	173	0.43434
1	34998706	rs6692176	.	9.0715e-11	0.0040018	0.843195	C	G	466	310	156	0.455129
1	36488199	rs274732	AGO3	1.48792e-11	.	-2.06466	T	G	103	17	86	2.18565e-07
1	36488956	rs619666	AGO3	1.23812e-11	0.00139001	-1.87347	C	T	103	17	86	4.49053e-09
1	36489977	rs684594	AGO3	8.37912e-12	1.18588e-06	-1.68905	G	A	55	11	44	.
1	36490186	rs603945	AGO3	6.20096e-12	3.20511e-07	-1.57192	C	T	49	12	37	.
1	38366704	rs28658085	INPP5B	2.0875e-10	0.0918298	0.876815	G	A	545	359	186	0.503281
1	38366907	rs28739509	INPP5B	1.60864e-16	0.218378	1.19285	T	C	447	327	120	0.6522
1	38367404	rs28469609	INPP5B	4.14419e-17	0.182518	1.21572	C	T	447	327	120	0.663786
1	38461319	rs61776719	FHL3	1.08761e-08	.	1.46619	C	A	190	150	40	0.142129
1	38461821	rs67631072	FHL3	9.51942e-09	.	1.46618	C	T	190	150	40	0.16355
1	38943369	rs2243957	RP11-329N22.1	5.71417e-08	.	0.70056	C	T	714	453	261	0.00926282
1	38943545	rs2255009	RP11-329N22.1	2.44103e-07	.	0.726689	G	C	580	373	207	0.0425702
1	39492462	rs3768324	NDUFS5	9.26872e-10	.	0.407707	C	T	623	372	251	0.0168487
1	39493618	rs12567986	NDUFS5	3.54575e-07	.	0.5027	T	C	165	111	54	0.457967
1	39975408	rs879037	BMP8A	1.8433e-08	0.00159111	0.924123	T	C	330	216	114	0.00159051
1	39975615	rs2002968	BMP8A	5.88597e-09	0.026919	1.39804	G	A	168	126	42	0.294196
1	40241946	rs1810488	OXCT2	4.1085e-14	0.00975553	1.2144	G	A	355	268	87	0.103442
1	40242262	rs2248883	BMP8B	1.65885e-11	0.00239255	1.42549	T	C	217	176	41	0.157582
1	40242315	rs914962	BMP8B	4.77657e-07	0.788447	0.937006	C	T	304	203	101	0.214161
1	40242445	rs914961	BMP8B	5.47727e-07	0.830176	0.934605	A	T	304	203	101	0.177089
1	40242929	rs2138686	BMP8B	3.0387e-16	.	1.31026	A	G	378	286	92	0.0423025
1	40254522	rs804394	BMP8B	2.37363e-09	.	0.951304	G	A	252	180	72	0.535628
1	40460151	rs6659365	.	.	1.01414e-10	-0.777864	C	G	549	193	356	.
1	40460398	rs6659672	.	0.374706	1.69412e-10	-0.792136	C	T	505	172	333	0.685603
1	40460408	rs6683377	.	0.39713	2.28662e-10	-0.785631	G	C	505	172	333	0.765759
1	40460461	rs6683398	.	0.426623	3.03028e-10	-0.778105	G	A	505	172	333	.
1	44533724	rs7554151	RP5-1198O20.4	2.41189e-08	0.0034081	1.01935	G	A	342	243	99	.
1	44534001	rs12130685	RP5-1198O20.4	1.39762e-10	0.00018585	1.11654	C	T	408	299	109	.
1	44534125	rs72684002	RP5-1198O20.4	4.78781e-12	3.7668e-06	1.15893	G	C	438	322	116	.
1	44534252	rs16831607	RP5-1198O20.4	4.3015e-12	3.51805e-06	1.16096	T	G	438	322	116	.
1	44534476	rs72686003	RP5-1198O20.4	2.00404e-12	3.0434e-06	1.17217	A	G	442	325	117	.
1	44534887	rs74070419	RP5-1198O20.4	7.23582e-10	0.000257323	1.08138	A	C	396	288	108	.
1	44534998	rs72686004	RP5-1198O20.4	5.56874e-10	0.000314332	1.08781	C	A	396	288	108	.
1	44535107	rs72686006	RP5-1198O20.4	6.05384e-10	0.00326703	1.17988	A	G	323	237	86	.
1	45137703	rs6678831	C1orf228	2.41047e-09	0.0169649	0.827623	G	A	381	259	122	0.0279593
1	45138199	rs3889696	C1orf228	1.76982e-08	0.0418564	0.832546	A	G	323	222	101	0.0255184
1	46649046	rs10890384	TSPAN1	.	3.64634e-07	-0.972886	C	T	61	15	46	.
1	47777884	rs11211512	STIL	4.94027e-07	.	-0.67442	C	T	187	89	98	.
1	59483689	rs932769	RP4-794H19.4	.	6.97871e-07	-0.461943	C	T	739	289	450	.
1	64029606	rs217474	EFCAB7	3.69489e-13	.	1.92491	G	A	82	65	17	1.58309e-05
1	85460912	rs11804248	MCOLN2	6.08232e-08	.	0.446522	C	A	1491	924	567	0.759517
1	85460922	rs11799517	MCOLN2	8.94429e-08	.	0.440832	T	C	1491	924	567	0.742121
1	85464509	rs3861690	MCOLN2	1.48724e-09	.	-0.60268	T	C	992	381	611	0.273342
1	85464736	rs3850429	MCOLN2	5.7493e-11	.	-0.75905	C	G	645	224	421	0.50308
1	85464843	rs726708	MCOLN2	4.53453e-10	.	-0.674626	T	A	800	296	504	0.654724
1	85465026	rs4123223	MCOLN2	1.87512e-11	.	-0.819108	G	A	572	196	376	0.930466
1	85465175	rs3895846	MCOLN2	8.71567e-10	.	0.665165	A	T	814	509	305	0.708042
1	85465422	rs3850430	MCOLN2	2.011e-09	.	0.641243	T	C	841	521	320	0.814989
1	86172978	rs952837	ZNHIT6	1.98979e-07	.	0.52881	T	C	466	278	188	0.0205601
1	92177938	rs1805113	TGFBR3	5.08581e-07	0.146053	0.629001	A	G	742	521	221	0.0133794
1	92178437	rs7521418	TGFBR3	4.95985e-10	0.306661	0.699986	G	A	931	655	276	0.0191798
1	92178538	rs7530435	TGFBR3	1.81343e-10	0.202535	0.718054	C	T	933	657	276	0.0195279
1	92178753	rs7521726	TGFBR3	1.69846e-10	0.35318	0.726601	G	A	917	649	268	.
1	92179148	rs11165306	TGFBR3	2.47545e-10	.	0.752525	G	A	850	609	241	0.0151383
1	92179256	rs11165307	TGFBR3	2.17363e-10	.	0.754128	A	G	850	609	241	0.0143777
1	92179355	rs11165308	TGFBR3	8.90538e-10	.	0.751203	T	C	765	541	224	0.0582144
1	92179402	rs11165309	TGFBR3	2.36883e-10	.	0.771498	C	T	777	552	225	0.0557776
1	92179403	rs11165310	TGFBR3	2.3749e-10	.	0.771406	C	T	777	552	225	0.0557525
1	94057255	rs6661488	BCAR3	.	6.71233e-07	0.6533	A	C	369	225	144	.
1	101836640	rs7541500	RP11-157N3.1	0.383016	8.66521e-07	0.416976	G	A	829	482	347	0.699625
1	101838198	rs7523352	RP11-157N3.1	4.55693e-09	.	1.4593	C	A	197	154	43	0.3353
1	101838679	rs72721686	RP11-157N3.1	1.87639e-09	.	1.51803	G	A	197	154	43	0.0515338
1	101864215	rs12403551	.	0.0216214	8.19696e-07	0.460002	G	A	407	232	175	0.00848562
1	101864493	rs12408470	.	0.000881626	1.8652e-07	0.505116	C	T	481	288	193	0.00166981
1	101864589	rs12404865	.	0.000190454	8.45037e-08	0.50647	T	C	475	281	194	0.00459668
1	101864597	rs12404868	.	0.000196318	7.0316e-08	0.510276	T	C	475	281	194	0.00480802
1	110198727	rs1010167	GSTM4	7.8676e-07	.	0.62256	C	G	399	236	163	0.109394
1	111329066	rs343807	.	2.65258e-10	0.00913623	1.01526	C	G	263	188	75	0.161897
1	111330007	rs343808	.	1.45707e-19	0.000104756	1.2092	C	T	590	437	153	0.156747
1	111330652	rs343809	.	2.08181e-15	3.34977e-06	1.12067	C	T	491	354	137	0.206491
1	111331000	rs4839566	.	9.79258e-09	0.105791	-0.653411	C	A	889	354	535	0.297926
1	111331424	rs11102160	.	1.44175e-07	0.0368788	-0.61886	C	A	840	339	501	0.343517
1	111604823	rs1149193	.	5.5396e-09	.	-1.05084	G	A	229	68	161	0.00122938
1	111605170	rs1149194	.	6.87802e-09	.	-1.03089	A	G	235	71	164	0.00306995
1	111768576	rs3118207	CHI3L2	1.39024e-11	0.079946	1.05985	G	A	471	356	115	0.00441522
1	111773307	rs75230690	CHI3L2	1.19623e-08	.	1.61951	T	C	258	193	65	0.596892
1	111774255	rs7519171	CHI3L2	2.49139e-12	.	1.1346	A	T	706	549	157	0.0573672
1	111775675	rs2494004	CHI3L2	1.86334e-08	.	1.40531	C	T	149	123	26	.
1	111775792	rs1325284	CHI3L2	4.76282e-08	.	1.40277	A	G	119	96	23	.
1	112241577	rs4839162	RAP1A	4.92964e-09	0.299145	0.954154	T	A	176	125	51	.
1	112297883	rs197389	DDX20	1.73553e-08	0.49997	-0.450571	C	G	1005	385	620	.
1	112298166	rs197391	DDX20	1.92599e-07	0.938258	-0.404185	G	C	1005	385	620	.
1	112944433	rs2492509	CTTNBP2NL	4.16702e-10	0.000952858	-1.38249	G	A	150	35	115	0.000473308
1	112944995	rs6703430	CTTNBP2NL	3.62698e-10	0.0537644	-1.20787	G	A	269	83	186	0.000534265
1	112945982	rs2488758	CTTNBP2NL	9.50474e-09	0.00151195	-1.13788	A	G	219	77	142	0.00112348
1	114423653	rs1217382	BCL2L15	6.07249e-10	0.0077472	0.941803	C	T	141	93	48	0.572781
1	153900490	rs12406003	DENND4B	1.56561e-19	.	1.91722	C	A	437	380	57	0.00893738
1	153900549	rs7549032	DENND4B	2.65329e-33	.	2.12283	T	C	476	406	70	7.08312e-06
1	153900980	rs10127484	DENND4B	1.79257e-33	.	2.18863	A	G	476	406	70	4.36438e-07
1	153901149	rs3748849	DENND4B	1.44752e-19	.	1.92119	A	G	437	380	57	0.0040732
1	153901302	rs3748848	DENND4B	1.58073e-19	.	1.91862	A	G	437	380	57	0.00398267
1	154359411	rs9651053	.	1.79552e-08	0.747081	-1.34993	G	A	208	55	153	0.178461
1	154360492	rs9651036	.	3.4936e-08	.	-1.66178	C	A	101	20	81	.
1	154360684	rs9651055	.	3.36285e-08	.	-1.66661	A	G	101	20	81	.
1	154361226	rs111920902	.	5.56892e-07	.	-1.51661	C	T	92	18	74	.
1	154718629	rs56318331	KCNN3	.	1.43017e-10	0.828044	C	A	414	277	137	.
1	154814538	rs6691463	KCNN3	8.51359e-07	2.16795e-08	0.506205	C	G	735	429	306	0.0103354
1	154814785	rs6704241	KCNN3	6.89949e-07	1.1274e-10	0.544901	A	G	658	389	269	0.0898374
1	154814812	rs13376345	KCNN3	5.90199e-07	5.23858e-11	0.549543	C	T	658	389	269	0.0827218
1	154814917	rs6666891	KCNN3	1.01472e-06	2.94218e-11	0.538886	G	A	1060	637	423	0.114849
1	154814992	rs6704449	KCNN3	5.49433e-07	1.53891e-11	0.561677	A	T	622	371	251	0.119996
1	154815044	rs6691945	KCNN3	6.06965e-07	1.50089e-11	0.559269	C	T	622	371	251	0.125197
1	154815051	rs6658392	KCNN3	4.24416e-07	8.82716e-13	0.577764	T	C	593	356	237	0.119743
1	154815257	rs6426987	KCNN3	1.5572e-07	3.64578e-14	0.59314	C	A	609	366	243	0.173522
1	154815320	rs6426988	KCNN3	6.46422e-08	2.64662e-14	0.629924	C	G	567	346	221	0.188143
1	154815366	rs883905	KCNN3	5.29023e-07	2.64452e-12	-0.647594	G	A	388	150	238	.
1	159808661	rs61050034	SLAMF8	.	2.66404e-08	0.627533	C	A	476	299	177	.
1	159809142	rs61157618	SLAMF8	.	5.22751e-07	0.610852	A	T	430	267	163	.
1	160825253	rs4656937	CD244	.	2.05552e-13	-0.762198	C	T	437	129	308	.
1	160825313	rs4656938	CD244	.	2.30258e-13	-0.760276	C	T	437	129	308	.
1	160825706	rs60755678	CD244	.	2.04926e-13	-0.720878	T	C	437	131	306	.
1	160831856	rs12046019	CD244	1.0623e-07	0.181292	-0.745758	C	G	457	169	288	0.0117203
1	160831859	rs11265499	CD244	1.07444e-07	0.174016	-0.74533	G	A	457	169	288	0.00954518
1	160831866	rs12046021	CD244	6.57187e-08	0.154525	-0.711322	C	T	524	197	327	0.00996948
1	161676394	rs1538971	FCRLA	1.27728e-10	0.0239811	-0.446212	T	C	1731	732	999	0.066045
1	161676904	rs1340977	FCRLA	9.25111e-12	0.0102208	-0.45749	T	C	1932	824	1108	0.0574899
1	161676970	rs1340978	FCRLA	1.17231e-11	0.00866308	-0.456624	A	G	1932	824	1108	0.0719523
1	161677350	rs1340979	FCRLA	6.07052e-13	0.000947217	-0.498143	A	G	2102	886	1216	0.07532
1	161677389	rs1340980	FCRLA	9.66994e-14	0.000914073	-0.507858	G	A	2097	878	1219	0.125495
1	161677784	rs1954173	FCRLA	1.58435e-11	.	-0.506805	G	A	1739	732	1007	0.137051
1	161678254	rs12135523	FCRLA	5.61746e-10	.	-0.482664	A	G	1768	763	1005	0.0508531
1	161678311	rs12134087	FCRLA	1.71681e-10	.	-0.490215	C	T	1835	790	1045	0.0325322
1	161678377	rs12136407	FCRLA	1.15035e-08	.	-0.465821	T	C	1581	693	888	0.0333532
1	161678422	rs12136414	FCRLA	7.5586e-08	.	-0.462699	T	C	1353	580	773	0.0754079
1	165811052	rs2185268	UCK2	2.61872e-11	0.187774	-0.921349	T	G	366	119	247	0.000548586
1	165811486	rs6426941	UCK2	3.99371e-15	0.109114	-0.915083	C	A	554	184	370	0.000218545
1	165811729	rs6677965	UCK2	1.56003e-13	0.86249	0.840924	C	T	462	310	152	0.103793
1	165812085	rs6678380	UCK2	1.38175e-11	0.853707	0.791352	C	T	441	285	156	0.177315
1	165812120	rs6702462	UCK2	8.04964e-13	0.393208	-0.854026	A	C	497	170	327	0.00105647
1	168117311	rs199533610	.	5.32878e-07	.	1.25905	T	A	61	45	16	0.174271
1	168118292	rs2902570	.	8.01683e-08	.	1.24439	G	A	77	54	23	0.0849933
1	168118682	rs57449062	.	3.3215e-08	.	1.29202	T	C	71	51	20	.
1	168118697	rs58271245	.	4.02369e-08	.	1.28288	A	G	71	51	20	.
1	170036120	rs12133172	KIFAP3	7.29409e-08	0.41445	0.997321	A	G	205	139	66	0.00478218
1	170036237	rs12136554	KIFAP3	1.43654e-07	0.662917	0.960019	G	A	205	139	66	0.00495003
1	172358664	rs9425590	DNM3	1.03574e-08	0.018053	-0.504293	A	C	1394	559	835	0.246984
1	172358697	rs9425591	DNM3	9.98588e-09	0.0186185	-0.504386	G	T	1394	559	835	0.241274
1	172358816	rs9425297	DNM3	1.56014e-10	0.00717352	-0.473459	A	G	2072	854	1218	0.11866
1	172358834	rs9425298	DNM3	1.61043e-10	0.00699598	-0.473049	T	C	2072	854	1218	0.119394
1	172359100	rs9425299	DNM3	1.00742e-10	0.00872143	-0.472939	C	T	2104	866	1238	.
1	172359116	rs9425592	DNM3	1.02562e-10	0.00947515	-0.472666	A	G	2104	866	1238	0.136802
1	172359576	rs7539464	DNM3	3.90973e-13	0.0211305	-0.495014	T	A	2436	996	1440	0.151941
1	172359780	rs2227199	DNM3	1.06736e-10	0.143502	-0.435317	A	G	2574	1087	1487	0.046725
1	172360164	rs2227198	DNM3	8.86966e-11	0.596701	-0.467651	A	G	2328	970	1358	0.266435
1	172361032	rs4916253	DNM3	3.73533e-09	0.270147	-0.463482	G	T	1864	771	1093	0.13717
1	172361179	rs2001128	DNM3	7.32806e-08	0.131136	-0.479298	G	C	1444	592	852	0.107073
1	172361516	rs2001127	DNM3	3.56971e-07	0.133442	-0.462064	C	T	1413	584	829	0.105711
1	180923595	rs76014269	RP11-46A10.5	1.07119e-10	.	1.73845	G	A	21	19	2	.
1	181012229	rs12134601	MR1	4.54233e-07	0.245103	0.574062	A	G	347	218	129	0.394837
1	181046911	rs2332058	.	1.11114e-07	0.126739	0.788505	T	C	255	174	81	0.459341
1	181047836	rs6681036	.	9.09266e-14	0.0183335	1.15614	G	C	389	288	101	0.362337
1	181396459	rs57776888	CACNA1E	5.86818e-27	.	-2.00205	G	A	422	59	363	0.00277827
1	181396562	rs60200539	CACNA1E	1.40284e-33	.	-2.04474	C	A	553	80	473	0.00203836
1	181397015	rs6691904	CACNA1E	3.30219e-35	.	-1.95775	T	A	732	106	626	0.000604398
1	181397110	rs6703385	CACNA1E	7.09569e-38	.	-1.97606	A	G	848	118	730	0.000484573
1	181397134	rs601354	CACNA1E	1.16565e-26	.	-1.74667	A	G	680	109	571	0.00684118
1	181397143	rs6703397	CACNA1E	7.54096e-38	.	-1.97391	A	G	848	118	730	0.000482056
1	181397224	rs10910937	CACNA1E	3.90848e-07	.	1.85858	T	C	193	172	21	0.985654
1	181397517	rs613320	CACNA1E	2.39916e-33	.	-1.70217	T	C	1031	168	863	0.0190672
1	181397821	rs11581075	CACNA1E	5.28525e-13	.	1.93729	T	C	329	289	40	0.81553
1	181397901	rs66736549	CACNA1E	1.12707e-57	.	-1.83252	A	C	1599	256	1343	0.00127463
1	181397906	rs67286802	CACNA1E	1.14646e-57	.	-1.83252	G	A	1599	256	1343	0.00129313
1	181398038	rs67766827	CACNA1E	3.74853e-55	.	-1.84207	C	T	1511	241	1270	0.00180783
1	181398385	rs12065482	CACNA1E	2.01476e-59	.	-1.73679	G	A	1777	326	1451	6.18655e-06
1	181398405	rs12085947	CACNA1E	1.91421e-59	.	-1.73726	C	T	1777	326	1451	5.93784e-06
1	181398520	rs3845430	CACNA1E	4.34602e-53	.	-1.70281	G	A	1646	305	1341	5.43912e-06
1	181399279	rs12077014	CACNA1E	2.47537e-58	0.000246973	-1.20024	A	G	2906	839	2067	1.38754e-07
1	181399618	rs4287138	CACNA1E	5.93682e-37	0.450259	-1.06714	G	T	2086	693	1393	1.34627e-07
1	181399643	rs4287139	CACNA1E	6.1496e-37	0.436677	-1.06644	G	A	2086	693	1393	1.285e-07
1	181399683	rs4287140	CACNA1E	6.30942e-37	0.483037	-1.06623	G	A	2086	693	1393	1.26796e-07
1	181399775	rs4288560	CACNA1E	6.8693e-37	0.470415	-1.06431	G	A	2086	693	1393	1.24479e-07
1	181399880	rs4477226	CACNA1E	8.81172e-37	0.406164	-1.06105	C	T	2086	693	1393	1.33518e-07
1	181400227	rs6424809	CACNA1E	2.63728e-36	0.260518	-1.05321	T	A	2086	693	1393	2.30049e-07
1	181401494	rs2877606	CACNA1E	5.73303e-07	1.20395e-05	-1.47934	T	C	85	20	65	.
1	181410709	rs6424810	CACNA1E	4.30489e-08	.	-1.33232	G	T	118	30	88	.
1	181412487	rs3845431	CACNA1E	2.31134e-10	.	-1.29735	G	A	273	71	202	0.514448
1	181412739	rs3845432	CACNA1E	8.65287e-12	.	-1.27864	T	C	375	89	286	0.137323
1	181413841	rs16857351	CACNA1E	5.21697e-23	.	-1.63472	T	C	620	113	507	0.102001
1	181414074	rs12073221	CACNA1E	2.05888e-26	.	-1.65499	G	C	682	125	557	0.0959709
1	181414121	rs56413723	CACNA1E	3.20266e-26	.	-1.59217	C	T	729	136	593	0.0927181
1	181414127	rs12073264	CACNA1E	1.74089e-27	.	-1.63667	G	A	727	135	592	0.159635
1	181414892	rs6678968	CACNA1E	6.10122e-17	.	-1.54003	A	G	414	84	330	0.235173
1	181415119	rs16857353	CACNA1E	5.80576e-14	.	-1.63689	G	A	282	54	228	0.284107
1	182991355	rs6695746	LAMC1	8.70128e-07	.	0.587845	T	C	655	396	259	0.0535789
1	183562517	rs3754517	NCF2	4.76173e-07	0.0376669	0.398224	A	C	1499	833	666	0.0297272
1	192575879	rs12404054	.	.	2.06104e-07	0.703562	G	A	263	164	99	.
1	192577986	rs4130930	.	2.58294e-08	0.274725	0.765595	A	G	416	274	142	0.379652
1	192578390	rs12072785	.	2.33273e-10	0.295807	0.836239	G	A	569	379	190	0.111977
1	192578763	rs7538087	.	3.71534e-10	0.57768	0.768631	T	C	561	367	194	0.416711
1	192579529	rs78651125	.	2.1358e-08	.	0.826372	T	C	431	279	152	0.125884
1	208777012	rs951370	RP11-565N2.1	9.33121e-08	0.000381233	1.2765	G	A	228	173	55	0.111621
1	208777102	rs951371	RP11-565N2.1	1.39273e-12	4.51641e-05	-1.32066	G	A	334	70	264	0.00878365
1	208777261	rs951372	RP11-565N2.1	1.69773e-09	0.00337458	1.17125	A	T	280	209	71	0.089575
1	208777606	rs6694783	RP11-565N2.1	4.19964e-08	0.00097471	1.38945	G	T	210	163	47	0.105911
1	208777895	rs869521	RP11-565N2.1	1.04153e-14	0.00168911	-1.51207	A	G	311	62	249	0.0049341
1	209276472	rs1174556	.	1.38591e-08	0.000179726	1.49558	G	A	20	16	4	.
1	209279543	rs12407215	.	2.42279e-10	0.00350879	-1.0557	G	A	356	130	226	.
1	209279895	rs12407253	.	4.96013e-09	0.0172378	-0.86255	G	C	525	204	321	.
1	209280976	rs2970568	.	8.78295e-10	0.0129568	1.16033	G	T	234	159	75	0.433464
1	209280982	rs2970567	.	9.09455e-10	0.0128619	1.16002	T	A	234	159	75	0.438612
1	209281032	rs4844750	.	4.15849e-10	0.119337	-0.794949	C	T	758	288	470	0.125136
1	209281301	rs11119219	.	5.38909e-10	0.120178	-0.789662	A	C	758	288	470	0.155326
1	209281571	rs12130730	.	1.49553e-11	0.0834704	-0.852461	G	C	735	272	463	0.191432
1	209281585	rs2970566	.	7.32952e-11	0.00502617	1.18095	C	T	261	178	83	0.584018
1	209283460	rs11119220	.	2.45243e-07	2.65795e-05	-1.22951	A	G	102	45	57	.
1	210001713	rs674346	DIEXF	3.17866e-07	0.0341935	0.403377	C	A	1084	646	438	0.000152325
1	210002353	rs10863792	DIEXF	6.28007e-08	1.02585e-06	0.459643	G	A	763	459	304	0.0306338
1	214612603	rs17732539	PTPN14	4.56357e-07	.	1.1108	A	G	181	119	62	0.207933
1	221817681	rs12744344	.	3.17702e-07	0.247918	-0.39439	C	T	1207	512	695	0.0735029
1	221817785	rs12744368	.	6.23165e-08	0.132754	-0.406528	A	G	1296	548	748	0.0637412
1	221818028	rs12744805	.	1.20565e-07	0.0859307	-0.397533	A	G	1296	548	748	0.0720375
1	221818135	rs11118781	.	1.63729e-07	0.0482	-0.390623	A	T	1296	548	748	0.0737051
1	221818275	rs11118782	.	2.30237e-07	0.010601	-0.401359	G	A	1177	496	681	0.11229
1	230286220	rs115126145	GALNT2	0.00032112	5.88169e-08	1.52998	C	T	19	16	3	.
1	234534763	rs12078194	TARBP1	1.04812e-07	0.478623	0.619447	C	T	226	123	103	0.436395
1	234610539	rs500513	TARBP1	4.92442e-11	0.172279	-0.878994	C	G	433	160	273	0.00150995
1	234611015	rs483815	TARBP1	6.75727e-11	0.213727	-0.799035	C	T	666	243	423	0.0172095
1	234611187	rs582826	TARBP1	1.89922e-11	0.285441	-0.796342	C	G	704	258	446	0.0202894
1	234611322	rs528740	TARBP1	5.32035e-13	0.0893525	-0.869149	C	A	616	212	404	0.0225692
1	234611332	rs528774	TARBP1	1.45635e-11	0.319987	-0.80061	C	A	704	258	446	0.0249841
1	234611583	rs688993	TARBP1	3.75603e-11	0.178388	-0.84424	T	C	546	190	356	0.0188253
1	234611652	rs531641	TARBP1	3.65381e-11	0.17159	-0.832894	C	T	546	190	356	0.0226406
1	234611951	rs534365	TARBP1	1.02877e-10	0.20365	-0.800638	C	T	550	193	357	0.0216967
1	236101640	rs10927069	RP5-940F7.2	3.66057e-10	0.240955	1.18497	C	T	276	200	76	0.0517063
1	236102226	rs10803159	RP5-940F7.2	2.4952e-12	.	1.25628	G	A	315	230	85	0.0468628
1	236102320	rs12143070	RP5-940F7.2	2.20111e-12	.	1.25683	T	C	315	230	85	0.03287
1	236102441	rs12567233	RP5-940F7.2	2.12937e-12	.	1.25644	G	C	315	230	85	0.0405084
1	236102516	rs12568341	RP5-940F7.2	2.12287e-12	.	1.25582	A	G	315	230	85	0.048573
1	236102532	rs12568343	RP5-940F7.2	2.06313e-12	.	1.25704	A	C	315	230	85	0.0576065
1	236102554	rs12567952	RP5-940F7.2	1.9817e-12	.	1.2582	C	G	315	230	85	0.0621553
1	236102558	rs12568583	RP5-940F7.2	1.95361e-12	.	1.25852	T	C	315	230	85	0.0641694
1	236102743	rs12568363	RP5-940F7.2	8.8598e-14	.	1.35689	A	G	302	224	78	0.0912521
1	242002481	rs6698254	.	.	3.76732e-07	-0.483155	A	C	634	277	357	.
1	244480831	rs6674376	.	.	5.55164e-10	-0.844247	A	G	363	123	240	.
1	244480994	rs6685718	.	.	4.27567e-09	-0.801829	G	A	331	115	216	.
1	244481193	rs6685927	.	.	1.12808e-08	-0.7456	G	A	331	115	216	.
1	244481248	rs6677569	.	.	1.08873e-08	-0.739042	T	C	331	115	216	.
1	244481269	rs12738721	.	.	4.70665e-08	-0.713378	G	A	304	105	199	.
1	244481405	rs56022629	.	0.00239647	1.98927e-08	-0.663444	A	T	416	150	266	0.0371486
1	244481534	rs55710048	.	0.00181778	3.06173e-08	-0.650426	C	T	416	150	266	0.0320749
1	244482404	rs12025435	.	7.93734e-07	0.0430102	-0.756895	G	A	338	115	223	0.0591639
1	244483375	rs6674642	.	8.65334e-10	0.247918	-0.845578	G	A	457	148	309	0.0686094
1	244483815	rs1984115	.	9.74635e-10	0.00537721	-0.87888	C	T	427	138	289	0.0543504
1	244484131	rs12024088	.	9.25111e-12	3.45623e-06	-0.93999	A	T	483	153	330	0.0527474
1	244484535	rs12024999	.	3.08096e-09	2.41757e-12	-0.997481	T	A	291	87	204	0.00439396
1	244484805	rs111892790	.	6.71809e-12	7.05903e-18	-1.06433	G	T	396	114	282	0.00170355
1	244484836	rs59022520	.	6.9642e-11	1.84049e-22	-1.08205	T	C	332	95	237	0.0015903
1	244484884	rs77638395	.	4.26846e-15	2.06096e-26	-1.36628	G	A	348	81	267	3.30015e-06
1	244485127	rs10803197	.	6.96167e-14	.	-1.15387	C	T	505	125	380	.
1	244486976	rs111815157	.	1.75185e-32	.	-1.93196	C	T	1041	123	918	9.29487e-09
1	244487104	rs6677136	.	1.37464e-26	.	-1.74431	A	C	913	107	806	0.000530039
1	244487194	rs6679925	.	1.43728e-23	.	-1.71954	T	C	843	94	749	0.000444475
1	244487737	rs61577594	.	4.68467e-26	.	-1.07663	G	A	1757	394	1363	1.97439e-05
1	244487743	rs57203936	.	4.83106e-26	.	-1.0759	A	G	1757	394	1363	1.89285e-05
1	244487759	rs59119547	.	4.8973e-26	.	-1.07531	C	T	1757	394	1363	1.62494e-05
1	244487927	rs59072704	.	1.82621e-25	.	-0.968458	T	C	1961	479	1482	8.01233e-06
1	244487940	rs61165644	.	8.83662e-28	.	-0.983366	A	G	2036	501	1535	8.64321e-06
1	244487967	rs57433787	.	9.41139e-28	.	-0.982183	C	G	2036	501	1535	6.40394e-06
1	244488087	rs59618795	.	1.37881e-26	.	-0.95524	T	C	1998	519	1479	8.46416e-06
1	244488280	rs60353024	.	1.56481e-24	.	-0.922592	G	A	1938	513	1425	6.70764e-06
1	244488415	rs12026165	.	9.0698e-23	.	-0.881828	G	A	1853	519	1334	1.64525e-05
1	244488432	rs12026166	.	1.89617e-22	.	-0.863966	G	C	1884	533	1351	.
1	244488580	rs10927193	.	2.94573e-22	.	-0.855893	A	G	1884	533	1351	7.69946e-06
1	244488729	rs74982651	.	8.43224e-21	.	-0.826327	T	C	1711	526	1185	2.67206e-06
1	244488818	rs10927194	.	2.90345e-17	.	-0.776997	T	C	1552	497	1055	2.81703e-06
1	244488871	rs10927195	.	3.66579e-17	.	-0.77295	G	A	1552	497	1055	4.3511e-06
1	244488931	rs10803198	.	4.16354e-15	.	-0.731031	C	T	1461	488	973	.
1	244489069	rs10927196	.	7.09719e-11	.	-0.629498	T	C	1277	460	817	1.13867e-05
1	244516334	rs10927202	C1orf100	1.23138e-16	.	-1.7556	A	C	375	47	328	0.00439579
1	244517238	rs4658633	C1orf100	1.03637e-17	.	-1.75641	A	G	365	47	318	0.000462617
1	245083443	rs56149600	.	1.06985e-08	0.50664	0.839872	A	G	490	322	168	0.44723
1	245083813	rs115891006	.	6.84891e-08	0.246858	0.811814	T	C	468	305	163	0.443408
1	245084139	rs72769488	.	1.01876e-07	0.191245	0.871506	T	C	399	265	134	0.355162
1	246861470	rs74152076	.	1.74934e-07	.	0.797686	T	C	56	40	16	0.165832
1	246862588	rs10924809	.	2.73688e-07	.	0.733392	C	T	117	74	43	0.0153886
2	3609887	rs111725569	RNASEH1	4.30714e-05	1.41443e-07	1.31386	C	G	146	111	35	.
2	3609933	rs80258879	RNASEH1	9.13153e-06	7.93447e-08	1.30968	G	A	146	111	35	.
2	3609980	rs78487928	RNASEH1	5.82762e-06	4.90999e-08	1.31114	G	A	146	111	35	.
2	3610268	rs116931150	RNASEH1	1.26625e-11	5.02283e-13	1.813	T	C	150	123	27	0.547031
2	3610367	rs76596214	RNASEH1	8.71936e-12	1.12758e-13	1.82951	C	T	150	123	27	0.440805
2	3610388	rs78668501	RNASEH1	8.12231e-12	8.10519e-14	1.83128	A	G	150	123	27	0.48755
2	3611012	rs79154669	RNASEH1	1.12268e-12	4.98173e-14	2.14431	A	T	177	157	20	0.492045
2	3611014	rs76566415	RNASEH1	1.16642e-12	5.51789e-14	2.14337	A	G	177	157	20	0.499528
2	3611095	rs114506633	RNASEH1	1.31748e-12	1.4322e-13	2.14559	T	C	177	157	20	0.47251
2	3611096	rs115133875	RNASEH1	1.31346e-12	1.21577e-13	2.14626	G	A	177	157	20	0.472435
2	3611491	rs75802434	RNASEH1-AS1	8.11402e-19	3.21989e-25	1.7605	C	T	500	440	60	0.414721
2	3611785	rs143511373	RNASEH1-AS1	1.79843e-19	6.15174e-25	1.73203	T	C	562	491	71	0.399223
2	3611809	rs111643279	RNASEH1-AS1	2.21755e-19	8.00568e-25	1.72092	C	T	562	491	71	0.392227
2	3612141	rs112610881	RNASEH1-AS1	8.04946e-16	2.77245e-22	2.337	A	G	212	192	20	0.415083
2	3612178	rs79804702	RNASEH1-AS1	9.79637e-16	3.61273e-22	2.33324	T	C	212	192	20	0.435918
2	3612211	rs111268884	RNASEH1-AS1	8.94563e-16	4.88216e-22	2.33755	C	T	212	192	20	0.422769
2	3612286	rs111756880	RNASEH1-AS1	1.98883e-15	3.89038e-23	2.29943	A	C	216	194	22	0.440627
2	3612302	rs78046157	RNASEH1-AS1	2.06287e-15	4.12092e-23	2.29602	T	C	216	194	22	0.439485
2	3612337	rs111266983	RNASEH1-AS1	2.84626e-15	4.15016e-23	2.28472	G	T	216	194	22	0.443416
2	3612429	rs139305658	RNASEH1-AS1	3.17944e-15	3.47604e-23	2.28902	G	T	216	194	22	0.433496
2	3612478	rs142416859	RNASEH1-AS1	4.539e-15	1.11549e-23	2.283	T	C	216	194	22	0.464341
2	3612533	rs147781550	RNASEH1-AS1	4.18153e-13	1.84608e-22	2.27509	G	A	168	149	19	0.390682
2	3612628	rs113069424	RNASEH1-AS1	9.69463e-13	3.09837e-22	2.24812	T	C	168	149	19	0.39931
2	3612677	rs112321931	RNASEH1-AS1	1.12727e-12	7.19684e-22	2.24237	C	T	168	149	19	0.422204
2	3612844	rs4133261	RNASEH1-AS1	0.00509615	1.14731e-07	-0.696967	C	T	633	170	463	.
2	3613226	rs111789426	RNASEH1-AS1	1.38377e-08	3.51673e-16	2.25085	C	T	82	70	12	.
2	8441032	rs6734135	LINC00299	0.587669	1.21253e-07	-0.495705	T	A	656	266	390	0.991619
2	9241276	rs72771560	RP11-734K21.2	1.35994e-07	0.706301	-1.00173	C	A	264	91	173	0.336583
2	9241449	rs11904171	RP11-734K21.2	4.57501e-08	0.64834	-1.10765	C	A	195	62	133	0.221829
2	9241588	rs62118571	RP11-734K21.2	3.30613e-08	0.571608	-1.1372	T	C	195	62	133	0.227391
2	9550446	rs13001298	ITGB1BP1	4.84187e-14	.	-1.74224	G	C	229	53	176	0.000521448
2	9550721	rs13029000	ITGB1BP1	1.84999e-13	.	-1.67436	A	G	264	66	198	0.000298519
2	9551713	rs35968355	ITGB1BP1	5.24471e-10	.	-1.49542	G	A	191	46	145	0.000218514
2	10932082	rs1734421	PDIA6	5.05066e-05	1.94004e-09	0.481129	T	C	1404	828	576	0.404995
2	10932207	rs1734422	PDIA6	3.50354e-05	1.26274e-09	0.481708	C	A	1421	839	582	0.35825
2	10932300	rs1686515	PDIA6	3.55371e-05	1.95013e-10	0.479939	T	C	1588	935	653	0.382622
2	10932440	rs1734423	PDIA6	4.32534e-05	2.77909e-10	0.472279	C	T	1594	934	660	0.399578
2	10932748	rs1734424	PDIA6	2.82067e-05	9.12257e-10	0.425852	T	C	1846	1067	779	0.356618
2	10932934	rs1734425	PDIA6	8.06497e-05	3.00248e-10	0.410617	A	G	2133	1232	901	0.385656
2	10932989	rs1734426	PDIA6	7.61343e-08	6.57908e-18	0.681156	G	A	601	375	226	0.0140871
2	10933249	rs4799	PDIA6	4.93333e-06	3.16184e-10	0.418649	C	T	2062	1203	859	0.40137
2	10933421	rs1686517	PDIA6	6.10818e-06	1.01351e-07	0.36165	G	A	1971	1124	847	.
2	10933493	rs1734427	PDIA6	5.3274e-09	9.76883e-14	0.81006	T	C	496	322	174	0.146059
2	13662762	rs2380511	.	1.1077e-07	.	1.91701	A	G	107	89	18	0.038545
2	13662959	rs16860504	.	1.02881e-07	.	1.91905	T	C	107	89	18	0.0407924
2	13663029	rs16860506	.	1.05247e-07	.	1.91833	T	C	107	89	18	0.0410185
2	13663064	rs73918740	.	1.7753e-08	.	1.96279	G	A	118	99	19	0.0412554
2	13663715	rs7579086	.	3.74836e-11	.	1.97477	G	A	158	132	26	0.058604
2	13664049	rs57752576	.	2.5154e-09	.	1.91621	A	G	121	100	21	0.296756
2	13664178	rs73918742	.	2.31911e-07	.	1.85123	T	C	99	82	17	0.512042
2	13664238	rs73918743	.	2.28457e-07	.	1.85201	A	G	99	82	17	0.496284
2	25107589	rs11675198	ADCY3	2.4331e-08	6.62583e-07	0.45806	G	C	716	426	290	0.0149321
2	25107597	rs11693654	ADCY3	8.11649e-09	1.17488e-08	0.526632	T	C	752	447	305	0.0133272
2	25107759	rs11686663	ADCY3	8.04584e-09	1.09391e-05	0.596902	C	T	732	459	273	0.00836923
2	25108124	rs75973443	ADCY3	1.87003e-07	0.000659164	1.00278	C	T	221	167	54	0.380885
2	25108197	rs1865689	ADCY3	2.88053e-09	3.91504e-06	0.615662	T	C	732	459	273	0.00829043
2	25621530	rs7571570	DTNB	1.52908e-08	0.234228	-0.757315	C	T	212	68	144	.
2	25622439	rs6724910	DTNB	4.01121e-12	0.964329	-1.42639	C	T	183	54	129	.
2	25623590	rs1369704	DTNB	2.14776e-20	0.938258	-1.24636	T	C	667	195	472	0.0106706
2	25623749	rs2384232	DTNB	2.64262e-20	1	-1.23176	G	A	667	195	472	0.0160555
2	25624186	rs10206012	DTNB	1.40749e-22	0.315623	-1.11644	G	A	942	289	653	0.0181875
2	25625005	rs6546148	DTNB	2.63048e-18	0.00525653	-0.920538	A	G	937	318	619	0.0044599
2	25625859	rs7583617	DTNB	3.47081e-09	0.00325271	-0.569788	T	C	892	352	540	0.00618234
2	25628897	rs6756177	DTNB	2.73306e-05	9.07978e-07	-0.621411	G	A	272	98	174	0.160932
2	37772628	rs11888402	.	3.55744e-09	.	1.23999	C	T	260	184	76	0.269442
2	37772817	rs7419452	.	5.78187e-20	.	-1.53324	G	C	467	127	340	.
2	37773166	rs11895388	.	1.74722e-09	.	-1.30924	T	A	228	60	168	0.223539
2	38077208	rs748169	LINC00211	.	2.27432e-08	0.784165	T	C	191	126	65	.
2	38079683	rs2707246	LINC00211	0.00410449	1.03041e-07	0.451542	C	G	807	469	338	0.097766
2	38263808	rs336033	RMDN2	1.976e-08	.	-0.861512	A	G	506	164	342	0.0330632
2	38264788	rs336032	RMDN2	8.96767e-13	.	-0.748939	T	C	1225	476	749	0.0167542
2	38265130	rs336031	RMDN2	1.10116e-12	.	-0.693602	C	A	1493	593	900	0.0348734
2	38265420	rs1374191	RMDN2	3.0148e-10	.	-0.636191	T	G	1258	481	777	0.110318
2	38265978	rs100461	RMDN2	2.39567e-09	.	-0.540558	T	C	1575	642	933	0.176377
2	38266478	rs100489	RMDN2	1.07444e-07	.	-0.592291	T	C	959	376	583	0.145922
2	38266996	rs336030	RMDN2	5.92961e-07	.	-0.638964	G	T	649	242	407	0.109384
2	38489013	rs4670842	.	2.55571e-12	0.0564069	0.835014	C	G	857	556	301	.
2	38489066	rs4670843	.	8.9997e-13	0.0647632	0.809586	A	C	966	624	342	0.0137162
2	38489223	rs4670844	.	2.48274e-13	0.0673276	0.822757	T	C	981	635	346	0.0139148
2	38489538	rs4670249	.	7.00809e-16	0.0143628	0.836313	T	C	1166	765	401	0.0197512
2	38490107	rs2084420	.	4.50709e-08	0.00282993	1.34785	G	A	224	174	50	.
2	38490300	rs2100161	.	7.62028e-10	0.00106041	0.706673	T	C	924	585	339	.
2	38490345	rs4545992	.	1.4605e-07	0.017366	0.553383	T	A	1089	664	425	0.263723
2	38977371	rs3112183	SRSF7	1.31365e-07	.	0.320761	C	T	691	383	308	0.907401
2	38977402	rs3134630	SRSF7	1.38549e-07	.	0.312159	T	C	691	383	308	0.987177
2	38977505	rs3134629	SRSF7	1.21818e-07	.	0.29651	T	C	691	383	308	.
2	42324396	rs2719151	.	1.45396e-05	3.80594e-12	-0.782013	G	C	595	184	411	0.00152036
2	42324419	rs35947696	.	0.000606148	1.0204e-08	-0.596978	T	A	783	273	510	0.0534694
2	42324510	rs11902318	.	0.000991699	7.00985e-08	-0.592072	T	G	650	224	426	0.0449096
2	42324553	rs1017476	.	3.70466e-05	3.85281e-12	-0.777901	C	A	577	179	398	.
2	42826678	rs113744330	MTA3	6.67413e-07	0.00128566	1.35908	C	T	124	98	26	.
2	42826919	rs12478177	MTA3	6.59629e-14	2.36272e-05	1.38802	T	G	157	126	31	0.000951228
2	42827290	rs12474864	MTA3	2.42592e-07	2.46806e-05	0.836942	G	A	350	233	117	0.00635031
2	42827341	rs7556905	MTA3	2.25637e-07	3.69103e-05	0.837357	A	C	350	233	117	0.00455819
2	43003251	rs11896287	HAAO	1.79702e-07	0.190597	-0.542044	A	G	620	252	368	0.901761
2	43024676	rs4953664	HAAO	6.23237e-07	6.58929e-13	0.803939	C	A	329	233	96	.
2	43025103	rs4952938	FTOP1	5.78836e-08	1.31712e-14	0.805488	G	A	410	283	127	0.0702956
2	43025207	rs4952939	FTOP1	2.04432e-08	3.93533e-15	0.840055	T	C	410	283	127	0.0630741
2	43025422	rs11691418	FTOP1	8.08317e-09	1.85332e-15	0.865877	T	C	410	283	127	0.063679
2	43025741	rs4328684	FTOP1	9.26554e-07	6.1919e-10	0.923792	A	G	413	338	75	0.00166238
2	43026041	rs4953665	FTOP1	1.173e-06	3.03659e-08	0.879432	A	T	403	330	73	0.0278132
2	45950270	rs7577664	PRKCE	1.57176e-07	0.538139	-0.799934	T	C	397	147	250	0.182483
2	45950520	rs75989909	PRKCE	5.64967e-08	0.651511	-0.75292	C	A	511	190	321	0.248835
2	45950554	rs7563790	PRKCE	5.31323e-08	0.633011	-0.753408	C	A	511	190	321	.
2	45950864	rs7564294	PRKCE	1.45748e-07	0.516438	-0.708262	G	C	511	190	321	0.216025
2	45951017	rs34548923	PRKCE	1.51119e-07	0.675706	-0.661573	C	G	613	233	380	0.249472
2	46199356	rs2166970	PRKCE	5.84978e-09	0.000107682	-1.35862	G	A	105	22	83	.
2	46199951	rs2595207	PRKCE	4.914e-12	0.000108082	-1.39812	A	C	198	50	148	0.795972
2	46199984	rs6752057	PRKCE	4.26654e-12	0.000118714	-1.40297	C	A	198	50	148	0.8118
2	46200203	rs2595208	PRKCE	4.04064e-15	0.00776018	-1.40277	G	C	276	75	201	0.771565
2	46200672	rs2595209	PRKCE	7.26186e-14	0.0309632	-1.25304	T	A	309	91	218	0.974788
2	46201164	rs1868390	PRKCE	2.63376e-12	0.206898	-1.19735	T	G	263	83	180	0.787017
2	46201184	rs1868391	PRKCE	2.60305e-12	0.236891	-1.19708	A	G	263	83	180	0.777787
2	46201337	rs1868392	PRKCE	8.60165e-11	0.902523	-1.17099	A	G	223	72	151	0.796521
2	46202745	rs935666	PRKCE	9.81063e-08	0.00050179	-0.980309	G	A	168	55	113	0.58581
2	46203223	rs751238	PRKCE	2.54555e-07	0.000197891	-0.947147	G	C	168	55	113	0.771416
2	46720767	rs114652538	ATP6V1E2	0.000145544	1.6984e-08	1.24857	T	A	68	44	24	.
2	47951825	rs797691	MSH6	2.24085e-15	0.393208	-0.747211	T	A	1598	591	1007	.
2	47951893	rs797690	MSH6	4.25763e-15	0.141553	-0.718573	T	A	1673	626	1047	.
2	47952231	rs797689	MSH6	1.36669e-15	0.504719	-0.764995	T	C	1493	544	949	.
2	47952398	rs797688	MSH6	2.87385e-15	0.780026	-0.770654	C	A	1447	524	923	.
2	47952580	rs797687	MSH6	2.49172e-15	0.83762	-0.774437	A	C	1447	524	923	.
2	47952660	rs797686	MSH6	9.85418e-15	0.841481	-0.767485	C	T	1418	515	903	.
2	47952777	rs797685	MSH6	8.72739e-15	0.95632	-0.770346	C	T	1418	515	903	.
2	47953132	rs797683	MSH6	2.05134e-13	0.399112	-0.87409	A	C	951	318	633	.
2	47953188	rs810016	MSH6	2.07233e-13	0.371692	-0.876304	A	C	951	318	633	.
2	47953450	rs330796	MSH6	7.06359e-10	0.706301	-0.914214	A	T	565	176	389	.
2	54805218	rs12713264	SPTBN1	8.93574e-13	0.149142	0.616953	C	A	1114	703	411	0.0335386
2	54805409	rs12713265	SPTBN1	2.97052e-12	0.143783	0.598822	C	T	1114	703	411	0.0398533
2	54805443	rs12713266	SPTBN1	3.25275e-12	0.166741	0.595507	G	T	1114	703	411	0.0454048
2	54805587	rs11902987	SPTBN1	2.07896e-12	0.120485	0.595524	C	T	1114	703	411	0.0435813
2	54805607	rs12713267	SPTBN1	2.24302e-12	0.12188	0.594316	T	C	1114	703	411	0.0467362
2	54805749	rs13403284	SPTBN1	5.56435e-15	0.00912089	0.548316	A	G	1834	1127	707	0.214724
2	54805776	rs11892443	SPTBN1	6.90164e-15	0.0101693	0.545302	A	G	1834	1127	707	0.218882
2	54805854	rs13391522	SPTBN1	9.3375e-15	0.00908521	0.540032	T	C	1834	1127	707	0.225653
2	54806047	rs10208219	SPTBN1	8.93675e-14	0.00958737	0.517333	G	A	1831	1125	706	0.235279
2	54806049	rs10208225	SPTBN1	9.38879e-14	0.00957126	0.517094	G	A	1831	1125	706	0.235672
2	54823502	rs6739140	SPTBN1	9.13098e-08	0.448279	0.658512	C	G	557	352	205	0.835125
2	54824146	rs6749802	SPTBN1	3.92065e-07	0.382391	0.57734	A	G	653	402	251	0.748526
2	54824349	rs6721612	SPTBN1	7.34281e-07	0.943628	0.651438	C	T	427	274	153	0.71379
2	62519845	rs3935198	.	1.075e-07	2.48368e-05	1.04119	G	A	233	162	71	0.945251
2	62520238	rs13414335	.	5.8153e-08	3.86633e-06	-1.04238	C	G	233	71	162	0.516319
2	62520681	rs11886502	.	3.09918e-05	1.51729e-09	-0.683921	A	C	581	213	368	0.415754
2	62520742	rs10194794	.	2.55397e-10	2.35543e-09	-0.753035	C	G	437	152	285	0.329932
2	62521244	rs4672495	.	9.56319e-10	1.10624e-08	-0.739783	G	T	405	142	263	0.251905
2	62625060	rs56345813	.	2.02252e-12	.	1.27143	A	G	256	176	80	0.00422246
2	62625844	rs11896546	.	2.69002e-14	.	1.37243	G	A	264	185	79	0.00624817
2	62625883	rs34107661	.	2.88552e-14	.	1.3683	G	C	264	185	79	0.00630801
2	62626522	rs13029078	.	5.80101e-15	.	1.38899	T	C	260	184	76	0.00548907
2	65132099	rs4140738	AC007386.2	.	8.14618e-08	0.466539	G	A	752	463	289	.
2	65132659	rs13035578	AC007386.2	.	5.08581e-07	0.39932	C	T	906	540	366	.
2	65132697	rs13035747	AC007386.2	.	6.31372e-07	0.397195	C	G	906	540	366	.
2	65132868	rs13036141	AC007386.2	.	5.00203e-08	0.408511	C	G	1017	614	403	.
2	65132892	rs34255380	AC007386.2	.	4.84458e-08	0.410223	A	G	1017	614	403	.
2	65133117	rs12991914	AC007386.2	.	2.56835e-08	0.427509	G	A	943	577	366	.
2	65133128	rs12991574	AC007386.2	.	2.67505e-08	0.43176	C	T	943	577	366	.
2	65133138	rs12991423	AC007386.2	.	7.52413e-07	0.463661	A	G	732	451	281	.
2	65133396	rs12992191	AC007386.2	.	7.59165e-09	0.443985	C	A	1010	618	392	.
2	65133489	rs12992409	AC007386.2	.	5.28921e-09	0.453977	C	T	1010	618	392	.
2	65133762	rs12993302	AC007386.2	.	4.59156e-08	0.448035	G	A	791	489	302	.
2	65133765	rs12992741	AC007386.2	.	4.65355e-08	0.448373	A	G	791	489	302	.
2	65133805	rs35886802	AC007386.2	.	3.92128e-08	0.449995	T	G	791	489	302	.
2	65133836	rs13019506	AC007386.2	.	4.26292e-08	0.450935	T	G	791	489	302	.
2	65133838	rs12993498	AC007386.2	.	4.09064e-08	0.451164	G	T	791	489	302	.
2	65138226	rs35027702	snoU13	4.55176e-07	0.00677753	0.588043	T	G	509	311	198	0.413769
2	65138497	rs13017030	snoU13	1.56689e-07	0.0185547	0.641074	T	A	459	288	171	0.385219
2	65138529	rs34319899	snoU13	1.32388e-07	0.014543	0.640054	T	A	464	291	173	0.367392
2	65138863	rs34401433	snoU13	4.64953e-07	0.0038675	0.609926	T	C	458	285	173	0.63601
2	65141390	rs35676035	.	2.79709e-11	0.0377778	0.546572	T	C	2074	1186	888	0.0453352
2	65141405	rs34439898	.	2.80998e-11	0.0355825	0.54682	G	A	2074	1186	888	0.049357
2	65141606	rs11690517	.	1.06668e-11	0.0463728	0.761073	C	T	1020	639	381	.
2	65142110	rs6754629	.	2.69052e-07	0.821332	0.31561	T	C	1849	1015	834	0.132875
2	65142297	rs2192937	.	1.65809e-10	0.422987	0.728889	T	C	820	526	294	.
2	65212178	rs6546118	SLC1A4	0.014987	2.40467e-07	0.697389	A	G	418	274	144	0.239669
2	65212362	rs57350083	SLC1A4	0.0171887	2.9625e-07	0.700359	C	T	418	274	144	.
2	65212470	rs66719815	SLC1A4	0.00812824	8.68323e-07	0.688324	T	C	396	260	136	0.273105
2	68629409	rs142816525	PLEK	1.19623e-08	7.26711e-05	1.29439	C	T	150	118	32	0.592779
2	68629916	rs13028920	.	1.39834e-10	0.00147307	0.547672	C	T	890	554	336	0.419367
2	68630018	rs59994205	.	7.06164e-16	1.99716e-05	1.51268	G	A	287	224	63	0.382967
2	68630038	rs13028971	.	1.02557e-11	0.00377291	0.568176	A	G	1034	639	395	0.333913
2	68630124	rs7421228	.	1.36562e-11	0.0069494	0.566773	G	T	1026	633	393	0.284361
2	68630297	rs13034825	.	1.04913e-12	0.0220606	0.589152	C	G	1079	669	410	0.261436
2	68630367	rs6546397	.	2.91352e-12	0.0191803	0.574011	G	A	1098	676	422	.
2	68630417	rs6546398	.	3.1451e-12	0.0245267	0.565198	G	C	1144	701	443	0.220141
2	68630427	rs6721019	.	7.81995e-16	3.25806e-05	1.50232	G	A	301	234	67	0.114843
2	68630584	rs6736161	.	8.88849e-15	0.000105424	1.47549	T	G	294	228	66	0.0901954
2	68630600	rs58351400	.	9.55831e-15	0.000115731	1.47613	G	C	294	228	66	0.0975099
2	68630646	rs6546399	.	4.93157e-12	0.015098	0.576695	C	T	1114	684	430	0.311808
2	68630648	rs6546400	.	4.99741e-12	0.015021	0.577097	G	A	1114	684	430	0.312641
2	68630873	rs6546401	.	2.73485e-13	0.00908012	0.598739	A	T	1220	752	468	0.286462
2	68630925	rs7598360	.	1.38599e-11	0.0352299	0.561087	A	G	1182	718	464	0.311321
2	68631260	rs6419643	.	7.93793e-12	0.050735	0.622764	T	G	984	604	380	0.394963
2	68631823	rs6419644	.	2.93353e-08	0.264702	0.580247	A	G	744	455	289	0.510969
2	68631888	rs6753957	.	4.6207e-07	0.066636	1.31024	A	G	159	121	38	0.045153
2	68632212	rs7422209	.	1.3702e-12	0.000498304	-0.960002	C	G	503	171	332	0.174524
2	68632383	rs7424172	.	1.40983e-10	0.000313829	-0.910788	T	C	422	144	278	0.0950018
2	68665732	rs6719948	.	9.24639e-12	.	-1.43419	C	A	371	84	287	0.0570853
2	68665868	rs4854455	.	1.05717e-12	.	-1.48054	G	A	380	85	295	0.117162
2	70342484	rs6752567	.	2.43221e-07	0.905813	-0.549864	A	G	857	383	474	0.00690529
2	70342710	rs9989876	.	8.19271e-07	0.660431	-0.520603	T	A	841	377	464	0.00692551
2	70342727	rs9989836	.	7.78231e-07	0.651511	-0.522866	G	A	841	377	464	0.00679505
2	70357464	rs113305640	.	5.33314e-11	0.0342737	-1.43557	C	T	156	47	109	0.169173
2	70357993	rs113485984	.	7.65508e-11	0.329974	-1.19964	G	A	181	57	124	0.308738
2	70358114	rs72900604	.	3.62383e-09	0.622765	-1.04584	G	C	207	73	134	0.344337
2	70358555	rs6546571	.	2.00945e-07	0.691934	-0.703605	G	A	472	194	278	0.863487
2	71291058	rs11126315	NAGK	1.17369e-07	0.153411	0.674427	T	C	828	556	272	0.519078
2	71291758	rs11893935	NAGK	2.25986e-10	0.0883053	0.598323	A	G	1368	850	518	0.499937
2	71291999	rs76592302	NAGK	3.27614e-15	0.252395	0.936691	A	T	1064	778	286	0.00383003
2	71292000	rs79402493	NAGK	3.2828e-15	0.252757	0.937085	A	C	1064	778	286	0.00371648
2	71292522	rs11680831	NAGK	1.54768e-12	0.559253	0.645126	T	C	1849	1228	621	0.601554
2	71292526	rs11675042	NAGK	5.25325e-16	0.392236	0.918145	G	A	1173	870	303	0.009509
2	71292664	rs11675048	NAGK	8.31217e-13	1	0.696555	C	T	1582	1078	504	0.125281
2	71292702	rs10179771	NAGK	6.08294e-16	0.397459	0.730323	T	C	1534	985	549	0.676417
2	71292921	rs11686162	NAGK	5.87663e-16	0.294047	0.938177	A	G	1088	809	279	0.0071743
2	71293139	rs11682189	NAGK	6.5308e-16	0.260895	1.02936	T	C	935	708	227	0.00719093
2	71293277	rs11676435	NAGK	1.73766e-17	0.37653	1.06165	G	A	973	737	236	0.00403298
2	71293392	rs12998716	NAGK	5.00419e-17	0.126171	1.03211	C	T	973	737	236	0.0026515
2	71293610	rs1833351	NAGK	1.34487e-11	0.128544	0.694619	C	A	1130	730	400	0.776775
2	71293699	rs74264591	NAGK	1.44811e-15	0.0064181	1.03151	A	G	878	662	216	0.0167921
2	71294258	rs71414877	NAGK	4.35325e-09	0.00343629	0.638088	G	A	1114	754	360	0.0098514
2	71294570	rs71414879	NAGK	5.52863e-07	0.0188972	0.571625	A	T	927	600	327	0.00135882
2	80755743	rs2862311	CTNNA2	1.65741e-13	.	1.59922	A	G	318	260	58	4.8024e-05
2	80756301	rs17340143	CTNNA2	5.97309e-21	.	1.55123	T	C	611	492	119	6.92777e-05
2	80756735	rs2164044	CTNNA2	2.74367e-21	.	1.55506	A	G	624	504	120	.
2	80756993	rs7582241	CTNNA2	1.2739e-18	.	1.4795	A	C	606	487	119	.
2	80757130	rs7558519	CTNNA2	5.19919e-20	.	1.45267	C	T	690	555	135	.
2	80757838	rs7559453	CTNNA2	6.92655e-13	.	1.38178	G	A	467	375	92	.
2	80758000	rs11889332	CTNNA2	6.92355e-08	.	0.95569	G	C	458	333	125	0.00494528
2	106428404	rs6719896	NCK2	1.0727e-17	2.85853e-07	0.466605	C	G	540	318	222	0.00158009
2	106428720	rs12053259	NCK2	1.18589e-17	3.81361e-08	0.506991	G	A	531	314	217	0.00169304
2	106429002	rs1076069	NCK2	4.62961e-08	0.0176456	0.876594	A	G	425	315	110	0.595385
2	106429076	rs6741223	NCK2	4.80725e-08	0.010613	0.8763	T	C	425	315	110	0.618294
2	106429319	rs1549769	NCK2	3.84718e-08	0.0156125	0.882663	A	C	407	303	104	0.555647
2	109067103	rs12468026	GCC2	2.24638e-08	.	0.561224	C	T	784	489	295	0.0645439
2	109067261	rs2683799	GCC2	2.74486e-08	.	0.536202	T	C	579	359	220	.
2	109076377	rs2049151	GCC2	1.60903e-08	0.000362734	0.704317	T	C	499	333	166	0.00445871
2	109076457	rs2049150	GCC2	8.34924e-12	0.000168081	0.785867	T	C	628	423	205	0.00545446
2	109076554	rs2139808	GCC2	1.46049e-10	0.000515706	0.780708	A	G	474	330	144	.
2	109076856	rs2139807	GCC2	1.82972e-11	0.00361647	0.785767	C	T	627	422	205	0.00542487
2	109076980	rs62150806	GCC2	1.75799e-12	3.87622e-07	0.403759	C	T	806	461	345	2.83671e-05
2	109077450	rs13414406	GCC2	5.6676e-11	1.28536e-06	0.792545	C	A	656	429	227	5.06252e-05
2	109078341	rs9789660	GCC2	1.19079e-07	2.25404e-07	0.767775	C	T	348	216	132	0.00153834
2	109146935	rs2118448	AC012487.2	8.20122e-07	.	0.727416	C	T	406	251	155	0.0584066
2	109147079	rs2118450	AC012487.2	6.24531e-07	.	0.747814	A	G	404	250	154	0.0620841
2	109147760	rs13413892	AC012487.2	7.87986e-07	.	0.623618	G	A	652	405	247	0.617149
2	109147838	rs2718756	AC012487.2	2.56805e-07	.	0.670791	A	T	517	327	190	0.0624694
2	109834837	rs13391497	SH3RF3	5.1897e-07	0.00062232	0.889744	T	C	387	273	114	0.107962
2	109834957	rs12616786	SH3RF3	5.30672e-07	0.000446932	0.889257	A	G	387	273	114	0.10955
2	109835594	rs1560386	SH3RF3	4.34205e-07	.	0.895919	G	T	387	273	114	0.1476
2	110269568	rs79669047	.	.	8.64275e-07	1.17135	T	C	123	91	32	.
2	111627988	rs10171765	ACOXL	.	1.59747e-08	-0.671948	A	G	513	193	320	.
2	111628480	rs10169926	ACOXL	.	4.77778e-10	-0.748307	C	G	430	152	278	.
2	111628552	rs10177582	ACOXL	.	5.02121e-10	-0.74075	T	C	430	152	278	.
2	111628736	rs10208020	ACOXL	.	3.84829e-09	-0.677916	G	T	465	173	292	.
2	112811022	rs6704665	TMEM87B	0.0263485	1.15331e-08	0.666955	C	A	279	174	105	.
2	112811082	rs6722814	TMEM87B	0.0214113	8.72241e-09	0.658305	T	C	279	174	105	.
2	113191010	rs13021601	RGPD8	2.09421e-09	.	2.64243	A	C	186	178	8	.
2	113553165	rs12711741	.	0.00222742	1.95308e-07	-0.614615	T	G	371	142	229	.
2	113992374	rs4849183	PAX8	2.82377e-08	.	1.77271	G	C	255	232	23	.
2	113993344	rs7589901	PAX8	1.12733e-07	.	1.67869	A	C	513	485	28	.
2	113994417	rs1110839	PAX8	6.2941e-07	.	-1.93209	G	T	119	14	105	.
2	118844478	rs10185316	INSIG2	6.57105e-07	.	0.942491	C	G	34	23	11	.
2	118844669	rs10197745	INSIG2	1.03574e-07	.	0.805913	A	G	30	22	8	.
2	120113520	rs6751553	C2orf76	1.98979e-12	0.00316817	1.73573	A	G	171	139	32	.
2	120113607	rs34634082	C2orf76	2.64021e-11	0.00261405	1.78293	C	T	128	112	16	0.0120142
2	121012869	rs934724	RALB	1.51807e-09	4.1057e-07	0.451992	T	C	1055	634	421	0.0401959
2	121012902	rs934725	RALB	1.4713e-09	5.21668e-07	0.449	C	T	1055	634	421	0.0371842
2	121012911	rs934726	RALB	1.53925e-09	4.902e-07	0.450928	A	G	1055	634	421	0.0327641
2	121018687	rs4848581	RALB	7.12508e-07	0.0254942	0.663915	C	T	444	264	180	0.0595515
2	121018747	rs4848582	RALB	7.74202e-07	0.0266707	0.666733	A	G	444	264	180	0.0563347
2	121018760	rs4848583	RALB	7.21064e-07	0.0289767	0.669486	T	C	444	264	180	0.0570583
2	121024419	rs3889224	RALB	5.47799e-12	.	1.59954	A	G	225	171	54	0.00647757
2	121044847	rs76316712	RALB	7.99713e-15	0.426623	1.86934	T	C	148	114	34	0.00166256
2	121044922	rs79742700	RALB	7.59329e-15	0.420113	1.87248	G	A	148	114	34	0.00195755
2	121045113	rs75883745	RALB	6.42133e-15	0.448279	1.86859	C	T	148	114	34	0.0022714
2	121046820	rs11895205	RALB	1.17127e-07	0.000132633	1.60768	G	T	36	23	13	0.0212263
2	122355900	rs7589554	CLASP1	8.16253e-09	7.51679e-06	1.22488	A	G	243	176	67	0.231413
2	122356478	rs7592838	CLASP1	5.52539e-09	0.00244273	1.42004	A	G	259	204	55	0.351535
2	122356589	rs7580638	CLASP1	5.21633e-09	0.00813732	1.4201	T	C	259	204	55	0.399906
2	122356608	rs7566550	CLASP1	1.19684e-08	0.0366199	1.47379	C	T	221	174	47	0.401797
2	126156777	rs1865591	.	4.91218e-07	0.285652	0.493772	A	G	1038	617	421	0.0529446
2	126157008	rs1865592	.	6.53027e-07	0.247034	0.518096	T	C	1000	594	406	0.0104256
2	127839474	rs11682128	BIN1	3.0894e-07	0.510521	-0.577031	G	A	788	320	468	0.366174
2	127839534	rs11690153	BIN1	4.04027e-07	0.033015	-0.595222	T	C	762	290	472	0.161826
2	128147854	rs13029237	MAP3K2	2.67386e-07	0.577067	0.784681	C	T	379	243	136	0.486485
2	132256240	rs3817561	AC093838.4	2.20444e-07	0.0286421	0.772279	C	T	556	381	175	0.0295153
2	132256251	rs3817562	AC093838.4	2.3481e-07	0.0248975	0.770422	A	G	556	381	175	0.0298631
2	132256319	rs3817564	AC093838.4	2.19079e-07	0.0352712	0.771723	C	G	556	381	175	0.0358348
2	132256410	rs3817567	AC093838.4	5.18432e-07	0.0239673	0.734864	G	A	573	389	184	0.0346335
2	132256414	rs3817568	AC093838.4	1.2742e-07	0.0173958	0.748795	C	T	625	429	196	0.0346335
2	132256420	rs3817569	AC093838.4	1.32868e-07	0.0183335	0.747674	C	T	625	429	196	0.0346335
2	132256559	rs3817574	AC093838.4	8.25202e-08	0.00850941	0.73583	T	C	656	447	209	0.0383556
2	132256779	rs10928707	AC093838.4	1.6171e-07	0.00272056	0.71139	C	T	654	446	208	0.041446
2	132270805	rs12691995	AC093838.4	6.35975e-07	0.0144854	-0.730558	A	G	330	117	213	.
2	132270940	rs13384327	AC093838.4	2.77397e-07	0.00766124	-0.691321	C	T	444	163	281	0.0498663
2	132271199	rs66665966	AC093838.4	1.77341e-09	0.14885	-0.733591	T	C	633	231	402	0.0500801
2	132271409	rs12989425	AC093838.4	7.12274e-09	0.164758	-0.718354	G	A	618	227	391	0.0600493
2	132271429	rs13025036	AC093838.4	7.54495e-09	0.166077	-0.715226	T	G	618	227	391	0.0551038
2	132271566	rs13025246	AC093838.4	1.12916e-09	0.0613688	-0.682261	T	C	804	304	500	0.0271444
2	132272009	rs13025011	AC093838.4	3.17537e-07	0.304588	-0.533318	A	G	1016	417	599	0.0252766
2	132272052	rs12995688	AC093838.4	3.57897e-07	0.336427	-0.530953	G	A	1016	417	599	0.0224912
2	132272095	rs12995855	AC093838.4	2.83789e-07	0.430676	-0.518409	G	A	1091	447	644	0.0209478
2	132272114	rs12995872	AC093838.4	2.91382e-07	0.428826	-0.518606	G	A	1091	447	644	0.022655
2	132272149	rs12995906	AC093838.4	2.96864e-07	0.426257	-0.518424	G	A	1091	447	644	0.0255408
2	132272158	rs13031436	AC093838.4	2.96404e-07	0.426623	-0.518594	T	A	1091	447	644	0.0255936
2	132272160	rs12995918	AC093838.4	2.96864e-07	0.426257	-0.518424	G	A	1091	447	644	0.0255408
2	132333116	rs4850214	.	1.02313e-18	.	-1.71971	T	C	507	71	436	.
2	132333531	rs12988205	.	2.82897e-15	.	-1.69548	C	T	321	54	267	.
2	132333941	rs13417184	.	4.56684e-14	.	1.61795	T	G	277	223	54	.
2	132336762	rs11693753	.	7.61511e-09	2.39983e-06	-1.28977	T	C	252	62	190	.
2	132336898	rs12475257	.	8.52287e-09	5.0427e-06	1.28753	C	T	252	190	62	.
2	132336954	rs11685728	.	9.39779e-09	6.25677e-06	-1.28527	G	A	252	62	190	.
2	132337750	rs72864788	.	1.08378e-09	1.32127e-06	1.25077	A	G	318	242	76	0.99326
2	132338247	rs1848723	.	1.96214e-10	4.38272e-05	-1.32288	C	A	316	72	244	0.824603
2	132339011	rs13429601	.	6.82865e-10	4.96239e-10	1.30685	C	T	357	286	71	0.347714
2	132339121	rs11690099	.	7.0419e-10	8.68e-10	-0.864515	G	A	426	144	282	0.306981
2	132339510	rs11674634	.	1.55444e-14	8.17286e-11	-0.846502	A	G	418	136	282	.
2	132339595	rs4850215	.	8.43002e-07	0.00199623	-1.53399	C	T	109	23	86	.
2	132339732	rs72864791	.	3.37326e-08	3.66125e-09	1.13462	C	G	352	273	79	0.245607
2	132345266	rs2136464	POTEKP	1.63391e-07	0.0794557	1.04275	C	A	318	226	92	0.391141
2	132345893	rs4850113	POTEKP	4.21677e-09	0.0330729	-0.999712	C	G	451	138	313	0.719636
2	132346040	rs11692739	POTEKP	7.54107e-09	0.00827949	-1.07482	G	C	265	79	186	0.936903
2	132346663	rs10928743	POTEKP	1.16624e-09	0.00153094	1.12499	C	G	366	251	115	0.605965
2	135082593	rs75006098	MGAT5	3.24998e-09	.	1.58153	A	T	194	157	37	.
2	135082689	rs4953913	MGAT5	3.18881e-09	.	1.58546	T	C	194	157	37	.
2	135083003	rs62168051	MGAT5	7.43328e-09	.	1.44314	C	G	223	178	45	.
2	135083858	rs1439110	MGAT5	5.13616e-07	.	-1.59511	G	A	106	16	90	.
2	153192324	rs2003332	FMNL2	1.78683e-07	.	-0.797071	C	T	382	127	255	0.481851
2	153192564	rs2003333	FMNL2	6.83125e-08	.	-0.810933	T	G	404	136	268	0.542417
2	153192636	rs4035882	FMNL2	6.87725e-08	.	-0.811175	C	A	404	136	268	0.568771
2	153193270	rs3887026	FMNL2	1.59633e-07	.	-0.774297	T	G	413	140	273	0.40453
2	160106165	rs72955997	WDSUB1	8.71629e-08	.	-0.740943	A	G	439	166	273	0.668457
2	160106248	rs72955998	WDSUB1	4.62549e-07	.	-0.700774	A	G	433	163	270	0.71451
2	160106397	rs112157304	WDSUB1	4.44221e-07	.	-0.706372	C	G	433	163	270	0.723623
2	160107072	rs7603170	WDSUB1	6.56764e-07	.	-0.688615	T	C	450	170	280	0.620448
2	160780283	rs2357689	.	0.0754632	9.38813e-09	0.510537	T	A	715	427	288	0.264431
2	160780432	rs2136974	.	0.0476015	8.63561e-10	0.55266	C	T	737	443	294	0.205785
2	160780479	rs2357688	.	0.0693643	1.54478e-09	0.552484	T	G	746	449	297	0.172633
2	160780503	rs2136973	.	0.0621899	1.59881e-09	0.55422	A	C	746	449	297	0.184381
2	160780631	rs2175415	.	0.051222	3.10319e-09	0.598677	G	C	616	378	238	0.0669489
2	160780926	rs7576140	.	.	2.20672e-07	0.551979	G	A	656	405	251	.
2	160780937	rs7589960	.	.	1.85366e-07	0.587569	T	A	550	347	203	.
2	172370486	rs7580094	AC007969.5	9.68737e-09	.	0.877099	G	A	370	228	142	0.0581826
2	172370924	rs6711792	AC007969.5	1.31901e-09	.	0.895103	C	G	363	225	138	0.0522807
2	172371772	rs7593146	AC007969.5	2.64309e-10	.	1.01607	A	G	281	187	94	0.0499156
2	172378432	rs884408	CYBRD1	1.12056e-08	.	0.503537	G	A	993	581	412	0.00291869
2	178154547	rs2706163	AC074286.1	1.00457e-09	0.0221623	0.624931	T	G	573	367	206	.
2	178154749	rs2706162	AC074286.1	3.00595e-09	0.0595096	0.606136	C	T	573	367	206	0.168486
2	178154839	rs1551288	AC074286.1	3.92012e-09	0.114863	0.605428	A	G	566	362	204	0.137198
2	178155121	rs1551289	AC074286.1	1.38346e-09	0.261084	0.633381	G	A	555	355	200	0.0973156
2	178155224	rs1551290	AC074286.1	4.22505e-10	0.318038	0.647058	G	T	541	350	191	0.101791
2	178155423	rs1973047	AC074286.1	2.07295e-08	0.408556	0.598311	T	C	480	307	173	0.123475
2	178499240	rs11682717	PDE11A	2.65702e-17	.	-2.41574	C	G	264	22	242	0.0121676
2	178499272	rs12469884	PDE11A	2.80936e-17	.	-2.41347	C	T	264	22	242	0.0120016
2	178499317	rs11682753	PDE11A	2.79657e-17	.	-2.41245	C	T	264	22	242	0.012511
2	178499809	rs1405718	PDE11A	8.13571e-16	.	-2.09306	C	T	272	31	241	0.012924
2	178500101	rs1405717	PDE11A	1.56793e-14	.	-1.94821	G	T	260	35	225	.
2	179684839	rs10497526	TTN	2.8396e-06	1.74934e-07	0.7627	C	T	155	92	63	0.103007
2	179684983	rs1489486	TTN	2.44652e-06	3.26374e-07	-0.734694	A	G	158	65	93	0.097052
2	180112641	rs13389956	SESTD1	6.14133e-10	.	-1.56487	C	G	155	58	97	.
2	181855219	rs4666996	UBE2E3	1.14315e-09	.	0.841827	C	G	519	356	163	0.819355
2	181855293	rs4666997	UBE2E3	1.01753e-09	.	0.84399	A	G	519	356	163	0.613672
2	181855414	rs62180082	UBE2E3	2.41568e-11	.	0.850706	G	A	622	424	198	0.73396
2	181855462	rs6433879	UBE2E3	2.15015e-08	.	0.909622	C	T	335	240	95	.
2	181855665	rs62180083	UBE2E3	1.01539e-13	.	0.896022	G	T	725	502	223	0.637473
2	181855823	rs7578218	UBE2E3	1.10565e-12	.	0.817759	C	G	781	530	251	0.615359
2	181855940	rs7578348	UBE2E3	3.32316e-12	.	0.758883	C	A	855	570	285	0.497708
2	181856031	rs7592447	UBE2E3	5.70036e-12	.	0.757727	T	G	838	559	279	0.423035
2	181856060	rs7578461	UBE2E3	7.43473e-13	.	0.740769	C	T	965	642	323	0.416231
2	181856357	rs55988743	UBE2E3	4.05248e-14	.	0.782397	G	A	995	672	323	0.405853
2	181856446	rs55889183	UBE2E3	1.85332e-15	.	0.802895	T	C	1060	718	342	0.354155
2	181856783	rs56057941	UBE2E3	9.26191e-15	.	0.812083	C	T	983	666	317	0.193842
2	181856869	rs6732354	UBE2E3	5.87584e-13	.	0.803003	C	T	850	579	271	0.430631
2	181857048	rs4666662	UBE2E3	4.42162e-12	.	0.793082	T	A	809	546	263	0.282622
2	181857292	rs4666663	UBE2E3	2.56758e-09	.	0.680162	T	G	790	514	276	0.241675
2	181857384	rs4666664	UBE2E3	7.26778e-08	.	0.643972	G	A	713	461	252	0.186388
2	191224050	rs2067397	INPP1	1.78683e-07	0.0203339	0.516562	G	C	655	422	233	0.997933
2	191224397	rs2067400	INPP1	2.99679e-11	0.210352	0.533719	T	C	1214	763	451	0.943023
2	191224752	rs2067402	INPP1	2.19938e-10	0.486166	0.56609	T	G	1014	663	351	0.862639
2	191224981	rs4656	INPP1	2.55843e-13	0.157195	0.559245	G	T	1460	929	531	0.930988
2	191225197	rs2067405	INPP1	3.7575e-13	0.3699	0.570044	A	G	1357	870	487	0.948904
2	191225238	rs2067406	INPP1	1.23492e-12	0.273922	0.560042	G	C	1332	853	479	0.856682
2	191225277	rs2067407	INPP1	1.28696e-12	0.258831	0.560203	A	G	1332	853	479	0.816762
2	191225306	rs2067408	INPP1	8.6403e-13	0.267213	0.560275	C	T	1332	853	479	0.835566
2	191225402	rs2067409	INPP1	3.38642e-10	0.780026	0.491161	C	G	1212	754	458	0.813984
2	191225687	rs2067411	INPP1	1.35557e-08	.	0.511848	C	T	892	569	323	0.964784
2	191225782	rs2067412	INPP1	1.08823e-09	.	0.505621	A	G	1103	683	420	0.694531
2	191225940	rs2067414	INPP1	2.013e-10	.	0.540427	C	T	1133	701	432	0.650735
2	191330024	rs10209340	MFSD6	2.98846e-08	2.96052e-05	1.31371	T	C	114	92	22	.
2	191330837	rs4853712	MFSD6	8.23778e-10	2.22794e-08	-0.546347	C	T	292	102	190	0.339636
2	191331133	rs79784511	MFSD6	2.59142e-09	1.06942e-09	1.33913	C	A	143	116	27	.
2	191331384	rs76106481	MFSD6	1.71086e-07	9.8065e-10	1.31296	A	C	87	69	18	.
2	191394656	rs4146924	TMEM194B	1.87779e-07	.	-0.99089	C	G	142	45	97	.
2	191395646	rs12619560	TMEM194B	8.32048e-08	0.00102271	-0.974506	T	C	135	43	92	0.86926
2	196397969	rs16837006	AC064834.2	2.71711e-07	0.715342	0.719832	T	C	567	359	208	0.225507
2	196398026	rs16837010	AC064834.2	5.79433e-08	0.590221	0.748609	A	G	589	376	213	0.227394
2	196398756	rs1913894	AC064834.2	2.43095e-07	0.136321	0.827633	C	T	436	281	155	0.0993939
2	197097783	rs745031	HECW2	4.98022e-10	0.184874	1.27263	A	G	212	163	49	0.0366923
2	197097950	rs4241188	HECW2	3.57717e-10	0.183382	1.28451	G	A	212	163	49	0.0227646
2	197098024	rs10183339	HECW2	9.52404e-10	0.178029	-1.2684	T	C	203	48	155	0.0199021
2	197098638	rs6740409	HECW2	2.23227e-10	0.24458	-1.19322	C	T	260	67	193	0.0376213
2	198162430	rs1429414	ANKRD44	8.69382e-08	0.491153	-0.441667	G	A	616	253	363	0.0106342
2	198163328	rs6761919	ANKRD44	6.05695e-10	0.92873	-0.517122	A	G	1049	434	615	0.00453005
2	198163527	rs7422899	ANKRD44	1.5142e-08	0.76165	-0.521736	G	C	738	308	430	0.00298399
2	198163699	rs2889363	ANKRD44	1.81411e-08	0.270739	-0.509673	A	G	785	329	456	0.00261864
2	198164176	rs13030538	ANKRD44	5.06695e-08	0.0796514	-0.488956	G	A	856	363	493	0.00878324
2	201999283	rs58886660	CFLAR	0.123846	1.04111e-07	0.648094	A	G	185	119	66	0.797346
2	201999550	rs28636431	CFLAR	0.074408	7.56048e-09	0.679935	C	T	234	152	82	0.938277
2	201999845	rs16836710	CFLAR	0.0888548	4.81966e-08	0.642661	C	T	234	152	82	0.727123
2	208491975	rs2709394	METTL21A	8.08221e-16	.	1.04467	G	C	484	348	136	0.00309142
2	208492143	rs2551941	METTL21A	1.75711e-15	.	1.05223	A	T	484	348	136	0.00654548
2	208492569	rs2709397	METTL21A	4.2688e-16	.	1.12173	C	T	484	348	136	0.00652764
2	208493165	rs13029640	METTL21A	2.45525e-10	.	-1.51057	A	G	134	20	114	0.0467038
2	213854356	rs7569831	AC079610.1	1.12849e-07	.	1.22238	C	T	105	78	27	.
2	213854786	rs7599376	AC079610.1	2.74687e-15	.	1.59091	A	T	247	199	48	.
2	213854801	rs7572940	AC079610.1	2.5714e-12	.	1.52287	C	T	233	186	47	.
2	213854864	rs7573040	AC079610.1	1.60285e-15	.	1.58961	C	T	247	199	48	.
2	213855055	rs12470672	AC079610.1	9.25891e-24	.	1.71159	T	C	440	371	69	.
2	213855490	rs13405747	AC079610.1	2.57149e-35	.	1.81	T	C	694	593	101	.
2	213855717	rs7576646	AC079610.1	7.11128e-21	.	1.52381	C	G	584	484	100	0.087469
2	213855871	rs7576850	AC079610.1	7.01417e-33	.	1.8095	C	T	666	573	93	.
2	213855999	rs7603237	AC079610.1	1.34899e-32	.	1.79357	A	C	666	573	93	.
2	213856072	rs7603346	AC079610.1	4.20464e-31	.	1.76733	A	C	645	555	90	.
2	213856166	rs7577413	AC079610.1	3.00243e-27	.	1.66458	G	A	619	524	95	.
2	213856427	rs9288461	AC079610.1	2.07496e-09	.	1.1402	A	T	396	317	79	0.0233993
2	216696316	rs10804244	LINC00607	7.15577e-09	.	1.76467	G	A	159	142	17	.
2	216869780	rs4674047	MREG	6.93786e-08	0.0590809	0.639157	A	G	617	371	246	0.0726974
2	225791079	rs6714466	DOCK10	3.20523e-09	0.407528	-0.824524	T	C	482	155	327	0.948864
2	225792069	rs13034050	DOCK10	1.17058e-12	0.0101522	-0.888207	A	G	634	206	428	0.660311
2	225792654	rs1395915	DOCK10	1.46648e-10	0.00063927	-0.988449	G	T	353	113	240	0.522487
2	225792681	rs10166440	DOCK10	2.56306e-08	0.0616288	-0.965136	C	T	283	90	193	.
2	225792835	rs7558808	DOCK10	1.04254e-10	0.000419337	-0.999538	G	A	353	113	240	0.354766
2	225809036	rs6750683	DOCK10	3.0655e-07	.	-0.585421	G	A	629	235	394	0.0246179
2	228321020	rs12694730	.	8.04102e-07	.	0.648091	C	A	475	310	165	0.521333
2	231335466	rs1649883	SP100	5.19131e-08	0.495296	-0.57855	G	A	557	213	344	0.000268629
2	231336120	rs1479177	SP100	2.25704e-11	0.166409	-0.628719	C	T	842	317	525	0.000249133
2	231336245	rs1649886	SP100	2.19228e-11	0.273522	-0.639715	G	A	819	308	511	0.000229808
2	231336299	rs3769853	SP100	3.63892e-12	0.199368	-0.641044	G	C	893	336	557	0.000862476
2	231336305	rs3769854	SP100	3.90225e-12	0.192288	-0.638524	T	C	893	336	557	0.000858873
2	231336343	rs1678163	SP100	2.40527e-12	0.245979	-0.65769	G	A	845	314	531	0.000789636
2	231336401	rs3769856	SP100	2.97811e-12	0.220979	-0.653296	G	A	845	314	531	0.000845919
2	231336744	rs1649887	SP100	1.84765e-14	0.0176355	-0.633581	T	A	1214	465	749	1.02813e-05
2	231336881	rs1649888	SP100	9.7893e-15	0.0358127	-0.645299	T	C	1208	462	746	9.56583e-06
2	231336978	rs1678164	SP100	9.06069e-17	0.0485455	-0.68071	C	T	1270	477	793	9.04732e-06
2	231336994	rs1678165	SP100	9.59012e-17	0.0482861	-0.681404	T	C	1270	477	793	9.24578e-06
2	231337265	rs1600297	SP100	6.65375e-17	0.185751	-0.687386	G	T	1282	483	799	3.81246e-06
2	231337487	rs1649889	SP100	2.47517e-13	0.322446	-0.656376	C	T	1041	397	644	0.000244435
2	231337546	rs1649890	SP100	1.4728e-11	0.832004	-0.69599	A	C	784	282	502	0.3117
2	231337600	rs1678167	SP100	2.25503e-13	0.266631	-0.657747	C	T	1041	397	644	0.000253801
2	231337608	rs1678168	SP100	2.30493e-13	0.280431	-0.656738	T	C	1041	397	644	0.000260235
2	231337659	rs1649891	SP100	2.44139e-13	0.278786	-0.656249	C	T	1041	397	644	0.000248202
2	231337960	rs1615190	SP100	7.33665e-10	0.938258	-0.728965	C	T	711	265	446	0.121395
2	231338211	rs1678169	SP100	3.88089e-11	0.864779	-0.673684	T	G	718	277	441	0.000507222
2	231455378	rs10933346	RNU6-451P	1.68105e-07	0.291865	0.413444	C	T	2124	1227	897	0.148733
2	231455413	rs10933347	RNU6-451P	1.59881e-07	0.287562	0.414418	T	A	2124	1227	897	0.148924
2	231456079	rs73992464	RNU6-451P	7.10717e-10	0.896263	0.540375	A	T	1768	1069	699	0.672416
2	231456093	rs73106842	RNU6-451P	4.82204e-10	0.887537	0.536799	T	G	1832	1109	723	0.684256
2	231456219	rs74752699	RNU6-451P	4.65634e-09	0.781405	0.542895	T	G	1552	945	607	0.583592
2	231456416	rs112982242	RNU6-451P	5.46898e-08	0.273122	0.562184	A	G	1211	752	459	0.706967
2	231456424	rs113927500	RNU6-451P	5.68476e-08	0.281673	0.561361	C	G	1211	752	459	0.710884
2	231456575	rs34920030	RNU6-451P	1.21441e-07	0.563898	0.517196	C	T	1360	838	522	0.709831
2	231456737	rs36110793	RNU6-451P	2.5512e-08	0.43592	0.562562	C	T	1264	790	474	0.745817
2	235200540	rs78140195	.	1.1537e-13	.	1.43985	G	A	384	289	95	.
2	238438395	rs11889660	MLPH	.	8.83797e-11	-0.773159	C	T	737	218	519	.
2	238439073	rs7585969	MLPH	.	3.44355e-11	-1.04993	G	A	427	102	325	.
2	238439089	rs7585975	MLPH	.	3.11702e-11	-1.05588	G	A	427	102	325	.
2	238813947	rs6431564	RAMP1	2.27262e-10	1.87798e-06	-1.17095	A	G	294	74	220	0.0353303
2	238814823	rs11686156	RAMP1	3.90613e-16	1.70455e-10	-0.745423	A	C	438	133	305	0.0300224
2	238814996	rs35641938	RAMP1	3.09581e-07	5.58917e-07	0.765349	A	G	186	134	52	0.84629
2	238815252	rs895572	RAMP1	1.99402e-14	8.21728e-14	-1.07463	C	T	318	70	248	0.0542043
2	238815465	rs10754943	RAMP1	1.06184e-14	2.29673e-13	-1.08714	A	G	330	74	256	0.0503745
2	238815492	rs10754944	RAMP1	2.11943e-14	4.05778e-13	-1.07677	G	A	330	74	256	0.0512117
2	241566429	rs2975781	GPR35	1.22606e-10	3.27772e-12	-1.12627	C	T	263	59	204	.
2	241566511	rs2975782	GPR35	6.0392e-09	2.80925e-08	-0.673023	C	T	337	123	214	.
2	242027525	rs1804998	MTERFD2	5.15751e-07	.	-0.999085	A	G	346	118	228	0.0155106
2	242049094	rs13389065	PASK	4.71262e-07	0.255129	0.818729	C	G	791	554	237	0.0523398
2	242049522	rs7579351	PASK	2.78692e-07	0.636764	0.795817	G	A	877	608	269	0.0181694
2	242049722	rs7579568	PASK	6.6349e-09	0.0399266	0.725964	G	T	1189	779	410	0.0075486
2	242049902	rs3815293	PASK	6.98917e-11	0.0370742	0.774536	C	T	1219	793	426	0.0044178
2	242049917	rs3815294	PASK	6.62618e-12	0.0175853	0.790206	T	C	1299	847	452	0.00394838
2	242050289	rs13417547	PASK	4.91905e-13	9.29877e-05	0.73903	G	A	1722	1102	620	0.00585693
2	242050525	rs3815295	PASK	1.23664e-15	2.09712e-05	0.809411	A	G	1721	1109	612	0.00416195
2	242050546	rs3815296	PASK	2.76003e-13	0.000762238	0.657505	A	G	1960	1232	728	0.644043
2	242050574	rs2871622	PASK	6.6209e-16	6.97728e-05	0.803664	G	A	1778	1144	634	0.00769055
2	242050591	rs3815298	PASK	6.74296e-16	6.80971e-05	0.803739	T	C	1778	1144	634	0.00730018
2	242050626	rs3815299	PASK	6.88472e-16	7.11883e-05	0.803631	A	G	1778	1144	634	0.0077682
2	242050671	rs3815300	PASK	6.97616e-16	7.73903e-05	0.804281	C	T	1778	1144	634	0.00905837
2	242050740	rs2310876	PASK	2.07578e-10	0.000355629	0.552378	A	G	1917	1176	741	0.990377
2	242050870	rs2310873	PASK	2.13659e-13	5.57151e-05	0.738	C	T	1733	1098	635	0.0123089
2	242050876	rs2871621	PASK	2.14749e-13	5.4064e-05	0.737937	A	G	1733	1098	635	0.0126098
2	242050909	rs2310872	PASK	4.48979e-12	5.14478e-05	0.71453	T	C	1640	1033	607	0.010766
2	242050991	rs2310871	PASK	1.38811e-11	8.80536e-05	0.71699	C	A	1561	984	577	0.0170643
2	242051063	rs2871620	PASK	1.30164e-11	8.55277e-05	0.718208	G	A	1561	984	577	0.02475
2	242051128	rs4993875	PASK	1.29633e-11	7.8296e-05	0.718692	C	T	1561	984	577	0.0350824
2	242051225	rs10200555	PASK	1.14979e-11	7.84618e-05	0.721356	G	A	1561	984	577	0.0364611
2	242051777	rs2074824	PASK	3.50375e-07	0.0420299	0.694533	G	A	945	596	349	0.098591
2	242710662	rs10755057	D2HGDH	3.67629e-11	0.000230197	0.893626	T	G	791	569	222	0.0040508
2	242710935	rs10933568	D2HGDH	3.76372e-11	0.00174133	0.902677	G	A	780	562	218	0.00161009
2	242710954	rs10933569	D2HGDH	3.79267e-11	0.00184168	0.902687	A	G	780	562	218	0.00147066
2	242711227	rs12998967	D2HGDH	4.81486e-14	0.00193205	1.04007	G	T	758	556	202	.
2	242711353	rs28631456	GAL3ST2	5.50387e-14	0.00112417	1.04715	A	G	752	553	199	0.00178838
2	242711364	rs28605921	GAL3ST2	5.5658e-14	0.00111208	1.04749	A	G	752	553	199	.
2	242711574	rs13408030	GAL3ST2	8.30975e-14	0.000528591	1.03989	T	C	761	562	199	0.00201148
2	242758179	rs2293764	NEU4	4.20983e-17	.	-1.23366	C	T	487	122	365	.
2	242758203	rs2293763	NEU4	5.83778e-18	.	-0.769224	T	C	1344	466	878	0.025251
2	242758326	rs2293761	NEU4	5.58894e-18	.	-0.769821	G	A	1344	466	878	0.0273777
2	242758447	rs2293760	NEU4	2.71858e-10	.	0.671838	G	A	937	593	344	.
2	242758475	rs2293759	NEU4	1.68648e-17	.	-0.767247	A	G	1318	457	861	0.0280092
2	242758785	rs35214534	NEU4	8.43654e-19	.	-0.78331	C	T	1362	470	892	0.0379019
2	242758827	rs34761692	NEU4	2.7192e-19	.	-0.794763	A	G	1361	469	892	0.0403116
2	242758894	rs6721711	NEU4	2.36954e-19	.	-0.782359	C	T	1409	489	920	0.0358895
2	242758942	rs16747	NEU4	2.49758e-19	.	-0.781663	C	T	1409	489	920	0.0443914
2	242759100	rs35449025	NEU4	2.41676e-19	.	-0.781492	C	G	1409	489	920	0.0405509
2	242759280	rs34189210	NEU4	2.29402e-19	.	-0.79193	T	G	1369	468	901	0.05338
2	242759300	rs10191608	NEU4	3.76283e-08	.	-0.76126	A	G	526	175	351	0.175963
2	242759304	rs79818121	NEU4	2.04934e-07	.	-1.0527	C	G	217	64	153	.
2	242759744	rs35301767	NEU4	6.99156e-10	.	0.724409	G	A	750	484	266	.
2	242759777	rs34232095	NEU4	5.21939e-07	.	-0.740345	C	T	421	148	273	0.158996
2	242759804	rs66492261	NEU4	1.05659e-15	.	-0.857417	C	G	880	292	588	0.0531432
2	242759884	rs76100726	NEU4	1.71315e-13	.	-0.885441	C	T	690	224	466	0.084777
3	8670161	rs1965975	SSUH2	.	2.07339e-13	-0.946712	G	A	531	156	375	.
3	8670978	rs1466706	SSUH2	.	2.93468e-11	-1.5865	C	G	21	3	18	.
3	8671014	rs1466707	SSUH2	.	2.94218e-11	-1.54779	C	T	21	3	18	.
3	10223033	rs61089659	IRAK2	1.24293e-15	.	1.81692	C	T	224	188	36	0.309132
3	10223370	rs75851138	IRAK2	4.6284e-17	.	1.91398	C	T	231	194	37	0.324245
3	10223793	rs9799170	IRAK2	2.65856e-08	.	0.965047	A	G	298	220	78	0.020611
3	12600529	rs2596819	MKRN2	1.94703e-07	0.233239	0.632271	T	C	183	109	74	0.0338662
3	12600837	rs2633443	MKRN2	8.39072e-07	0.357971	0.617388	G	A	183	109	74	0.0719748
3	13112994	rs13065418	IQSEC1	1.30911e-14	0.424799	0.706952	G	T	1211	763	448	.
3	13113287	rs35938095	IQSEC1	5.88169e-08	0.611498	0.453534	T	C	1222	724	498	0.0854764
3	13113291	rs436588	IQSEC1	5.83634e-08	0.619906	0.453478	T	C	1222	724	498	0.081935
3	13113523	rs461693	IQSEC1	1.35627e-08	0.425892	0.464151	G	A	1269	753	516	0.0677556
3	13113525	rs456894	IQSEC1	1.341e-08	0.431419	0.464382	T	G	1269	753	516	0.0670811
3	13113940	rs2882072	IQSEC1	1.26228e-12	0.000344956	0.667686	G	T	1126	700	426	.
3	15680525	rs2471809	BTD	2.1548e-10	1.37666e-06	1.38122	G	A	116	84	32	0.000134987
3	16185336	rs12492053	.	2.87337e-07	.	0.683569	C	T	514	327	187	0.135468
3	16185438	rs10865739	.	1.40882e-11	.	0.80481	C	T	669	440	229	0.239902
3	16185442	rs10865740	.	1.37471e-11	.	0.805223	T	C	669	440	229	0.23478
3	16185546	rs10865741	.	8.41339e-12	.	0.821838	A	G	654	432	222	0.214804
3	16185571	rs11128781	.	1.87608e-11	.	0.739972	A	G	795	509	286	0.215315
3	16185588	rs11128782	.	1.95331e-11	.	0.739432	T	A	795	509	286	0.202312
3	16185878	rs10865742	.	4.08879e-10	.	0.705334	A	G	736	468	268	.
3	16185929	rs12485734	.	4.47454e-10	.	0.717629	A	G	708	452	256	0.213606
3	16186303	rs13089442	.	4.96493e-10	.	0.70667	T	G	714	456	258	0.130036
3	16186367	rs13066744	.	2.30189e-10	.	0.736928	A	G	680	438	242	0.0961095
3	16186551	rs13067210	.	8.52287e-09	.	0.604884	C	G	865	535	330	0.394969
3	16327855	rs842274	OXNAD1	2.40583e-11	.	1.74536	T	G	74	56	18	.
3	16328356	rs842273	OXNAD1	2.55921e-10	.	-1.69985	C	T	68	17	51	.
3	16413520	rs505209	RFTN1	1.20262e-11	0.00423314	-0.56291	T	C	1185	476	709	.
3	16414198	rs689662	RFTN1	3.13004e-14	0.238574	-0.601468	G	A	1401	550	851	0.00231179
3	16414473	rs689876	RFTN1	1.53433e-12	0.781405	-0.549194	T	C	1668	690	978	0.0107215
3	16418212	rs689960	RFTN1	1.36065e-07	0.0840912	-0.55469	A	G	781	300	481	0.0295106
3	42171389	rs13071805	TRAK1	1.30284e-07	7.69778e-09	-1.66551	T	C	99	15	84	0.000530893
3	49275805	rs35218722	CCDC36	5.91887e-10	.	0.959292	A	G	396	268	128	0.00934365
3	49275828	rs11130186	CCDC36	1.89341e-11	.	1.05604	A	G	378	261	117	0.00292488
3	49275964	rs11920267	CCDC36	3.68125e-10	.	0.993584	G	A	379	259	120	0.00774033
3	49276077	rs10154992	CCDC36	1.51707e-11	.	1.06157	C	T	378	261	117	0.00256884
3	52566065	rs4282054	NT5DC2	1.02355e-08	0.43896	0.579938	T	C	939	558	381	0.114449
3	52566682	rs7636227	NT5DC2	3.57576e-09	0.626381	0.507166	G	A	1345	781	564	0.0140206
3	52566914	rs7614981	NT5DC2	2.62355e-09	0.274725	0.483722	C	A	1519	875	644	0.0105435
3	52567014	rs12489828	NT5DC2	2.41171e-09	0.125686	0.482332	G	T	1519	875	644	0.00925181
3	52567188	rs28661185	NT5DC2	1.80108e-08	0.0121833	0.461547	G	T	1454	846	608	0.0342995
3	52567617	rs66782572	NT5DC2	9.09921e-10	0.0254942	0.491766	A	G	1443	832	611	0.00104725
3	53245902	rs7620260	AC097015.1	.	1.53618e-08	0.563237	A	G	496	305	191	.
3	53246148	rs73076265	AC097015.1	.	1.68017e-11	0.767956	A	G	626	413	213	.
3	53246213	rs6445569	AC097015.1	.	4.44221e-07	0.909636	T	C	161	101	60	.
3	53246350	rs6764139	AC097015.1	.	2.39203e-20	0.820841	C	A	770	522	248	.
3	53246641	rs6764476	AC097015.1	.	1.195e-22	0.88488	C	T	840	576	264	.
3	53246926	rs34041412	AC097015.1	.	2.22341e-24	-0.992733	T	A	745	226	519	.
3	53247016	rs35209711	AC097015.1	.	4.36405e-24	-0.989179	A	G	749	227	522	.
3	53247220	rs6779976	AC097015.1	.	7.21886e-24	1.05792	A	G	631	454	177	.
3	53247450	rs113293960	AC097015.1	.	2.15057e-15	1.17194	C	T	430	317	113	.
3	53252338	rs11130358	.	.	3.65568e-11	0.949094	G	A	176	125	51	.
3	53252851	rs11130359	.	.	1.53935e-08	0.730706	C	T	183	123	60	.
3	57943818	rs9826313	.	4.07127e-23	4.56452e-14	-0.855352	T	A	687	235	452	2.4079e-07
3	57944432	rs1718465	.	1.17339e-32	2.67122e-15	-0.69502	A	G	1178	424	754	1.53879e-08
3	57944507	rs1675380	.	8.38681e-33	1.8318e-15	-0.69827	C	G	1178	424	754	1.24719e-08
3	57944781	rs1718464	.	1.00605e-35	1.19735e-13	-0.606293	A	G	1389	549	840	0.0558004
3	57944874	rs1675381	.	7.30814e-41	2.88694e-16	-0.637924	C	A	1477	552	925	.
3	57945243	rs1675382	.	9.87479e-48	3.17947e-19	-0.653813	A	G	1675	612	1063	5.35563e-07
3	57945274	rs1675383	.	9.57198e-48	2.90558e-19	-0.652381	C	A	1675	612	1063	6.85053e-07
3	57945526	rs1658356	.	4.14888e-33	4.2511e-10	-0.542831	G	A	1120	454	666	0.188279
3	57945603	rs1612471	.	9.02861e-40	2.90614e-15	-0.627134	A	G	1321	494	827	1.1927e-05
3	57945768	rs1522388	.	6.86098e-40	3.90943e-15	-0.623151	T	C	1321	494	827	2.38717e-05
3	57946096	rs1522387	.	8.64863e-32	1.71746e-11	-0.649375	A	G	874	317	557	9.45693e-05
3	57946215	rs1718463	.	4.80986e-31	4.43687e-11	-0.632166	C	T	908	331	577	0.000114728
3	58405176	rs34296237	PXK	4.23632e-09	0.0749565	0.747294	C	T	768	509	259	0.09145
3	58405431	rs11714807	PXK	1.23056e-08	0.13909	0.734439	A	G	751	497	254	0.0756159
3	58405573	rs11130637	PXK	6.24119e-09	0.136587	0.76903	C	G	717	478	239	0.0781357
3	58405947	rs11130638	PXK	1.70804e-10	0.0329572	0.789072	A	G	828	553	275	0.0689966
3	58406004	rs11130639	PXK	1.72385e-10	0.0360656	0.788639	G	T	828	553	275	0.0698166
3	72027719	rs12488576	.	6.45433e-10	0.0325556	0.633246	T	G	1044	673	371	0.383793
3	72027964	rs34291855	.	2.69226e-10	0.00123985	0.645302	A	G	1062	688	374	0.415436
3	72028023	rs12488598	.	4.0285e-10	0.00187199	0.649778	A	G	1025	667	358	0.42748
3	72028452	rs1114680	.	5.36154e-10	0.0074672	-0.63965	C	T	1058	381	677	0.209098
3	72028539	rs1114679	.	6.32985e-10	0.00375634	-0.638372	C	T	1070	382	688	0.167505
3	72028846	rs62247519	.	7.65944e-10	0.00282065	0.702802	C	T	879	583	296	0.337607
3	72029282	rs10446392	.	9.91251e-08	0.0615544	0.723153	T	G	577	378	199	.
3	72030559	rs10446366	.	7.85944e-07	0.00535344	0.794441	T	G	363	244	119	0.143188
3	72030584	rs7638102	.	7.543e-08	0.00186183	0.738789	T	C	467	303	164	0.155647
3	72030662	rs7638178	.	1.66378e-08	0.0215965	0.728885	T	C	531	343	188	0.167778
3	72030720	rs7626699	.	1.78906e-08	0.0192243	0.726554	C	A	531	343	188	.
3	72030841	rs11128236	.	8.7569e-08	0.0513445	0.633076	T	G	658	411	247	0.0533198
3	72031036	rs113126662	.	4.4978e-08	0.0368572	0.61141	G	A	752	467	285	0.131427
3	72031064	rs62245464	.	4.45165e-08	0.036577	0.611355	T	C	752	467	285	0.134774
3	72031250	rs9844809	.	9.86703e-10	0.49024	-0.593061	A	G	1068	419	649	0.468138
3	72031318	rs62245466	.	6.18406e-07	0.0187788	0.629467	G	T	671	422	249	0.54112
3	72031757	rs9826194	.	1.06614e-11	0.243018	-0.529675	C	T	1771	713	1058	0.115895
3	72031919	rs1847872	.	1.15568e-11	0.769325	0.567014	G	A	1593	968	625	0.269443
3	72032123	rs9830373	.	8.48639e-10	0.768026	-0.48736	C	T	1779	731	1048	0.0962669
3	72032326	rs9867248	.	9.95511e-09	0.122114	-0.446152	G	A	1818	757	1061	0.0695537
3	72032399	rs9830815	.	9.92443e-09	0.120178	-0.445889	C	T	1818	757	1061	0.0690537
3	72032442	rs4637252	.	7.52326e-10	0.360543	0.508726	T	G	1660	992	668	0.268732
3	72032566	rs931834	.	1.99149e-09	0.333826	0.552171	C	G	1376	830	546	0.473848
3	72035783	rs11926201	.	3.92617e-09	0.0168685	0.541239	A	G	1195	735	460	0.416468
3	72036023	rs7619793	.	1.33755e-08	0.0262269	0.526441	G	T	1195	732	463	0.287414
3	72036046	rs7642521	.	1.36327e-08	0.0268878	0.526465	C	G	1195	732	463	0.274523
3	72036124	rs7642613	.	7.88203e-09	0.020299	0.546737	C	G	1152	710	442	0.335369
3	72036182	rs7642626	.	1.08991e-09	0.0177972	0.610515	C	T	1034	650	384	0.296879
3	72036224	rs7612412	.	8.81905e-10	0.018344	0.618288	T	C	1024	645	379	0.270976
3	72036346	rs7642809	.	1.86334e-08	0.0675325	0.499946	C	G	1386	831	555	0.27512
3	72036681	rs1505973	.	1.09889e-09	0.00328501	0.661457	C	T	876	566	310	0.25161
3	72868666	rs62249863	SHQ1	2.82522e-08	0.0126959	1.08596	G	C	257	175	82	.
3	73045223	rs34000567	PPP4R2	3.14652e-09	0.164868	-0.517115	C	T	480	151	329	0.058227
3	73045888	rs13082210	PPP4R2	5.24924e-07	0.411314	-0.286868	G	A	1028	420	608	0.939489
3	101756221	rs10804863	.	7.65411e-07	.	0.665897	C	T	473	317	156	0.0730533
3	101756412	rs10804864	.	2.86136e-09	.	0.710317	A	T	616	414	202	0.0755943
3	101756458	rs12633738	.	2.68471e-08	.	0.630166	A	G	692	451	241	0.0771929
3	101756540	rs12636293	.	3.53892e-08	.	0.620915	G	A	692	451	241	0.0801085
3	101756688	rs12633801	.	9.86336e-09	.	0.636301	A	C	712	465	247	0.0799472
3	101756761	rs12633824	.	4.84925e-09	.	0.660771	A	C	684	451	233	0.0795263
3	101756949	rs35012227	.	2.61106e-13	.	0.821662	C	T	717	494	223	0.0686849
3	101757088	rs60024366	.	8.79259e-16	.	0.885319	A	T	766	535	231	0.0608245
3	101757259	rs6791429	.	1.74467e-15	.	0.898118	T	C	732	513	219	0.0567879
3	101757448	rs6791614	.	1.23413e-15	.	0.898857	T	C	749	525	224	0.0527797
3	101757603	rs13061059	.	1.91161e-15	.	-1.13884	A	G	480	121	359	0.0543663
3	101757900	rs771817	.	2.23987e-17	.	0.972795	T	C	740	523	217	.
3	101757969	rs56021029	.	3.28995e-13	.	-1.11078	C	T	411	103	308	0.0456243
3	101758350	rs7625531	.	5.75857e-08	.	0.839953	C	T	298	212	86	0.00344377
3	101758579	rs6441635	.	3.31946e-10	.	1.11223	C	A	222	175	47	0.00142518
3	101758581	rs6441636	.	3.21902e-10	.	1.11357	A	G	222	175	47	0.00142586
3	101758840	rs6441637	.	5.68405e-10	.	1.16642	A	G	205	162	43	0.000857478
3	104242909	rs1877996	.	4.58491e-07	.	-0.46486	A	G	1411	556	855	0.0191436
3	104243046	rs2961200	.	3.80064e-07	.	-0.469711	G	T	1411	556	855	0.0204086
3	107852799	rs74984139	RP11-861A13.4	4.31156e-08	0.275531	1.15185	T	C	87	69	18	.
3	107852890	rs77864091	RP11-861A13.4	3.35419e-08	0.217468	1.14882	A	G	87	69	18	.
3	118938119	rs4643703	B4GALT4	3.11117e-09	.	1.57653	T	C	80	54	26	.
3	119770652	rs10934506	GSK3B	1.96931e-07	.	-0.705086	T	C	60	26	34	.
3	119770660	rs10934507	GSK3B	2.06531e-07	.	-0.707897	T	A	60	26	34	.
3	121528386	rs6438669	IQCB1	1.65303e-09	0.21432	-0.799454	G	A	534	177	357	8.55374e-07
3	121528611	rs4676753	IQCB1	1.2685e-08	0.13828	-0.804426	T	C	452	148	304	5.84621e-05
3	121987647	rs11713272	CASR	3.88604e-09	0.00242545	-0.888522	T	A	425	150	275	0.0188176
3	121988034	rs1393199	CASR	2.02747e-10	9.85648e-05	-0.937709	A	C	467	159	308	0.0111781
3	121988355	rs2202127	CASR	2.56314e-11	0.000411332	-1.03596	G	A	411	132	279	0.00547345
3	122295235	rs6796228	DTX3L	6.07918e-08	0.0977424	-0.481843	T	C	1246	518	728	0.020918
3	122297742	rs9289201	DTX3L	8.18355e-09	.	-0.488463	G	A	1694	719	975	0.264641
3	122298515	rs77532808	DTX3L	2.58982e-12	.	-0.671615	T	C	1265	507	758	0.33432
3	122308318	rs7615345	PARP15	1.85914e-09	1.01659e-05	1.35991	A	G	181	139	42	0.0597173
3	122365670	rs2332287	.	4.24756e-08	0.747081	-1.2813	C	G	130	41	89	5.92187e-05
3	122365743	rs4383454	.	4.24756e-08	0.581386	-1.28387	A	C	130	41	89	5.9131e-05
3	124298006	rs6765865	KALRN	.	1.36608e-08	-0.508415	C	G	990	405	585	.
3	124298174	rs6766077	KALRN	.	1.76728e-11	-0.584217	C	T	1157	462	695	.
3	124298212	rs6778968	KALRN	.	1.76728e-11	-0.58517	T	C	1157	462	695	.
3	124298225	rs6790479	KALRN	.	1.70436e-11	-0.58555	A	G	1157	462	695	.
3	124298423	rs62267576	KALRN	.	2.80626e-10	-0.536496	G	A	1222	494	728	.
3	124298601	rs13100061	KALRN	.	2.0141e-09	-0.527639	A	G	1122	457	665	.
3	124358041	rs7653534	KALRN	5.7794e-08	0.0420051	0.854778	T	C	437	294	143	0.567921
3	124358517	rs632874	KALRN	1.7544e-09	0.51248	-0.778143	G	T	642	212	430	0.0317906
3	124358715	rs13069961	KALRN	1.00331e-11	0.246682	1.11438	A	G	444	315	129	0.563033
3	124358726	rs644007	KALRN	1.12224e-09	0.814581	-0.766627	C	A	700	222	478	0.0529468
3	124358907	rs626084	KALRN	9.94622e-11	0.974773	-0.822856	A	G	699	215	484	0.052656
3	124359092	rs1708317	KALRN	1.59246e-11	0.705317	-0.861685	A	G	678	210	468	0.056768
3	124359716	rs1392910	KALRN	2.43436e-08	0.0595096	-0.757965	G	A	599	193	406	0.00499975
3	124359842	rs62265580	KALRN	1.85628e-09	5.2059e-06	1.23946	C	T	304	227	77	.
3	124359863	rs1354083	KALRN	1.36699e-07	.	-0.765788	G	A	529	167	362	0.00636076
3	124867245	rs7637299	SLC12A8	1.85572e-18	2.51411e-09	0.895313	T	C	357	281	76	0.0182871
3	124867282	rs7625624	SLC12A8	1.90042e-18	8.77641e-09	0.929853	C	T	341	270	71	0.0519249
3	124867838	rs2176444	SLC12A8	1.01069e-19	1.31977e-08	0.906352	G	A	354	280	74	0.100157
3	124868039	rs1000716	SLC12A8	1.33766e-19	1.01987e-08	0.878816	G	A	375	294	81	0.109158
3	124868110	rs1000715	SLC12A8	6.07112e-19	9.67476e-08	0.825918	G	A	355	278	77	0.0526002
3	124868213	rs1467208	SLC12A8	8.54832e-19	1.20317e-07	0.815862	G	C	355	278	77	0.0515169
3	124868809	rs9834609	SLC12A8	8.44818e-15	4.6493e-05	1.57124	G	A	359	286	73	0.0913448
3	124868891	rs6786220	SLC12A8	3.16763e-12	6.42523e-05	1.47965	C	T	311	244	67	0.0958966
3	125709050	rs12636296	.	1.91806e-13	.	1.83861	G	T	529	496	33	0.00056474
3	125709213	rs12636284	.	2.77475e-14	.	1.94647	C	T	518	490	28	0.000712725
3	125709366	rs35120077	.	2.3367e-14	.	1.94889	G	A	518	490	28	.
3	125710383	rs12629208	.	3.16767e-08	.	1.36774	T	A	115	88	27	.
4	1685211	rs798726	FAM53A	7.0442e-07	.	0.767701	T	C	118	88	30	.
4	2668217	rs1290933	FAM193A	1.92418e-09	0.00471665	0.79064	C	A	166	116	50	0.0649779
4	2772530	rs7695151	.	.	7.03523e-08	-0.777512	C	T	261	107	154	.
4	2773498	rs6600765	.	.	9.51918e-07	-0.627394	T	C	256	106	150	.
4	3485760	rs736993	DOK7	.	6.61552e-07	-0.926158	T	C	66	20	46	.
4	3485786	rs1881803	DOK7	.	4.59681e-07	-0.936313	A	G	62	18	44	.
4	4345379	rs7695197	NSG1	.	3.64811e-09	-0.646715	T	C	721	285	436	.
4	4345678	rs13101583	NSG1	.	1.90086e-10	0.507997	C	T	1532	845	687	.
4	4345890	rs7667566	NSG1	.	5.21256e-10	-0.486095	G	A	1480	615	865	.
4	4346237	rs10027109	NSG1	.	1.52275e-09	0.453817	G	A	1649	891	758	.
4	4346373	rs13103109	NSG1	.	4.17343e-10	0.474304	C	T	1565	858	707	.
4	4346427	rs3981	NSG1	.	5.98666e-09	-0.466312	G	A	1372	574	798	.
4	4346465	rs12641832	NSG1	.	6.92059e-09	-0.463326	T	C	1372	574	798	.
4	4346538	rs16835627	NSG1	.	5.36036e-09	0.450557	T	C	1503	806	697	.
4	4346609	rs12696696	NSG1	.	4.26952e-08	0.41909	T	C	1587	839	748	.
4	4346849	rs33911470	NSG1	.	3.66896e-08	-0.44788	C	T	1314	551	763	.
4	4525017	rs12498614	STX18	6.9954e-08	5.03204e-05	0.799654	G	C	141	82	59	0.358087
4	4525509	rs6817718	STX18	5.41794e-07	0.023857	0.708525	C	T	131	77	54	0.68043
4	8201916	rs73077994	SH3TC1	8.01185e-07	.	0.4913	G	A	1159	790	369	0.0687758
4	8202211	rs1281121	SH3TC1	1.25422e-08	.	-0.580593	A	G	952	268	684	0.0162593
4	8202565	rs73077998	SH3TC1	3.09933e-10	0.000136924	0.678177	C	A	1273	880	393	0.0407865
4	8202698	rs1281122	SH3TC1	2.13942e-10	3.57812e-05	-0.538136	G	A	1202	351	851	0.573719
4	8202841	rs1298472	SH3TC1	2.67004e-11	0.000184275	-0.742326	A	G	1135	332	803	0.0129011
4	8203416	rs1281124	SH3TC1	4.328e-10	0.0033049	-0.805898	T	C	852	255	597	0.076684
4	8203537	rs1281125	SH3TC1	6.9238e-10	0.00490266	-0.802556	G	C	852	255	597	.
4	8229713	rs1281148	SH3TC1	9.39408e-08	0.286499	-0.672812	A	G	912	250	662	0.0517313
4	8229774	rs1281149	SH3TC1	9.39893e-08	0.294266	-0.673763	C	T	912	250	662	0.0487478
4	8230070	rs1281150	SH3TC1	5.64384e-08	0.400442	-0.700038	T	C	890	240	650	0.0466966
4	8230235	rs1281151	SH3TC1	5.59167e-08	0.326432	-0.701747	T	C	890	240	650	0.0421763
4	8537786	rs16842486	.	0.000551483	4.96081e-07	-0.596715	T	C	576	222	354	0.000157143
4	9970962	rs4292328	SLC2A9	2.20966e-08	0.00140593	-0.666236	C	T	790	301	489	0.0733434
4	9971058	rs4473653	SLC2A9	1.9856e-13	0.071598	-0.877439	A	G	736	254	482	0.0911093
4	9971517	rs28610447	SLC2A9	4.51834e-14	0.120948	-0.78552	T	C	1066	390	676	0.0617093
4	9971950	rs60045583	SLC2A9	7.50775e-26	0.0574331	-0.944624	G	A	1469	497	972	0.0130156
4	9972081	rs58130873	SLC2A9	2.49585e-24	0.0227434	-0.949126	T	C	1365	466	899	0.0172466
4	9972640	rs10939636	SLC2A9	8.93742e-24	0.00608148	-0.985423	T	G	1239	421	818	0.011154
4	9972778	rs13103690	SLC2A9	2.60975e-16	0.00108242	-0.862429	T	G	1110	406	704	0.013073
4	9972879	rs13103879	SLC2A9	7.9618e-17	0.000411773	-0.86902	T	C	1146	414	732	0.0154794
4	9973660	rs6449196	SLC2A9	1.60502e-14	.	-1.15066	C	T	446	134	312	0.00678413
4	9973744	rs6852441	SLC2A9	4.30577e-16	.	-1.22668	C	T	431	121	310	0.00578867
4	9973789	rs4476596	SLC2A9	1.22993e-08	.	-1.19477	C	A	215	61	154	0.0457182
4	9973894	rs6449201	SLC2A9	1.23849e-07	.	-1.06457	C	T	193	61	132	.
4	9974043	rs6449202	SLC2A9	6.12341e-07	.	-0.990472	T	C	193	61	132	.
4	10008305	rs4543113	SLC2A9	1.24298e-07	0.178268	0.492626	G	A	727	432	295	0.432328
4	10009151	rs6449217	SLC2A9	1.26004e-08	0.760397	0.514333	T	A	727	446	281	0.0963801
4	10020480	rs2240720	SLC2A9	2.44483e-07	.	0.617686	C	T	412	261	151	0.292392
4	10020564	rs2240721	SLC2A9	2.38361e-07	.	0.62065	G	A	401	255	146	0.304227
4	10020757	rs2240722	SLC2A9	7.01502e-07	.	0.609469	A	G	386	244	142	0.277201
4	10119444	rs4697923	WDR1	1.67931e-07	0.0268411	-0.300099	A	G	1897	795	1102	0.0342922
4	10119601	rs4697706	WDR1	2.49855e-07	0.0414138	-0.302871	G	T	2184	941	1243	.
4	10119897	rs76411769	WDR1	1.81289e-07	0.737879	-0.393217	G	C	1004	401	603	0.000869243
4	10119903	rs55817941	WDR1	2.31111e-09	0.259392	-0.374685	G	C	1774	725	1049	0.025564
4	10119911	rs73212890	WDR1	2.15817e-07	0.743586	-0.394056	A	G	1004	401	603	0.000906853
4	10119942	rs73212891	WDR1	8.39384e-08	0.809685	-0.413914	G	A	945	369	576	0.00663078
4	10120018	rs11727818	WDR1	9.58282e-10	0.189693	-0.397625	A	G	1959	809	1150	0.0117875
4	10120091	rs3756222	WDR1	3.61955e-10	0.209338	-0.422304	T	C	1911	781	1130	0.0134396
4	10120258	rs3756220	WDR1	2.16748e-09	0.473412	-0.443461	T	C	1530	621	909	0.0129297
4	10120376	rs3756218	WDR1	3.23721e-10	0.49024	-0.476768	C	G	1369	538	831	0.00794294
4	10120609	rs12374320	WDR1	1.17284e-09	0.91647	-0.586692	T	C	831	303	528	0.010109
4	10731693	rs77168291	.	4.33306e-07	0.433286	0.646613	G	A	681	442	239	.
4	10731792	rs73813241	.	4.74449e-07	0.435165	0.646164	C	T	681	442	239	.
4	10731858	rs6828448	.	5.96454e-10	0.604677	0.484022	A	C	1702	1041	661	0.043424
4	10732279	rs11937456	.	5.16942e-11	0.0645282	0.396632	G	A	3222	1873	1349	0.0140869
4	10732612	rs11946994	.	5.65402e-12	0.0701717	0.388871	C	T	3664	2124	1540	0.0255123
4	10732653	rs11938512	.	5.01017e-12	0.0798968	0.388555	G	T	3664	2124	1540	0.0304396
4	10732920	rs10805246	.	8.70228e-10	0.0118445	0.359324	T	A	3356	1912	1444	.
4	10732949	rs10805247	.	1.00742e-10	0.0139536	0.37612	C	G	3413	1954	1459	0.0139071
4	10733102	rs12643478	.	6.74346e-11	0.0100614	0.379444	T	C	3413	1954	1459	0.0121932
4	10733305	rs7683803	.	3.72868e-10	0.0111641	0.376405	T	C	3129	1782	1347	0.00920188
4	10733901	rs6817400	.	3.29705e-09	0.0326317	0.35141	C	T	2897	1644	1253	0.00841376
4	10734634	rs17210956	.	9.4476e-08	0.13139	0.472068	C	T	1080	653	427	0.821045
4	10735080	rs4441748	.	5.551e-09	0.847465	0.467871	G	A	1268	766	502	0.0306394
4	10735267	rs4485814	.	4.80213e-09	0.719471	0.480074	T	G	1290	779	511	0.0269094
4	10735592	rs10938948	.	1.56472e-09	0.255129	0.544196	G	A	1101	670	431	.
4	10735661	rs9884398	.	2.66679e-08	0.109114	0.535596	G	C	899	546	353	.
4	10740824	rs76933839	.	7.738e-07	.	-1.47966	C	T	114	37	77	.
4	10748640	rs73105702	.	1.63053e-07	0.0881958	0.710363	C	T	338	212	126	.
4	10749071	rs10007887	.	1.55559e-07	0.0385633	0.694543	C	T	366	231	135	.
4	36353289	rs2055415	RP11-431M7.2	2.30476e-07	.	-0.530502	T	C	708	272	436	0.2499
4	36353308	rs73229085	RP11-431M7.2	1.7721e-07	.	-0.537631	A	G	708	272	436	0.244589
4	36353342	rs4639090	RP11-431M7.2	1.87294e-07	.	-0.537512	A	T	714	274	440	0.195505
4	36353433	rs2055416	RP11-431M7.2	1.01247e-07	.	-0.545133	C	T	753	293	460	0.111553
4	36353621	rs2055417	RP11-431M7.2	3.89232e-07	.	-0.597576	A	G	527	197	330	0.0381883
4	38179948	rs7436530	.	3.23832e-09	0.000149937	-0.917738	A	G	603	182	421	0.996659
4	38179990	rs11932593	.	1.7535e-09	4.50715e-07	-0.526354	C	T	597	250	347	0.762351
4	38180005	rs11937284	.	1.68298e-09	4.02147e-07	-0.529968	A	G	597	250	347	0.750583
4	38180161	rs693978	.	1.20207e-09	1.62212e-07	-0.562876	G	A	597	250	347	0.664443
4	38180269	rs659814	.	1.18129e-09	4.58919e-08	-0.59768	C	T	543	221	322	0.586398
4	38180384	rs660282	.	1.07879e-09	3.21703e-08	-0.609454	G	A	543	221	322	0.554421
4	38180798	rs662077	.	1.79795e-07	5.21547e-08	-0.855448	T	G	455	135	320	0.780607
4	38859339	rs2174284	TLR6	4.38556e-08	0.0126458	-0.578336	C	T	514	199	315	.
4	40191866	rs11097017	RHOH	9.74234e-09	.	-0.924048	A	G	543	147	396	0.432184
4	40192049	rs7698247	RHOH	2.17273e-07	.	-0.738467	G	A	600	188	412	0.142621
4	40193332	rs6847288	RHOH	2.54527e-09	.	-1.16325	T	C	338	80	258	.
4	40193538	rs1320213	RHOH	3.17737e-09	.	-1.12854	C	T	338	80	258	.
4	40538186	rs415795	RBM47	6.74725e-07	0.00100085	1.24245	C	T	132	113	19	0.113318
4	40991885	rs10024411	APBB2	3.00266e-07	0.00682294	-1.15192	G	A	168	46	122	0.212581
4	40992101	rs2341572	APBB2	1.52151e-10	1.0678e-07	0.831906	T	C	219	150	69	0.29143
4	40992701	rs56131170	APBB2	2.78685e-13	0.000164895	1.26956	G	A	371	269	102	0.0890048
4	45121228	rs62409625	.	1.92121e-09	.	-1.17565	G	C	318	97	221	.
4	45121695	rs10005495	.	9.94136e-12	.	1.0425	C	T	532	390	142	0.281495
4	45121752	rs78396153	.	1.44364e-09	.	-1.04016	G	A	440	136	304	.
4	45121873	rs7662792	.	2.31387e-12	.	-1.03362	A	T	567	155	412	0.329685
4	45122349	rs1398263	.	6.06951e-12	.	-0.943333	T	C	185	62	123	0.398081
4	45122620	rs1398265	.	1.28382e-11	.	-0.953175	A	G	614	179	435	0.404575
4	48173547	rs7669393	TEC	5.4433e-11	.	0.965029	A	G	307	208	99	0.996399
4	48173880	rs4695339	TEC	3.18486e-21	.	1.28435	C	T	460	339	121	0.716838
4	48173947	rs4695340	TEC	4.26819e-24	.	1.33411	G	A	548	414	134	0.753047
4	48174141	rs4695341	TEC	7.01943e-12	7.29606e-06	1.02613	T	C	453	335	118	0.632307
4	48174161	rs4695342	TEC	1.91811e-37	2.87088e-14	0.674538	G	A	1040	659	381	0.939654
4	48174173	rs4695343	TEC	1.28718e-37	2.80168e-14	0.674223	G	A	1040	659	381	0.810295
4	48174251	rs4695344	TEC	4.92306e-43	3.41891e-15	0.659656	T	G	1197	756	441	0.612859
4	48174474	rs62309327	TEC	9.11539e-55	2.31489e-17	0.677506	T	C	1328	845	483	0.511424
4	48174645	rs62309328	TEC	6.8222e-25	0.0186291	1.6675	A	G	555	460	95	0.00342086
4	48174791	rs4695345	TEC	5.40361e-32	9.70946e-13	0.714075	C	T	823	526	297	.
4	48174854	rs4695346	TEC	7.95629e-70	5.14046e-15	0.559387	T	G	1548	951	597	1.84714e-05
4	48174897	rs4695347	TEC	8.54583e-72	9.65028e-14	0.530554	T	C	1536	936	600	6.49542e-06
4	48175043	rs4695348	TEC	1.40625e-78	1.15577e-12	0.477925	A	G	1625	979	646	2.53403e-06
4	48175093	rs4695349	TEC	2.84743e-78	1.06474e-12	0.472208	T	C	1625	979	646	.
4	48175191	rs4695350	TEC	2.88224e-79	6.27095e-12	0.457442	A	G	1517	918	599	2.22059e-06
4	48175319	rs6814614	TEC	5.62786e-28	0.00177382	-1.0097	C	G	1368	382	986	8.11879e-07
4	48175432	rs2704433	TEC	6.20304e-20	0.00151113	0.769369	A	G	1535	1017	518	0.655885
4	48175507	rs6845196	TEC	2.49496e-21	0.159075	-0.935263	T	C	1165	332	833	1.23427e-09
4	48175550	rs2661543	TEC	1.67785e-18	0.00560221	0.743452	T	G	1503	990	513	0.639532
4	48175573	rs1466990	TEC	8.63564e-68	3.12374e-05	1.30055	T	C	2131	1615	516	1.3236e-09
4	48175596	rs1466991	TEC	7.10116e-68	4.31396e-05	1.29952	T	C	2131	1615	516	1.43975e-09
4	48175876	rs1466992	TEC	1.48939e-59	0.00332674	1.2334	C	G	1971	1481	490	1.8986e-09
4	48175902	rs1466993	TEC	6.79438e-57	0.00615279	1.21819	T	C	1883	1406	477	1.93855e-09
4	48175928	rs1466994	TEC	8.05475e-57	0.008261	1.21302	G	A	1883	1406	477	1.96816e-09
4	48176203	rs2089509	TEC	1.20158e-40	0.730122	1.05908	G	A	1377	978	399	2.16649e-09
4	48176223	rs2089510	TEC	2.20225e-09	0.654721	0.544677	G	T	1138	692	446	0.640803
4	48176361	rs2089511	TEC	9.76626e-36	0.795756	0.95043	G	A	1412	981	431	4.11534e-09
4	48176428	rs6851861	TEC	6.23684e-37	0.580145	0.911035	T	C	1544	1065	479	3.68898e-09
4	48176473	rs61326763	TEC	2.85934e-32	0.151012	0.852147	C	T	1442	977	465	3.75741e-09
4	48177274	rs1466995	TEC	5.73102e-13	0.768026	0.571126	C	T	1003	611	392	0.00233543
4	48177388	rs1466996	TEC	1.80744e-11	0.46999	0.570157	G	A	778	475	303	0.704482
4	48177588	rs7671720	TEC	4.73922e-12	0.124323	0.593668	C	T	757	468	289	0.748467
4	48177592	rs7654108	TEC	5.30204e-12	0.120101	0.594878	T	C	757	468	289	0.750837
4	48177608	rs7670351	TEC	5.72367e-12	0.112126	0.587169	G	A	757	468	289	0.737653
4	48177744	rs7695902	TEC	3.70079e-11	0.203092	0.560414	A	G	757	468	289	0.64729
4	48177914	rs7696119	TEC	3.1234e-11	0.322446	0.552311	A	G	869	533	336	.
4	48177954	rs7696271	TEC	3.48782e-11	0.302987	0.545622	A	G	869	533	336	0.346473
4	76024700	rs9990774	RP11-44F21.4	0.000607779	6.93899e-07	2.3134	A	C	61	53	8	0.0281213
4	76025012	rs10031443	RP11-44F21.4	0.00018585	4.56087e-08	2.28576	C	T	72	62	10	0.0294999
4	76025460	rs6853824	RP11-44F21.4	0.000389063	1.7896e-07	2.14266	A	G	68	57	11	0.0390619
4	76025872	rs6825663	RP11-44F21.4	0.00125199	9.6536e-07	2.21353	G	C	46	38	8	0.038593
4	76933445	rs10518143	CXCL9	8.11139e-13	0.0258504	1.28218	A	G	349	259	90	.
4	76933484	rs1554013	CXCL9	4.31156e-08	0.040952	0.897737	T	C	407	277	130	0.468989
4	76934422	rs4318674	ART3	1.73936e-15	.	1.05908	C	G	635	448	187	0.643638
4	76934577	rs884004	ART3	2.11388e-13	.	1.28648	G	T	362	279	83	.
4	76934719	rs2869462	ART3	2.88501e-13	.	1.27867	C	G	362	279	83	.
4	76935263	rs884304	ART3	3.14029e-12	3.0013e-05	1.18171	G	A	388	292	96	0.94296
4	81148996	rs72656582	.	.	8.58906e-07	1.39941	T	C	110	85	25	.
4	81149127	rs7688596	.	.	3.02911e-11	0.776746	G	A	630	451	179	.
4	81149169	rs6824301	.	.	3.43477e-11	0.768711	A	G	630	451	179	.
4	81149346	rs13124264	.	.	1.11365e-10	0.734034	C	T	617	441	176	.
4	81149377	rs35562433	.	.	1.04201e-10	0.728594	T	C	617	441	176	.
4	81151006	rs12643344	.	.	2.04937e-11	1.29097	C	G	58	56	2	.
4	81151011	rs12646390	.	.	1.85892e-11	1.29478	A	G	58	56	2	.
4	81151023	rs12643346	.	.	2.1013e-11	1.25702	C	T	58	56	2	.
4	81151514	rs11727345	.	.	4.08038e-09	0.575344	C	A	523	379	144	.
4	81151693	rs7686234	.	.	1.19899e-09	0.610349	A	G	551	401	150	.
4	113193327	rs28480591	AP1AR	3.41079e-10	.	0.884431	A	G	341	221	120	3.88477e-05
4	113193445	rs28720883	AP1AR	1.36651e-10	.	0.890711	A	G	341	221	120	1.58691e-05
4	113193540	rs6828884	AP1AR	6.80071e-10	.	0.873275	A	T	341	221	120	2.4168e-05
4	113193546	rs6829062	AP1AR	6.21733e-10	.	0.874148	C	T	341	221	120	2.98666e-05
4	113194164	rs4833401	AP1AR	1.59881e-09	.	0.80975	G	A	482	318	164	1.17222e-05
4	113198087	rs6852042	TIFA	3.24856e-07	5.65148e-05	0.849598	T	A	314	211	103	0.000920523
4	113198130	rs3203648	TIFA	3.17866e-07	8.52115e-05	0.848925	T	C	314	211	103	0.000852964
4	113198805	rs701758	TIFA	5.85852e-10	0.00471926	0.933833	G	C	417	280	137	0.00188439
4	113199075	rs701759	TIFA	1.18657e-10	0.0151839	0.957107	A	G	417	280	137	0.000889362
4	113199691	rs6834298	TIFA	1.68618e-11	0.245628	0.862037	C	T	434	281	153	0.00152834
4	113200382	rs12510189	TIFA	1.00838e-16	0.0960462	0.936944	T	C	737	494	243	0.0161819
4	113200750	rs11939362	TIFA	1.20202e-12	.	0.810207	G	A	273	190	83	0.0210418
4	113200830	rs55852720	TIFA	3.24943e-12	.	0.743915	C	T	293	196	97	0.261332
4	113201019	rs9685654	TIFA	4.11901e-12	.	0.821886	T	C	120	94	26	0.306928
4	113201472	rs9685683	TIFA	4.66725e-12	.	0.490966	T	C	2184	1269	915	0.0671428
4	113201654	rs11940532	TIFA	2.03285e-12	.	0.484205	C	T	2355	1366	989	0.0822272
4	113201695	rs66736636	TIFA	1.81814e-12	.	0.484958	A	G	2355	1366	989	0.0815947
4	113201828	rs34709740	TIFA	5.02297e-12	.	0.476717	T	C	2234	1297	937	0.0996057
4	113202332	rs4834250	TIFA	1.0502e-12	.	0.495076	A	G	2149	1241	908	0.229541
4	113202648	rs4834251	TIFA	5.91021e-11	.	0.483634	G	C	1809	1044	765	0.174818
4	113202802	rs4834252	TIFA	7.84531e-12	.	0.569836	A	G	1250	743	507	0.193984
4	113202874	rs6533601	TIFA	1.99996e-12	.	0.623858	C	T	931	575	356	0.029913
4	113203204	rs10000620	TIFA	5.6744e-14	.	0.548416	A	G	1842	1089	753	0.0326289
4	113203271	rs10000700	TIFA	5.15964e-14	.	0.548368	A	G	1842	1089	753	0.032781
4	113203907	rs9992994	TIFA	8.97205e-08	.	0.455467	T	C	1262	719	543	0.257802
4	113204056	rs10026284	TIFA	9.31196e-08	.	0.456281	G	A	1262	719	543	0.314973
4	113204114	rs10026212	TIFA	5.41284e-08	.	0.451254	C	T	1355	773	582	0.37534
4	113204153	rs10003654	TIFA	6.7611e-08	.	0.445708	A	G	1355	773	582	0.32979
4	119772460	rs56227053	.	3.10544e-07	.	-0.625926	C	T	681	255	426	.
4	119772572	rs56187207	.	2.8704e-07	.	-0.669963	G	A	585	212	373	.
4	119772666	rs114168088	.	1.81019e-09	.	-0.818053	G	A	521	173	348	.
4	119772722	rs114735834	.	1.51807e-09	.	-0.82455	G	A	521	173	348	.
4	119772833	rs115294251	.	1.97825e-09	.	-0.855532	C	T	477	157	320	.
4	119772893	rs114051506	.	2.17194e-09	.	-0.854517	A	T	477	157	320	.
4	119773078	rs114547492	.	3.09682e-09	.	-0.86589	G	C	479	159	320	.
4	122720999	rs6838153	EXOSC9	5.33707e-07	0.282922	-0.605102	A	G	456	169	287	0.0122495
4	122899165	rs6838639	.	.	1.02616e-07	0.998539	G	A	58	33	25	.
4	143942421	rs1949069	RP11-284M14.1	.	6.93899e-07	-0.515613	G	A	570	237	333	.
4	152802384	rs13127761	.	5.67681e-07	0.000863743	1.18454	G	A	223	166	57	0.234144
4	152802774	rs71618385	.	3.92065e-07	0.00196816	1.18647	A	G	223	166	57	0.190277
4	153110256	rs13127295	.	2.15593e-07	0.000706906	-0.740275	G	A	463	148	315	0.00163518
4	153110702	rs13127863	.	4.07813e-07	0.0040239	-0.74176	C	T	444	143	301	0.001049
4	156588936	rs112101087	GUCY1A3	5.76882e-07	.	-0.850842	G	A	416	144	272	0.459378
4	156588978	rs111448145	GUCY1A3	4.01315e-07	.	-0.848668	C	A	427	148	279	0.46893
4	164415734	rs2276979	TMA16	1.55318e-07	.	0.264144	A	G	660	359	301	0.029579
4	164519194	rs7655694	42430	2.95026e-07	.	1.38317	C	T	79	59	20	.
4	164519380	rs67502022	42430	4.23849e-09	.	1.84566	C	G	61	48	13	0.00258182
4	178361162	rs4690523	AGA	1.12982e-08	.	1.11081	T	C	239	165	74	0.000676901
4	178361987	rs13133517	AGA	2.04745e-09	.	1.0064	T	C	214	150	64	0.0011866
4	178362122	rs13106192	AGA	1.43453e-08	.	0.923538	C	G	204	142	62	0.00185686
4	183728242	rs12643521	TENM3	7.89624e-07	.	1.83916	C	G	92	78	14	.
4	183729137	rs6839881	TENM3	6.10748e-08	7.19449e-05	2.19349	A	T	85	74	11	.
4	183729202	rs72703980	.	2.0058e-10	3.30954e-08	1.01375	A	G	320	238	82	.
4	183729323	rs6840473	.	3.07529e-06	3.59197e-07	0.751767	C	G	269	194	75	.
4	183730077	rs181361062	.	1.37931e-12	6.83923e-09	1.33673	G	A	302	262	40	.
4	183730316	rs28662983	.	1.09752e-06	2.24602e-10	0.892173	C	A	331	263	68	0.122406
4	183730650	rs17267298	.	6.4243e-18	2.968e-19	1.71282	T	C	492	427	65	0.00158779
4	183730840	rs62336290	.	0.000559835	1.93598e-07	1.59961	A	C	150	125	25	0.0198446
4	183731011	rs76004373	.	1.28042e-12	6.67786e-08	1.35024	C	G	268	234	34	0.0305355
4	183731040	rs62336291	.	1.86636e-17	1.20566e-14	1.61587	T	C	377	322	55	0.000443811
4	183731524	rs62336293	.	6.88364e-17	.	2.51828	G	A	479	454	25	0.00131916
4	183731883	rs184178441	.	5.41677e-10	.	2.21234	A	T	216	198	18	.
4	185251995	rs793898	NA	2.05359e-07	0.000801395	0.532696	T	A	1181	700	481	0.069305
4	185252818	rs793899	.	4.86671e-10	1.30421e-06	0.7055	T	C	957	622	335	0.0525047
4	185253019	rs793900	.	3.85494e-16	1.12743e-09	0.790207	C	T	438	276	162	0.038658
4	185253111	rs793901	.	3.97006e-16	1.16804e-09	0.790836	T	G	438	276	162	.
4	185773811	rs7700133	RP11-701P16.5	0.0289262	6.75075e-07	-0.300194	C	T	725	314	411	0.847588
4	185774043	rs6811074	RP11-701P16.5	0.0449371	8.91162e-07	0.417405	G	A	729	421	308	0.30353
4	186122812	rs72704041	KIAA1430	1.88411e-09	.	1.13911	C	T	329	241	88	0.569179
4	186123420	rs72704042	KIAA1430	1.18233e-10	.	1.08808	A	G	423	304	119	0.697977
4	186123639	rs112531756	KIAA1430	4.21483e-08	.	-0.934574	C	T	269	86	183	.
4	186123731	rs3108296	KIAA1430	1.24019e-20	.	0.83621	G	T	713	485	228	0.140208
4	186123797	rs3108297	KIAA1430	1.13861e-20	.	0.784461	C	G	713	485	228	0.117422
4	186124334	rs78213412	KIAA1430	1.85175e-07	.	0.693285	C	T	644	424	220	0.429558
5	392622	rs11738344	AHRR	2.1942e-07	.	0.77403	A	G	457	295	162	0.190919
5	1490019	rs72717531	LPCAT1	2.93654e-07	0.180683	0.515642	C	G	940	547	393	0.0350823
5	1490124	rs10475025	LPCAT1	5.832e-07	0.00365043	0.306705	A	C	2248	1249	999	0.000141728
5	1490352	rs58146373	LPCAT1	1.55832e-09	0.00547942	0.377475	T	G	2529	1432	1097	1.51937e-05
5	1490594	rs1010626	LPCAT1	2.0141e-09	0.00781668	0.395396	T	C	2490	1415	1075	1.83728e-05
5	1491009	rs10058172	LPCAT1	1.0704e-08	0.475572	0.631688	A	G	959	586	373	0.00313651
5	1502285	rs36984	LPCAT1	1.24436e-28	2.55787e-05	1.18152	A	C	864	619	245	5.20628e-05
5	1502381	rs28419764	LPCAT1	2.4985e-11	0.0360233	-0.57309	C	G	1374	533	841	0.409797
5	1502453	rs2937646	LPCAT1	9.9564e-11	0.0706437	-0.556689	A	T	1339	518	821	0.728432
5	1503046	rs36983	LPCAT1	5.96476e-34	0.0126816	1.0404	C	T	1408	979	429	3.21899e-05
5	1503205	rs36982	LPCAT1	5.70632e-34	0.0404956	1.04733	C	T	1354	950	404	1.14904e-05
5	1503287	rs36981	LPCAT1	7.42848e-32	0.128875	1.07245	C	A	1225	863	362	7.89007e-05
5	1503610	rs36979	LPCAT1	1.26034e-29	0.540832	1.04683	T	C	1133	802	331	3.64521e-05
5	1505096	rs36975	LPCAT1	7.19568e-07	0.301851	0.63429	C	T	213	121	92	0.00876841
5	1505242	rs36974	LPCAT1	6.12341e-07	0.238236	0.679284	C	T	213	121	92	.
5	1505738	rs36972	LPCAT1	1.01103e-10	5.44046e-07	0.522383	G	A	606	358	248	0.056565
5	1506303	rs36971	LPCAT1	8.92664e-09	3.26886e-10	0.850527	A	G	333	200	133	.
5	1506385	rs36970	LPCAT1	1.47496e-08	2.37369e-10	0.84881	G	A	333	200	133	.
5	1506619	rs36969	LPCAT1	6.87802e-09	7.7615e-11	0.841949	C	T	370	227	143	.
5	1507222	rs36968	LPCAT1	2.4761e-08	2.37991e-07	0.660534	G	C	442	269	173	.
5	5006448	rs249470	CTD-2247C11.1	5.16431e-18	.	-1.13763	G	C	831	250	581	.
5	5006554	rs112983076	CTD-2247C11.1	7.42205e-25	.	-1.38764	G	A	865	237	628	.
5	5006802	rs7731667	CTD-2247C11.1	2.49963e-24	.	-1.23208	C	G	1039	296	743	.
5	5006862	rs79445886	CTD-2247C11.1	3.72809e-28	.	-1.42519	A	G	973	258	715	.
5	5006918	rs79927622	CTD-2247C11.1	5.04815e-31	.	-1.42441	A	G	1083	288	795	.
5	5006967	rs113935018	CTD-2247C11.1	4.89294e-31	.	-1.42538	C	T	1083	288	795	.
5	5007010	rs112371078	CTD-2247C11.1	4.9127e-31	.	-1.42556	C	T	1083	288	795	.
5	5007081	rs77131861	CTD-2247C11.1	4.93999e-31	.	-1.42684	A	G	1083	288	795	.
5	5007267	rs114338318	CTD-2247C11.1	1.21193e-35	.	-1.47246	G	A	1183	307	876	.
5	5007467	rs77734853	CTD-2247C11.1	4.22689e-33	.	-1.48229	A	G	1090	282	808	.
5	5007730	rs141918543	CTD-2247C11.1	7.08504e-32	.	-1.51371	T	C	1026	262	764	.
5	5007879	rs249467	CTD-2247C11.1	5.20789e-19	.	-1.02553	C	T	1066	306	760	0.208565
5	5008168	rs249466	CTD-2247C11.1	2.52426e-19	.	-1.35824	A	G	694	179	515	.
5	5009224	rs76805011	CTD-2247C11.1	1.2462e-07	.	-1.42416	A	G	199	57	142	.
5	5027402	rs111600436	CTD-2247C11.1	6.46653e-09	.	-1.42226	C	T	253	74	179	.
5	10622185	rs28657539	ANKRD33B	4.71637e-08	.	-0.763794	A	G	295	114	181	0.507711
5	10634075	rs4702716	ANKRD33B	4.41534e-10	0.0630989	0.312901	G	A	3245	1874	1371	0.419727
5	10634207	rs4702717	ANKRD33B	4.26567e-11	0.0357498	0.328969	A	G	3480	2015	1465	0.196562
5	10635110	rs17761709	ANKRD33B	2.45669e-09	0.0302153	0.282993	C	T	3733	2114	1619	0.431973
5	10635238	rs17761733	ANKRD33B	1.77361e-11	0.0350446	0.330042	G	C	3678	2114	1564	0.448408
5	10635367	rs61190375	ANKRD33B	7.33984e-14	0.0518067	0.363282	T	C	4113	2369	1744	0.538696
5	10635947	rs7703985	ANKRD33B	7.97554e-08	0.364304	0.259466	C	T	4326	2375	1951	0.891594
5	14251404	rs6554849	TRIO	2.69608e-11	0.0464279	-0.760261	T	C	608	222	386	0.365606
5	14251518	rs6554850	TRIO	2.45424e-11	0.0797495	-0.734939	G	A	696	261	435	0.350587
5	14251773	rs6554851	TRIO	7.03218e-11	0.232418	-0.773569	C	T	571	210	361	0.209071
5	14252444	rs72744279	TRIO	7.83271e-08	0.271729	-0.729715	C	T	476	181	295	0.502164
5	14744297	rs149554	ANKH	3.55679e-07	.	1.3689	G	A	118	85	33	.
5	14744551	rs153927	ANKH	3.1116e-12	.	1.89436	C	G	156	131	25	7.25598e-07
5	14745268	rs149391	ANKH	9.97521e-13	.	1.90967	T	C	169	141	28	2.7818e-06
5	14745357	rs153926	ANKH	6.38771e-13	.	2.13751	A	G	125	105	20	2.30493e-06
5	14745504	rs697566	ANKH	9.70451e-13	.	2.0521	A	C	153	131	22	2.20056e-06
5	14745544	rs891050	ANKH	1.04913e-12	.	2.04772	C	T	153	131	22	2.19783e-06
5	14745546	rs891051	ANKH	1.03427e-12	.	2.04811	G	C	153	131	22	2.20038e-06
5	14745553	rs696035	ANKH	8.2182e-12	.	2.11349	T	C	125	107	18	2.20038e-06
5	14746269	rs697567	ANKH	1.21818e-07	.	1.50991	T	C	109	85	24	5.19396e-05
5	14746278	rs1679140	ANKH	1.15146e-07	.	1.52076	T	G	109	85	24	5.55131e-05
5	14746283	rs6895129	ANKH	1.23275e-07	.	1.51496	C	T	109	85	24	5.53578e-05
5	14746296	rs1697126	ANKH	2.63129e-07	.	1.53018	T	C	95	74	21	5.01239e-05
5	32020001	rs10940993	PDZD2	5.00461e-08	.	1.28291	A	G	102	73	29	0.0228146
5	32020942	rs56671795	PDZD2	1.40204e-09	.	1.55745	G	A	68	53	15	0.00598197
5	33714550	rs7721240	ADAMTS12	4.07185e-11	.	1.10531	A	C	463	321	142	0.0763075
5	43007818	rs7729529	CTD-2201E18.5	2.9411e-07	.	0.500743	C	G	440	268	172	0.0112933
5	43009529	rs17301375	CTD-2201E18.3	4.09508e-07	.	0.52236	A	G	534	306	228	0.00784363
5	55623661	rs158344	.	5.88671e-07	0.587034	0.893719	A	G	197	127	70	0.159645
5	55624522	rs2548593	.	3.80183e-08	0.284388	0.794848	C	G	387	246	141	0.0786974
5	55624578	rs35978977	.	4.17158e-08	0.245103	0.786315	C	T	387	246	141	0.08065
5	55624617	rs35012149	.	3.75121e-08	0.292299	0.792708	A	G	387	246	141	0.0813273
5	55624873	rs166309	.	2.58743e-09	0.393532	0.869416	T	C	353	228	125	0.0572106
5	55625333	rs158342	.	1.16266e-09	0.331251	0.881197	T	G	353	228	125	0.0638734
5	64355340	rs400088	.	1.13551e-07	0.0330536	-0.64899	C	G	737	274	463	0.134856
5	64355614	rs431146	.	2.37961e-16	0.0101294	-0.970275	T	C	831	272	559	0.00876045
5	64355873	rs423139	.	1.21881e-07	0.00271312	-0.526617	T	A	1193	473	720	0.000999475
5	64356225	rs446187	.	3.11504e-26	2.2359e-05	-0.964143	T	C	1511	491	1020	0.000193012
5	64356359	rs415051	.	1.25916e-26	1.42827e-05	-0.999878	G	T	1433	459	974	0.000189094
5	64356759	rs441077	.	2.24717e-10	0.0111956	-0.449852	A	C	2577	1068	1509	0.00232447
5	64356894	rs395850	.	1.2463e-10	0.0029762	-0.457633	A	G	2534	1039	1495	0.00241329
5	64356942	rs439327	.	1.21358e-10	0.00328681	-0.457798	C	T	2534	1039	1495	0.00246181
5	64357182	rs365300	.	3.80365e-31	0.000213884	-0.889096	T	G	2217	755	1462	0.000348363
5	64357523	rs398407	.	6.91597e-13	0.0309632	-0.45941	C	T	3189	1302	1887	0.000223301
5	64357583	rs447583	.	2.79693e-35	0.00118538	-0.95607	A	G	175	55	120	1.50342e-06
5	64357631	rs403958	.	4.1526e-14	0.0177061	-0.459127	G	C	3555	1453	2102	0.000390562
5	64357890	rs1159105	.	1.01e-10	0.814581	-0.469053	T	G	2683	1080	1603	0.0270078
5	64358052	rs438698	.	3.04878e-12	0.360543	-0.458788	G	A	2995	1222	1773	0.0378595
5	64358152	rs266571	.	3.15152e-12	0.35151	-0.458333	G	A	2995	1222	1773	0.0377283
5	64358275	rs266570	.	1.69125e-26	.	-0.900502	T	G	1826	625	1201	2.54142e-05
5	64358540	rs266569	.	2.45173e-11	.	-0.478379	G	A	2537	1029	1508	0.042091
5	64358639	rs266568	.	2.93879e-09	.	-0.479315	A	G	1964	796	1168	0.0759014
5	66502710	rs17288818	.	3.79278e-07	1	0.527733	G	C	898	536	362	0.379012
5	67433507	rs7731423	.	3.50081e-08	0.00790443	-0.561135	T	C	974	367	607	5.11257e-05
5	67433751	rs34011043	.	2.69997e-08	0.000931501	-0.546823	T	G	1057	404	653	1.88279e-05
5	67433913	rs2372413	.	4.76526e-09	0.00580133	-0.560044	C	T	1128	430	698	1.04502e-05
5	67434070	rs2888307	.	4.92521e-08	0.00558671	-0.507049	C	T	1199	471	728	5.55734e-06
5	67434112	rs2372414	.	4.78498e-08	0.00760164	-0.507679	T	G	1199	471	728	5.55804e-06
5	67434325	rs4404637	.	4.22789e-08	0.0122315	-0.519267	C	T	1150	453	697	4.26214e-06
5	67434442	rs13169206	.	5.13007e-08	0.0117447	-0.515353	C	T	1150	453	697	3.49189e-06
5	75472144	rs34667328	SV2C	.	6.68476e-08	0.607173	G	A	250	151	99	.
5	77929023	rs10069173	LHFPL2	.	2.07261e-12	-0.826884	G	T	454	139	315	.
5	77929230	rs13162495	LHFPL2	.	2.60704e-12	-0.738841	G	A	608	205	403	.
5	77929943	rs59377852	LHFPL2	.	8.29286e-10	-0.617246	C	G	717	263	454	.
5	77930038	rs59539667	LHFPL2	.	8.23925e-08	-0.562472	C	T	624	236	388	.
5	78203577	rs74914932	ARSB	7.73398e-07	.	-0.830448	G	A	348	108	240	0.221632
5	94955602	rs2194051	GPR150	8.3516e-07	0.0149275	-0.937969	C	A	93	35	58	0.281284
5	107149038	rs10066422	RN7SKP122	0.0674505	5.26014e-07	-0.469053	C	T	988	406	582	0.398371
5	110572716	rs17520975	CAMK4	6.72838e-12	0.188667	-0.751736	C	T	870	318	552	0.200464
5	110572771	rs55886158	CAMK4	7.70644e-12	0.196393	-0.751218	C	G	870	318	552	0.193909
5	110572883	rs17521010	CAMK4	6.65328e-12	0.347108	-0.753209	T	G	870	318	552	0.190396
5	110573065	rs17521024	CAMK4	8.20144e-12	0.257713	-0.747605	G	A	870	318	552	0.195891
5	110573287	rs62375582	CAMK4	1.02767e-11	0.370795	-0.739649	G	A	870	318	552	0.185974
5	110574821	rs6869197	CAMK4	6.92101e-07	0.0946768	0.843685	G	A	36	26	10	.
5	116218596	rs13161380	.	2.18513e-07	.	-0.532944	T	C	886	357	529	0.441403
5	116218670	rs13179149	.	3.04967e-07	.	-0.526189	A	C	886	357	529	0.440817
5	116218707	rs13161558	.	1.53935e-08	.	-0.54717	T	A	1010	404	606	0.446108
5	116218710	rs13179257	.	1.60159e-08	.	-0.546211	A	G	1010	404	606	0.446108
5	116218822	rs71581262	.	8.61792e-10	.	-0.565536	T	C	1113	444	669	0.453736
5	116218849	rs71581263	.	8.56507e-10	.	-0.565271	C	T	1113	444	669	0.429668
5	116218951	rs72819547	.	4.22289e-10	.	-0.581702	C	T	1088	431	657	0.362623
5	116218958	rs1456277	.	4.22289e-10	.	-0.581926	G	A	1088	431	657	0.361963
5	116218978	rs1456276	.	5.00836e-10	.	-0.578612	G	A	1088	431	657	0.354512
5	116219148	rs10519487	.	7.85427e-10	.	-0.546186	G	A	1205	486	719	0.354704
5	116219205	rs56175537	.	9.88222e-10	.	-0.542722	A	T	1205	486	719	0.34879
5	116219223	rs56156937	.	1.03543e-09	.	-0.541895	G	A	1205	486	719	0.345074
5	116219587	rs6875993	.	6.30931e-08	.	-0.469561	A	C	1279	529	750	0.562592
5	116219702	rs6876594	.	9.44623e-10	.	-0.526137	G	T	1322	528	794	0.539155
5	116219745	rs6876340	.	5.98666e-09	.	-0.510573	C	T	1264	507	757	0.541479
5	116219996	rs6880821	.	1.96788e-08	.	-0.506362	C	T	1175	473	702	0.541473
5	116220307	rs6594985	.	6.93932e-11	0.000105256	-0.585979	G	A	1176	454	722	0.520982
5	116220327	rs6594986	.	7.51931e-11	9.28401e-05	-0.585501	A	G	1176	454	722	0.520455
5	116220632	rs7703837	.	4.64096e-11	2.22887e-05	-0.616359	T	A	1085	409	676	0.844199
5	116221072	rs712608	.	3.85688e-10	1.82499e-06	0.682441	G	C	729	468	261	0.822688
5	116221113	rs712609	.	7.05894e-12	1.64578e-07	0.351376	C	A	1869	1111	758	0.808491
5	116221201	rs712610	.	3.24281e-12	7.41176e-08	0.363823	A	G	1869	1111	758	0.796643
5	116221252	rs712611	.	7.44231e-13	1.75892e-08	0.368815	A	G	2019	1199	820	0.819119
5	116221335	rs712612	.	2.11329e-16	1.71681e-10	0.423422	A	G	1972	1202	770	0.597699
5	116221471	rs712613	.	6.66387e-17	9.94476e-13	0.461275	A	G	2107	1289	818	0.568662
5	116221550	rs712614	.	8.53017e-17	6.47287e-13	0.465754	T	C	2107	1289	818	0.555236
5	116221634	rs712615	.	2.34916e-17	5.81463e-14	0.487214	A	T	2067	1270	797	0.639998
5	116221826	rs712616	.	5.9164e-19	1.46993e-14	0.475743	C	G	2307	1406	901	0.618078
5	116221916	rs712617	.	9.47831e-19	4.0059e-15	0.477184	C	T	2395	1458	937	0.62803
5	116222074	rs1549171	.	.	3.93333e-15	0.491769	T	C	2263	1386	877	.
5	116222219	rs1972623	.	.	2.02129e-13	0.49206	A	G	1974	1211	763	.
5	116222307	rs2545406	.	.	7.70069e-13	0.505728	G	A	1788	1102	686	.
5	116222356	rs1643883	.	.	2.13942e-10	0.467647	C	T	1631	999	632	.
5	118682789	rs6878879	TNFAIP8	0.00149806	2.91164e-10	0.638613	C	T	408	271	137	.
5	118683065	rs6864305	TNFAIP8	0.00222985	2.17161e-07	0.494657	T	C	508	321	187	.
5	118683346	rs6883657	TNFAIP8	0.000404347	9.76037e-12	0.669099	C	G	479	314	165	.
5	118683431	rs6884061	TNFAIP8	.	1.24129e-11	0.679757	G	A	479	314	165	.
5	118683502	rs1112247	TNFAIP8	.	8.14995e-09	0.466172	G	A	715	447	268	.
5	122092913	rs4836225	.	5.7556e-08	.	0.884501	G	A	292	197	95	0.168605
5	122093139	rs4836226	.	5.52571e-08	.	0.886421	G	A	292	197	95	0.172859
5	124287674	rs4836131	.	2.1713e-08	.	0.594923	T	C	1285	820	465	6.19445e-05
5	124287950	rs10072357	.	1.10795e-08	.	0.611806	A	G	1285	820	465	6.94234e-05
5	124287952	rs10057528	.	1.11538e-08	.	0.611671	G	C	1285	820	465	6.81949e-05
5	124288028	rs10073890	.	1.67584e-07	.	0.606728	A	G	1095	705	390	6.86542e-05
5	124288193	rs10074013	.	4.96338e-07	.	0.59512	A	G	975	620	355	0.00891671
5	124289158	rs10061263	.	6.44993e-09	.	1.17248	G	C	304	222	82	0.00041077
5	124340366	rs6890548	.	6.2259e-07	.	-1.04835	C	T	203	53	150	.
5	124340681	rs6872228	.	1.06778e-09	.	-0.981205	T	A	392	114	278	.
5	124340703	rs6891054	.	1.11707e-09	.	-0.975943	A	G	392	114	278	.
5	127213276	rs2681512	CTC-228N24.1	.	7.0607e-08	0.602437	G	T	442	271	171	.
5	132438358	rs62375245	HSPA4	9.88729e-10	0.86249	0.839249	C	T	337	225	112	0.246814
5	132439010	rs62375246	HSPA4	2.02343e-09	0.444749	0.830545	T	A	385	252	133	.
5	132439028	rs62375247	HSPA4	1.94203e-09	0.422627	0.82867	C	T	385	252	133	0.115085
5	132441302	rs13718	HSPA4	4.13988e-07	0.205479	0.716366	A	G	329	212	117	0.0306345
5	132442190	rs56076449	HSPA4	5.08004e-08	0.0298311	0.682708	T	G	441	283	158	0.0240788
5	132442263	rs56083805	HSPA4	1.24234e-07	0.00405505	0.648587	T	C	491	317	174	0.0202623
5	132442866	rs60306856	HSPA4	3.15734e-07	9.63967e-05	0.684747	T	A	372	240	132	0.147928
5	132443061	rs62375248	HSPA4	9.55063e-08	6.42576e-06	0.731926	T	A	397	258	139	0.109086
5	132443255	rs67394705	HSPA4	4.2266e-07	3.77449e-08	0.745387	G	C	313	205	108	0.0696669
5	132443411	rs72801470	HSPA4	1.00652e-05	2.27667e-08	0.572161	G	C	861	535	326	0.044963
5	132443479	rs62375249	HSPA4	1.06285e-05	2.19604e-08	0.575032	C	T	861	535	326	0.0383451
5	132443710	rs62375250	HSPA4	1.86834e-05	2.89001e-08	0.5533	T	C	951	585	366	0.0310749
5	132443727	rs62375251	HSPA4	2.21486e-05	3.02098e-08	0.553724	C	T	951	585	366	0.0314747
5	132443929	rs72801473	HSPA4	0.00364041	1.01561e-07	0.590202	T	C	771	479	292	0.0359044
5	133887477	rs2569341	JADE2	6.39124e-08	0.0261814	0.676968	A	T	354	225	129	0.651455
5	133888441	rs2589407	JADE2	7.21545e-08	0.00457303	0.92203	A	C	230	151	79	0.0057662
5	133889241	rs13186030	JADE2	6.86036e-09	0.0795535	1.00586	C	A	71	59	12	.
5	137936905	rs1811371	.	2.49541e-13	.	1.83781	G	T	162	131	31	4.03778e-06
5	137937318	rs11242436	.	1.05928e-15	2.23987e-09	-1.27118	A	G	214	58	156	5.47262e-06
5	137937537	rs10900855	.	8.23844e-09	0.00452033	-1.51605	C	T	149	36	113	0.219995
5	137938573	rs4835691	.	6.00745e-08	6.81313e-06	0.84719	G	T	337	222	115	0.000227432
5	137939170	rs11745065	.	1.49638e-08	0.000520989	0.770291	G	C	436	290	146	0.000695067
5	141758788	rs450988	AC005592.2	.	6.55915e-13	1.21043	G	A	221	158	63	.
5	142539648	rs171812	ARHGAP26	2.64156e-11	2.11396e-07	0.836278	G	A	248	159	89	0.0875113
5	142540017	rs258795	ARHGAP26	8.83615e-13	1.62736e-08	0.870128	C	T	265	170	95	0.184215
5	142540769	rs258793	ARHGAP26	5.07518e-19	7.82926e-11	0.935615	G	A	378	242	136	0.00299998
5	142541145	rs258792	ARHGAP26	8.05256e-11	7.54883e-09	0.865517	A	T	350	222	128	.
5	142541977	rs258790	ARHGAP26	1.91944e-14	2.13286e-10	1.01985	T	C	341	230	111	0.00147429
5	142542013	rs258789	ARHGAP26	1.11911e-11	.	1.28532	A	G	326	251	75	0.10996
5	142542664	rs258788	ARHGAP26	2.27378e-10	.	1.31062	A	G	203	147	56	0.00204276
5	142543121	rs258786	ARHGAP26	1.71922e-11	.	1.59386	C	T	92	67	25	0.0126262
5	142543208	rs258785	ARHGAP26	6.03862e-12	.	1.5974	G	T	126	96	30	0.0143364
5	142544745	rs258784	ARHGAP26	1.54968e-08	.	1.20463	T	C	236	162	74	0.0402132
5	142547188	rs258778	ARHGAP26	6.41276e-07	.	0.802942	A	G	356	221	135	0.716135
6	322016	rs28379455	DUSP22	4.53057e-07	1.19892e-05	1.00756	G	A	371	240	131	0.622731
6	322152	rs28375386	DUSP22	3.40358e-07	1.37248e-05	1.02043	T	C	371	240	131	0.597909
6	322626	rs12191433	DUSP22	2.48889e-08	8.81001e-10	0.95289	G	C	522	337	185	0.707467
6	377022	rs112460922	.	0.000427727	8.55346e-07	1.71345	G	T	159	142	17	0.992367
6	3027131	rs911536	RP1-90J20.11	2.30118e-07	0.0100163	-0.712969	G	A	642	251	391	0.364396
6	3027226	rs3734479	RP1-90J20.11	6.12631e-16	0.0446715	0.982071	C	T	803	576	227	0.39678
6	3027532	rs2326111	RP1-90J20.11	3.58173e-11	0.556957	1.01823	G	A	554	400	154	0.132669
6	3027658	rs911537	RP1-90J20.11	4.41877e-11	0.556386	1.0129	T	C	554	400	154	0.11387
6	3027674	rs911538	RP1-90J20.11	4.28096e-11	0.557529	1.01388	A	T	554	400	154	0.108358
6	3027885	rs1810638	RP1-90J20.11	4.00382e-10	0.333051	1.01496	T	G	445	326	119	0.0827727
6	6655522	rs760893	LY86	5.52007e-12	.	1.12243	T	C	541	405	136	0.840669
6	6655594	rs2326814	LY86	5.13174e-12	.	1.12382	T	C	541	405	136	0.854723
6	6655893	rs3765289	LY86	1.63447e-09	.	1.24662	A	G	350	265	85	0.862622
6	6656198	rs760894	LY86	1.08144e-14	.	1.20174	A	G	630	484	146	0.566722
6	6656493	rs9379052	LY86	1.18803e-14	.	1.20027	A	C	630	484	146	0.556285
6	6659338	rs41502044	LY86	6.04145e-10	.	-0.996265	G	T	530	160	370	0.0496371
6	6659362	rs7775878	LY86	6.03835e-10	.	-0.996799	C	G	530	160	370	0.0504907
6	6659593	rs7776213	LY86	3.54253e-10	.	-0.997258	C	G	544	161	383	0.0510162
6	6660222	rs55948209	.	1.02143e-10	.	-0.969056	C	G	533	165	368	0.279428
6	7938773	rs155487	RP1-303A1.1	1.63729e-13	2.38364e-06	1.57173	G	A	215	167	48	0.632129
6	7938895	rs155488	RP1-303A1.1	8.24659e-14	3.0962e-06	1.58875	C	T	217	169	48	0.71629
6	10533463	rs809479	GCNT2	2.1104e-09	0.785599	0.749691	T	C	583	388	195	0.11312
6	10533935	rs3892446	GCNT2	1.27119e-09	0.753033	0.712425	T	A	599	391	208	0.0218339
6	10534062	rs12055534	GCNT2	7.53483e-10	0.86024	0.720924	A	G	599	391	208	0.0244592
6	10534374	rs6907848	GCNT2	1.02119e-09	0.104532	0.597086	NA	NA	990	614	376	0.34103
6	10534503	rs6908045	GCNT2	4.41279e-08	0.138549	0.54848	C	T	927	564	363	0.261993
6	10534811	rs6911448	GCNT2	1.88457e-08	0.317553	0.506883	G	C	1204	713	491	0.443241
6	11319365	rs1883240	NEDD9	1.62361e-09	0.0131338	-1.01621	G	A	260	78	182	0.0366575
6	11497662	rs2025184	RP11-716O23.2	6.66065e-08	.	-0.500306	C	T	1053	408	645	.
6	11497698	rs2025185	RP11-716O23.2	4.41279e-08	.	-0.505964	G	A	1055	408	647	0.356249
6	11976703	rs9462329	.	2.56274e-07	.	0.678514	T	A	483	302	181	.
6	11976739	rs9470631	.	2.49985e-07	.	0.678428	A	G	483	302	181	.
6	13426040	rs9370104	GFOD1	1.72573e-08	0.445529	-0.568232	T	C	1091	436	655	0.0555086
6	15253167	rs114014642	JARID2	1.29422e-08	1	1.05377	G	A	275	195	80	0.000344632
6	15253840	rs75050552	JARID2	5.02012e-08	0.467871	0.773474	G	T	485	316	169	0.123341
6	22356438	rs9366446	.	6.76496e-18	.	1.28081	G	T	454	319	135	0.525831
6	22356478	rs9379384	.	6.22567e-18	.	1.2843	A	G	454	319	135	0.538731
6	22356528	rs66815324	.	5.22218e-18	.	1.2884	A	G	454	319	135	0.517616
6	22356614	rs113931720	.	8.06912e-18	.	1.28663	T	C	450	316	134	0.480009
6	22356621	rs111776589	.	8.34348e-18	.	1.28581	T	C	450	316	134	0.480397
6	22356664	rs113397700	.	9.65411e-18	.	1.2826	G	A	450	316	134	0.471777
6	22356677	rs111410562	.	9.02047e-18	.	1.28326	T	C	450	316	134	0.474458
6	22356703	rs78526335	.	9.50367e-18	.	1.2832	A	G	450	316	134	0.465106
6	22356823	rs1205944	.	1.06188e-17	.	1.28184	T	C	450	316	134	0.3998
6	22356914	rs1205943	.	1.34876e-17	.	1.27911	A	G	449	315	134	.
6	22356970	rs34183148	.	2.78526e-17	.	1.29868	G	A	427	301	126	0.384099
6	22356972	rs35363281	.	2.82936e-17	.	1.29819	C	T	427	301	126	0.383715
6	22356983	rs35097027	.	2.86835e-17	.	1.29773	C	T	427	301	126	0.383545
6	22356987	rs35519411	.	2.91377e-17	.	1.29735	G	A	427	301	126	0.382849
6	22357011	rs1205942	.	1.2547e-16	.	1.17045	T	C	502	345	157	.
6	22357033	rs1205941	.	1.19448e-16	.	1.17157	T	C	502	345	157	0.115823
6	22357113	rs1205940	.	1.11488e-16	.	1.17182	G	A	502	345	157	0.113537
6	22357130	rs1205939	.	3.39642e-15	.	1.04467	T	C	573	383	190	0.0705142
6	22357296	rs1205938	.	3.23153e-15	.	0.998179	A	G	627	415	212	0.0697997
6	22357342	rs1318602	.	3.38093e-15	.	0.99702	A	G	627	415	212	0.0749392
6	22357345	rs1318601	.	3.38608e-15	.	0.997046	G	A	627	415	212	0.0751789
6	22357993	rs1205937	.	1.65218e-09	.	0.776751	A	C	574	357	217	0.16367
6	22358116	rs1205936	.	1.26209e-09	.	0.765781	A	G	598	371	227	0.0805876
6	22358129	rs1205935	.	2.79193e-10	.	0.776359	A	G	634	397	237	0.0805867
6	22358196	rs1205934	.	1.29024e-09	.	0.759704	G	A	611	380	231	0.0879624
6	25027058	rs9366596	ASS1P1	4.25328e-10	0.48038	-0.630462	G	A	1120	419	701	0.000186988
6	25027095	rs9366597	ASS1P1	2.9004e-11	0.397459	-0.658205	C	T	1159	429	730	0.000220039
6	25027546	rs9358825	ASS1P1	6.52017e-17	0.0895191	-0.821919	C	G	1227	414	813	0.000244908
6	25027669	rs9356956	ASS1P1	1.26749e-16	0.0113928	-0.83448	A	C	1161	388	773	.
6	25027807	rs9356957	ASS1P1	9.6977e-17	0.0111704	-0.837669	G	A	1161	388	773	0.000306841
6	25027838	rs9366598	ASS1P1	9.33584e-17	0.0133964	-0.8383	C	A	1161	388	773	0.000280718
6	25027905	rs79522700	ASS1P1	9.64865e-17	0.0114185	-0.836685	T	G	1161	388	773	.
6	25027906	rs78878947	ASS1P1	9.90142e-17	0.0109896	-0.836153	C	G	1161	388	773	0.000297417
6	25028032	rs9366599	ASS1P1	8.59093e-17	0.0162928	-0.836464	G	C	1161	388	773	0.000250234
6	25028066	rs4712880	ASS1P1	3.01512e-07	0.670515	0.636298	C	T	597	376	221	0.0810807
6	25028200	rs9356958	ASS1P1	3.12026e-15	0.0670012	-0.85136	C	A	993	326	667	0.0037218
6	25028207	rs9358826	ASS1P1	3.23481e-15	0.0687757	-0.851729	T	C	993	326	667	8.69823e-05
6	25028230	rs9348658	ASS1P1	3.24798e-15	0.0653944	-0.85225	G	C	993	326	667	8.49639e-05
6	25028311	rs9467378	ASS1P1	4.40053e-15	0.170448	-0.868813	C	G	951	309	642	1.48295e-05
6	25402531	rs2328883	LRRC16A	1.28612e-05	1.36981e-11	0.92336	G	A	544	421	123	0.00123971
6	25402633	rs2328884	LRRC16A	5.30747e-06	4.21249e-12	0.940364	A	G	543	420	123	0.000260221
6	25402949	rs881697	LRRC16A	5.98834e-07	1.71726e-14	1.08115	C	T	168	114	54	0.000229705
6	25403061	rs881696	LRRC16A	1.04957e-06	1.53516e-15	1.0298	C	G	589	451	138	.
6	25403432	rs10946770	LRRC16A	1.21755e-07	1.13029e-10	1.5062	C	G	94	67	27	0.029753
6	25403477	rs10946771	LRRC16A	9.85115e-07	1.51313e-14	0.990016	C	T	525	408	117	2.16056e-05
6	25403496	rs10946772	LRRC16A	9.64358e-07	1.80312e-14	0.981452	A	G	525	408	117	2.03704e-05
6	25404499	rs6919767	LRRC16A	2.12919e-17	4.05219e-06	1.02111	A	G	883	647	236	0.000382209
6	25404749	rs6924540	LRRC16A	2.2839e-18	0.0602315	0.981512	A	C	996	723	273	0.00033651
6	25404970	rs9461160	LRRC16A	1.94902e-20	0.379291	0.98287	T	C	1129	822	307	0.00032843
6	25405002	rs9467499	LRRC16A	1.90421e-20	0.197199	0.982912	A	G	1129	822	307	0.000319913
6	25405074	rs9467500	LRRC16A	5.3524e-22	0.0301451	0.663043	C	T	150	95	55	0.000328926
6	25405157	rs9467501	LRRC16A	1.06459e-13	0.151409	1.00008	T	G	727	541	186	0.00450521
6	25405259	rs9461161	LRRC16A	4.60657e-22	0.0130745	0.845445	G	A	216	137	79	0.00052817
6	25405358	rs9461162	LRRC16A	3.86578e-22	0.0185654	0.835574	A	G	231	148	83	0.000682712
6	25405595	rs9461163	LRRC16A	1.0478e-23	0.0679855	1.18582	G	T	113	76	37	0.00499433
6	25405877	rs9467502	LRRC16A	1.56658e-32	0.0303563	1.14692	G	A	1464	1112	352	0.00978809
6	25406031	rs17317669	LRRC16A	6.14444e-23	0.101999	-1.26011	T	C	696	146	550	0.164836
6	25406438	rs10946773	LRRC16A	5.90379e-27	2.55268e-11	0.482858	C	T	1503	954	549	0.0111345
6	25406633	rs10946774	LRRC16A	1.94215e-25	9.31629e-20	0.678102	C	T	1590	1085	505	0.0147348
6	25406662	rs12662331	LRRC16A	1.99378e-25	3.7481e-20	0.689408	G	A	1590	1085	505	0.0154121
6	25406696	rs13214013	LRRC16A	4.1745e-19	3.85158e-14	0.613122	C	T	1407	964	443	0.030305
6	25406734	rs12662334	LRRC16A	2.07276e-25	1.90999e-20	0.704967	G	A	1590	1085	505	0.0166549
6	25406883	rs9461164	LRRC16A	8.44558e-25	1.99732e-31	0.956844	A	G	1486	1075	411	0.0181549
6	25406924	rs9467503	LRRC16A	8.99095e-25	1.71378e-31	0.96343	T	C	1486	1075	411	0.0197176
6	25406932	rs9461165	LRRC16A	8.90516e-25	1.78155e-31	0.965438	A	G	1486	1075	411	0.0205601
6	25407295	rs6937918	LRRC16A	4.78256e-26	7.82317e-40	1.06644	C	T	1647	1204	443	0.01929
6	25407330	rs13217807	LRRC16A	2.63241e-12	1.31308e-23	1.28634	C	T	424	331	93	0.218381
6	25407482	rs12201737	LRRC16A	5.09497e-13	1.65013e-17	1.32822	C	T	431	345	86	0.298287
6	25407533	rs6938645	LRRC16A	9.42609e-22	1.17341e-38	1.11037	G	A	1495	1103	392	0.0245458
6	25407556	rs10946775	LRRC16A	1.09691e-21	1.32395e-38	1.10979	A	G	1495	1103	392	0.025462
6	25407778	rs12173289	LRRC16A	0.000130469	8.0706e-15	1.08943	A	G	545	385	160	0.137461
6	25407980	rs10946776	LRRC16A	4.94741e-09	1.73755e-16	1.08279	G	T	345	257	88	0.0074698
6	25408057	rs10807003	LRRC16A	3.85618e-07	1.3886e-14	0.958083	T	G	313	224	89	.
6	25959355	rs11758372	TRIM38	6.16804e-07	0.000356962	-0.754866	G	A	199	71	128	.
6	26361011	rs9393705	BTN3A2	6.33669e-07	2.09549e-08	0.952877	G	A	265	174	91	0.129943
6	26361430	rs4712981	BTN3A2	5.00293e-05	7.97171e-09	0.531442	C	T	709	453	256	0.671977
6	26361500	rs9393706	BTN3A2	4.93075e-06	1.64795e-09	0.671273	G	A	571	376	195	.
6	26361946	rs10946816	BTN3A2	1.67834e-06	2.7735e-15	0.72117	C	G	767	511	256	0.0612723
6	26361985	rs34550936	BTN3A2	1.84983e-07	1.63989e-15	0.915059	A	G	343	232	111	0.146506
6	26362119	rs34622023	BTN3A2	5.42356e-07	4.32767e-16	0.926519	A	T	306	207	99	0.153531
6	26362486	rs9393707	BTN3A2	1.81363e-06	2.50025e-17	1.13642	T	C	428	305	123	0.0330199
6	26362643	rs9393708	BTN3A2	3.20457e-06	2.31297e-16	1.21933	T	C	326	242	84	0.03799
6	26362705	rs9358932	BTN3A2	6.26659e-06	7.8117e-18	1.2431	C	T	364	271	93	0.044518
6	26362854	rs9379854	BTN3A2	3.7355e-06	7.16131e-17	1.16149	T	C	394	288	106	0.343175
6	26366836	rs9379856	BTN3A2	1.1479e-07	0.0010183	0.831156	A	C	525	332	193	0.00343449
6	26367654	rs9379857	BTN3A2	1.04307e-10	3.96671e-09	0.746165	G	C	362	243	119	.
6	26367689	rs9379858	BTN3A2	1.03775e-10	3.10638e-09	0.74342	T	C	362	243	119	0.149168
6	26367833	rs9393710	BTN3A2	1.16218e-11	2.16032e-10	0.770306	A	G	349	235	114	0.138762
6	27356193	rs2223463	ZNF391	7.94971e-07	.	-0.70832	G	C	369	146	223	0.783287
6	27356216	rs2223464	ZNF391	7.48129e-07	.	-0.7145	G	A	369	146	223	0.77549
6	27356406	rs12195788	ZNF391	9.90739e-08	.	-0.758756	C	T	393	153	240	0.888179
6	27356902	rs10807020	ZNF391	3.44887e-08	.	-0.780816	A	G	400	152	248	.
6	27356925	rs10807021	ZNF391	3.64821e-08	.	-0.779468	T	G	400	152	248	.
6	27357308	rs6904883	ZNF391	8.67422e-07	.	-0.710684	T	C	361	141	220	0.999285
6	27654285	rs9380005	.	2.22277e-07	.	-1.09985	A	G	128	29	99	.
6	28106827	rs4713145	ZKSCAN8	7.16959e-07	1.21409e-05	-0.652045	T	C	444	157	287	0.0510807
6	28107357	rs3757188	ZKSCAN8	1.2314e-09	0.0126744	-1.04344	T	C	287	87	200	0.00909276
6	28107654	rs3757187	ZKSCAN8	4.49966e-13	8.60725e-05	-0.956352	T	C	512	162	350	0.000753898
6	28107776	rs3757185	ZKSCAN8	8.64405e-12	0.000697461	-0.970596	T	A	437	136	301	0.000875697
6	28108085	rs1904841	ZKSCAN8	1.83534e-11	0.050735	-0.937119	C	T	451	147	304	0.000720202
6	28108232	rs1904840	ZKSCAN8	2.87092e-11	0.0640609	-0.915056	C	T	451	147	304	0.000669774
6	29719521	rs1610622	Y_RNA	2.23131e-18	.	-1.303	C	T	999	130	869	0.372925
6	29719561	rs909728	Y_RNA	3.43687e-18	.	-1.30919	T	C	988	126	862	0.339364
6	29719899	rs909727	Y_RNA	2.48032e-37	.	-1.53569	C	G	2029	213	1816	0.00021512
6	29719991	rs909726	Y_RNA	1.65104e-34	.	-1.38919	T	C	2145	261	1884	7.54139e-05
6	29720162	rs1610737	Y_RNA	4.56842e-36	.	-1.37521	C	A	2208	278	1930	5.4704e-05
6	29720176	rs1610738	Y_RNA	4.58685e-36	.	-1.37515	A	G	2208	278	1930	5.3489e-05
6	29720321	rs909725	Y_RNA	5.62074e-36	.	-1.35697	T	C	2225	285	1940	5.03161e-05
6	29720328	rs909724	Y_RNA	5.70049e-36	.	-1.35678	A	G	2225	285	1940	5.03357e-05
6	29720480	rs909723	Y_RNA	1.81077e-35	.	-1.32337	T	C	2259	299	1960	5.42595e-05
6	29720604	rs1610623	Y_RNA	3.68336e-36	.	-1.33766	A	G	2272	297	1975	6.04321e-05
6	29720853	rs2743947	Y_RNA	1.08924e-11	.	-0.873876	A	C	869	408	461	0.607364
6	29720961	rs4713243	Y_RNA	7.09143e-12	.	-0.931626	C	G	1389	140	1249	0.00797797
6	29720997	rs1610624	Y_RNA	7.12207e-21	.	-1.34474	G	A	651	143	508	0.130893
6	29721305	rs2523407	Y_RNA	2.32439e-10	.	-1.13091	C	G	360	83	277	0.59848
6	29721518	rs1610626	Y_RNA	1.06203e-12	.	-0.997977	A	C	880	176	704	3.91121e-05
6	29932433	rs9260733	.	9.85621e-16	0.0429086	1.17106	G	A	468	348	120	0.000618505
6	29932809	rs9260736	.	1.08527e-17	0.0151409	1.20535	C	T	517	386	131	2.68135e-05
6	29933236	rs9260740	.	6.08546e-08	0.00168087	-0.393743	T	C	1697	752	945	0.00014622
6	29933964	rs7769998	MICD	2.75924e-10	.	0.685228	G	C	818	520	298	0.000644666
6	29934201	rs114873939	MICD	1.72229e-09	1	1.30482	G	A	189	136	53	0.0215635
6	29935010	rs9260752	MICD	2.26147e-08	0.0249263	1.2922	G	A	167	122	45	0.0820947
6	30080955	rs9501314	TRIM31	.	2.28986e-09	1.15651	A	T	297	227	70	.
6	30080994	rs9261424	TRIM31	.	1.91089e-11	0.913122	G	C	533	377	156	.
6	30228230	rs2516710	HLA-L	3.79791e-08	.	0.502273	A	C	1130	693	437	0.0950638
6	30228379	rs2516709	HLA-L	3.04493e-07	.	0.502135	A	G	943	579	364	.
6	30786927	rs4713381	LINC00243	0.0207461	3.33897e-07	-0.563801	C	T	292	100	192	0.0949948
6	30882277	rs1264305	GTF2H4	5.7378e-08	0.00313876	-0.374051	C	T	1511	661	850	0.180563
6	30882513	rs1264303	GTF2H4	2.26614e-08	0.00291009	-0.373844	A	G	1511	661	850	0.226585
6	30882634	rs1264302	GTF2H4	8.88999e-09	0.00358087	-0.377364	C	T	1511	661	850	0.256495
6	30882781	rs1264301	GTF2H4	5.94623e-10	.	-0.396725	G	T	1511	661	850	0.284498
6	30882856	rs1264300	GTF2H4	2.83659e-10	.	-0.407694	A	G	1511	661	850	0.2706
6	31153886	rs7771486	.	7.72596e-07	0.0174156	-1.2165	G	C	186	51	135	.
6	31154262	rs7753892	.	8.83412e-08	0.0239949	-0.597254	T	C	790	273	517	0.899479
6	31154358	rs7772290	.	9.9587e-08	0.0247399	-0.595032	G	T	790	273	517	0.90214
6	31164236	rs6922842	HCG27	6.41106e-08	.	0.68138	G	A	453	263	190	0.278833
6	31164242	rs6922553	HCG27	4.83709e-08	.	0.675894	C	T	453	263	190	0.448925
6	31164271	rs6922994	HCG27	1.09405e-07	.	0.651252	G	A	453	263	190	0.851618
6	31164472	rs6927253	HCG27	4.23976e-07	.	0.480827	C	A	835	499	336	0.47107
6	31164590	rs28397268	HCG27	7.68054e-08	.	0.458105	A	C	1065	627	438	0.40253
6	31164635	rs28397270	HCG27	1.02298e-07	.	0.440273	T	C	1064	627	437	0.279856
6	31164643	rs28397271	HCG27	7.51579e-08	.	0.448031	C	T	1057	623	434	0.260246
6	31164739	rs28397272	HCG27	1.09688e-07	.	0.43906	C	A	1062	625	437	0.220585
6	31164750	rs28397273	HCG27	9.66976e-08	.	0.438826	T	G	1062	625	437	0.219613
6	31165836	rs28362345	HCG27	9.03715e-08	.	0.347354	T	C	2232	1256	976	0.857801
6	31165846	rs28397282	HCG27	1.70717e-10	.	0.465673	C	T	1639	940	699	0.862349
6	31166294	rs9391711	HCG27	4.10357e-07	.	0.401108	C	T	1357	767	590	0.929404
6	31166719	rs9391712	HCG27	6.18406e-07	.	0.579663	C	T	659	388	271	0.371722
6	31166936	rs28397284	HCG27	1.91785e-08	.	0.912503	T	C	308	196	112	0.321173
6	31170228	rs9366770	HCG27	2.98406e-07	0.629308	0.355644	G	C	2188	1262	926	0.0353534
6	31170608	rs9263872	HCG27	6.7611e-08	0.155239	0.34352	C	T	2458	1393	1065	0.0834478
6	31170713	rs9263873	HCG27	1.77577e-07	0.138369	0.332743	T	C	2445	1382	1063	0.0934641
6	31171257	rs6921948	HCG27	4.12464e-09	0.0154361	0.387386	A	C	2220	1327	893	0.196231
6	31237230	rs9264596	HLA-C	.	7.84721e-07	0.373649	A	G	1675	1002	673	.
6	31237233	rs9264597	HLA-C	.	8.10809e-07	0.372941	A	G	1675	1002	673	.
6	31237323	rs68094471	HLA-C	0.0013855	3.14328e-08	0.416808	A	G	1686	1025	661	.
6	31237333	rs66772001	HLA-C	0.00140365	3.11425e-08	0.416749	T	A	1686	1025	661	.
6	31237353	rs67827555	HLA-C	0.00126289	3.54622e-08	0.414839	T	C	1689	1026	663	.
6	31237405	rs56010430	HLA-C	0.000379605	7.16349e-08	0.398985	C	T	1718	1040	678	.
6	31237437	rs66459704	HLA-C	0.000485383	9.12156e-08	0.394322	T	C	1702	1032	670	.
6	31237449	rs68037221	HLA-C	0.00124996	4.32046e-08	0.408816	T	C	1705	1032	673	.
6	31237463	rs66620546	HLA-C	0.000594858	1.03414e-07	0.391479	C	G	1702	1032	670	.
6	31237563	rs3819287	HLA-C	9.32835e-05	7.7534e-09	0.422696	C	T	1708	1047	661	.
6	31237592	rs9264606	HLA-C	0.000149381	1.23594e-07	0.388944	A	C	1678	1020	658	.
6	31237660	rs9264608	HLA-C	0.000595817	8.14618e-08	0.385972	A	G	1763	1069	694	.
6	31237664	rs9264609	HLA-C	0.000574142	8.62674e-08	0.385464	C	T	1763	1069	694	.
6	31237876	rs9264622	HLA-C	7.10038e-06	4.37367e-07	0.371982	A	G	1697	1014	683	.
6	31238135	rs1050317	HLA-C	1.44586e-09	3.87306e-08	0.436942	G	A	1495	910	585	.
6	31238230	rs1050716	HLA-C	2.73075e-08	6.46422e-08	0.451425	G	C	1388	849	539	.
6	31238234	rs1050344	HLA-C	1.62234e-08	6.96657e-08	0.453396	G	A	1368	838	530	.
6	31238297	rs9264636	HLA-C	9.47534e-10	2.23945e-08	0.486314	C	T	1292	798	494	.
6	31238308	rs9264637	HLA-C	1.16445e-09	2.22221e-08	0.486438	G	C	1292	798	494	.
6	31238318	rs9264638	HLA-C	8.36545e-10	2.115e-08	0.486967	G	A	1292	798	494	.
6	31238372	rs9264640	HLA-C	1.58185e-10	3.66878e-09	0.545048	C	G	1148	722	426	0.0287042
6	31238377	rs9264641	HLA-C	0.103225	1.23594e-07	0.770057	G	C	365	244	121	.
6	31238490	rs9264642	HLA-C	4.82413e-05	3.4633e-12	0.68475	T	C	1012	661	351	0.288767
6	31238492	rs9264643	HLA-C	5.83335e-05	3.44041e-12	0.685037	C	A	1012	661	351	0.274308
6	31238524	rs9264645	HLA-C	0.000953372	6.95526e-12	0.669605	G	A	1015	662	353	0.32579
6	31238535	rs9264646	HLA-C	0.00113517	7.15321e-12	0.669597	T	C	1015	662	353	0.317974
6	31238613	rs9264647	HLA-C	0.00273998	2.59748e-10	0.659771	A	G	810	506	304	0.294566
6	31238762	rs9264652	HLA-C	0.00442164	5.50204e-11	0.757176	T	C	625	404	221	0.366371
6	31238801	rs41544614	HLA-C	0.0112906	5.29023e-07	1.22287	C	G	158	114	44	.
6	31238815	rs41544212	HLA-C	0.000391569	1.47042e-08	1.16989	A	G	202	142	60	.
6	31239821	rs2308527	HLA-C	0.128049	1.61961e-07	0.785291	G	T	404	267	137	0.731837
6	31239827	rs2308525	HLA-C	0.0444602	2.2343e-07	0.740011	C	T	449	291	158	0.889308
6	31239855	rs7767581	HLA-C	0.0383597	2.51542e-07	0.730407	C	G	449	291	158	0.878812
6	31239868	rs9264674	HLA-C	0.0339147	2.43095e-07	0.729182	G	C	449	291	158	.
6	31240041	rs2524094	HLA-C	0.00236526	1.65301e-10	0.631902	C	T	1026	636	390	0.721243
6	31240060	rs2844622	HLA-C	0.00114132	1.45412e-11	0.694799	A	G	935	597	338	0.798991
6	31240180	rs2524093	HLA-C	6.46951e-05	2.78711e-12	0.774046	A	C	739	489	250	0.75725
6	31240216	rs2524092	HLA-C	0.000120044	1.03796e-12	0.777112	A	C	753	499	254	0.678774
6	31240293	rs2524091	HLA-C	1.04355e-05	1.06257e-12	0.778004	C	T	751	498	253	0.648637
6	31240712	rs2249741	HLA-C	0.000929492	5.36482e-07	0.386342	A	C	1550	896	654	0.353882
6	31240721	rs2249742	HLA-C	0.00110847	3.17209e-07	0.391137	C	T	1569	908	661	0.548164
6	31241311	rs2524086	HLA-C	6.07345e-09	0.226612	0.476989	A	G	1473	880	593	0.0656215
6	31241664	rs2853949	HLA-C	6.1201e-08	0.882087	0.469892	G	A	1397	842	555	0.0723954
6	31242649	rs2524078	HLA-C	.	5.37968e-09	0.756411	A	G	521	344	177	.
6	31275931	rs1634759	XXbac-BPG248L24.10	2.04643e-08	.	-0.666624	C	T	987	340	647	.
6	31276042	rs1616538	XXbac-BPG248L24.10	2.02441e-08	.	-0.667242	C	A	987	340	647	.
6	31276200	rs1634758	XXbac-BPG248L24.10	3.06833e-09	.	-0.697377	C	T	1015	344	671	.
6	31276314	rs1634794	XXbac-BPG248L24.10	3.24016e-07	.	-0.539902	G	T	1179	455	724	0.22508
6	31276396	rs9264960	XXbac-BPG248L24.10	3.11834e-07	.	-0.54178	C	T	1177	454	723	0.211519
6	31276397	rs9264961	XXbac-BPG248L24.10	3.11834e-07	.	-0.54178	G	A	1177	454	723	0.210059
6	31276610	rs1634757	XXbac-BPG248L24.10	6.23968e-10	.	-0.738665	C	T	998	333	665	.
6	31276751	rs1634792	XXbac-BPG248L24.10	5.13832e-10	.	-0.729875	A	C	1023	343	680	.
6	31276911	rs1634790	XXbac-BPG248L24.10	1.34031e-08	.	-0.68658	G	T	982	332	650	.
6	31277740	rs9264967	XXbac-BPG248L24.10	8.56017e-08	.	-1.2665	A	G	178	50	128	.
6	31299450	rs9265604	.	3.21869e-08	.	-0.669833	C	T	763	283	480	0.2108
6	31299472	rs9265605	.	1.13857e-08	.	-0.666466	G	A	833	306	527	0.239003
6	31299542	rs9265609	.	1.87736e-09	.	-0.680599	C	G	906	331	575	0.222815
6	31299544	rs9265610	.	1.86775e-09	.	-0.680393	A	G	906	331	575	0.222815
6	31299554	rs9265611	.	8.71567e-10	.	-0.695871	G	A	903	328	575	0.220579
6	31299608	rs9265614	.	4.31737e-07	.	-0.46032	T	A	1406	587	819	0.0880301
6	31299651	rs9265616	.	1.62117e-11	.	-0.737519	T	C	998	347	651	0.262737
6	31299694	rs9265621	.	8.7839e-11	.	-0.746047	A	G	881	302	579	0.261634
6	31299760	rs9265622	.	5.37115e-14	.	-1.52726	T	C	296	61	235	0.054803
6	31299784	rs79152895	.	2.87486e-07	.	-0.472912	C	A	1386	576	810	0.0921306
6	31299794	rs9265625	.	7.24874e-12	.	-0.763711	A	G	965	332	633	0.306204
6	31299836	rs9265626	.	6.67486e-11	.	-0.703675	T	C	1022	361	661	0.315914
6	31299975	rs9265637	.	2.18276e-13	.	-0.799102	C	T	982	329	653	0.307537
6	31300012	rs9265638	.	9.72988e-08	.	-0.473971	C	T	1484	596	888	0.0442155
6	31300068	rs9265639	.	5.33193e-15	.	-0.800664	G	C	1143	394	749	0.335436
6	31300124	rs9265641	.	3.35763e-13	.	-0.738565	T	C	1188	426	762	0.155805
6	31300153	rs9265642	.	2.74043e-13	.	-0.740988	C	T	1187	425	762	0.150801
6	31300163	rs9265643	.	2.7826e-13	.	-0.740711	C	T	1187	425	762	0.151188
6	31300249	rs9265646	.	3.72149e-12	.	-0.702686	A	G	1196	437	759	0.168532
6	31300302	rs9265648	.	3.46473e-11	.	-0.696258	G	A	1077	388	689	0.10803
6	31300315	rs9265649	.	2.38099e-10	.	-0.663934	C	G	1097	408	689	0.108498
6	31300326	rs9265650	.	3.44943e-10	.	-0.631014	G	A	1229	471	758	0.164923
6	31300414	rs9265653	.	3.67444e-09	.	-0.586631	C	T	1249	486	763	0.164337
6	31300453	rs9265654	.	6.28626e-09	.	-0.57781	A	G	1247	487	760	0.162641
6	31300470	rs9265655	.	6.6554e-09	.	-0.572393	C	T	1265	495	770	0.163088
6	31300518	rs9265656	.	1.12223e-10	.	-1.3422	T	G	327	73	254	0.104052
6	31300521	rs9265657	.	3.28691e-09	.	-0.580416	C	G	1274	496	778	0.160043
6	31300571	rs9265658	.	4.30173e-07	.	-0.510108	T	C	1234	485	749	0.459459
6	31300588	rs9265659	.	2.5154e-09	.	-0.587398	C	G	1269	495	774	0.159867
6	31300658	rs9265662	.	3.88907e-08	.	-0.544248	A	C	1261	499	762	0.163506
6	31300677	rs9265663	.	3.08231e-08	.	-0.548626	A	G	1260	498	762	0.163716
6	31300692	rs9265664	.	3.17094e-08	.	-0.548034	T	C	1260	498	762	0.16261
6	31300711	rs9265665	.	4.81469e-08	.	-0.540974	C	A	1256	497	759	0.166821
6	31300731	rs9265666	.	4.79239e-08	.	-0.540752	A	G	1256	497	759	0.165633
6	31300733	rs9265667	.	4.02162e-08	.	-0.54387	A	T	1257	497	760	0.165978
6	31300829	rs9265669	.	1.18588e-07	.	-0.526674	A	G	1236	492	744	0.406025
6	31301000	rs9265676	.	7.59946e-09	.	-1.2951	G	T	293	64	229	0.105842
6	31325056	rs2596487	HLA-B	1.6591e-13	.	-0.419253	C	T	4575	1526	3049	0.69127
6	31325090	rs9266216	HLA-B	1.31751e-19	.	0.457183	C	T	6385	4293	2092	.
6	31325092	rs9266217	HLA-B	2.42533e-21	.	0.48547	A	G	6126	4161	1965	0.336045
6	31325151	rs9266221	HLA-B	5.10757e-09	.	0.332465	T	A	4819	3248	1571	.
6	31325341	rs9266230	HLA-B	2.0393e-21	.	0.499126	G	C	6132	4164	1968	0.375989
6	31325380	rs9266231	HLA-B	2.21442e-21	.	0.500727	C	T	6111	4151	1960	0.353025
6	31325424	rs9266232	HLA-B	1.69502e-22	.	0.530918	G	T	5798	3990	1808	0.151945
6	31325430	rs9266233	HLA-B	3.42125e-09	.	0.352219	G	A	4387	2950	1437	0.204308
6	31325494	rs9266234	HLA-B	7.66961e-23	.	0.540943	T	C	5777	3978	1799	0.151173
6	31325504	rs9266235	HLA-B	7.96571e-23	.	0.541528	T	C	5781	3980	1801	0.150173
6	31325529	rs9266239	HLA-B	8.45915e-23	.	0.542844	T	C	5733	3932	1801	0.144164
6	31325565	rs9266241	HLA-B	4.32781e-23	.	0.538559	G	A	5733	3932	1801	0.155652
6	31325620	rs9266242	HLA-B	5.06992e-24	.	0.530429	T	C	5482	3666	1816	0.178029
6	31325623	rs9266243	HLA-B	3.91918e-24	.	0.53208	T	C	5482	3666	1816	0.182843
6	31325692	rs9266244	HLA-B	1.68441e-14	.	0.419615	G	A	5116	3364	1752	0.0347427
6	31325702	rs9266245	HLA-B	1.69989e-14	.	0.418824	A	G	5116	3364	1752	0.0346762
6	31325745	rs74618856	HLA-B	1.87795e-14	.	0.412811	T	C	4823	3140	1683	0.45116
6	31325756	rs9266247	HLA-B	2.34742e-14	.	0.408284	G	A	4823	3140	1683	.
6	31325758	rs9266248	HLA-B	2.46606e-14	.	0.407424	G	A	4823	3140	1683	0.440525
6	31325792	rs9266250	HLA-B	1.73678e-17	.	0.432026	A	G	5132	3339	1793	0.494996
6	31325822	rs9266252	HLA-B	2.01326e-12	.	0.365497	G	A	5081	3259	1822	0.206978
6	31325847	rs9266253	HLA-B	4.91218e-07	.	0.353078	C	G	2178	1301	877	0.808251
6	31325886	rs9266257	HLA-B	1.93473e-13	.	0.373319	G	C	4849	3024	1825	0.862236
6	31326011	rs9266266	HLA-B	4.79891e-07	.	0.365191	C	T	2033	1218	815	0.943303
6	31326055	rs9266269	HLA-B	4.25958e-07	.	0.365324	G	A	2033	1218	815	0.986852
6	31326074	rs2853999	HLA-B	8.86513e-11	.	-0.406952	A	T	3112	1145	1967	0.317487
6	31326166	rs4947311	HLA-B	3.4329e-08	.	0.314748	C	T	3721	2302	1419	0.147264
6	31326175	rs2523598	HLA-B	5.30145e-16	.	0.43778	G	T	4305	2739	1566	0.159304
6	31326324	rs2596475	HLA-B	3.24831e-09	.	0.332791	C	T	3351	2092	1259	0.548031
6	31333499	rs2523545	RNU6-283P	3.53841e-07	.	0.730621	G	A	451	281	170	0.649119
6	31333716	rs2844579	RNU6-283P	2.92869e-11	.	-1.10317	G	A	330	107	223	.
6	31333914	rs2523543	RNU6-283P	7.91489e-10	.	-0.96326	A	G	386	135	251	0.513169
6	31334477	rs9266380	RNU6-283P	6.33541e-08	.	-0.945706	G	A	298	105	193	.
6	32400088	rs984778	.	7.1473e-07	.	0.613343	C	T	545	331	214	0.408149
6	32401217	rs3135338	.	3.33206e-07	.	0.653343	C	T	475	290	185	0.752473
6	32426538	rs116337395	HLA-DRB9	4.94558e-08	.	-1.00375	T	C	576	96	480	0.915765
6	32426541	rs79464894	HLA-DRB9	4.84209e-08	.	-1.0054	C	T	576	96	480	0.915765
6	32426577	rs74732642	HLA-DRB9	5.39054e-08	.	-1.00523	A	G	576	96	480	0.958812
6	32426710	rs115430074	HLA-DRB9	2.04643e-08	.	-1.07968	T	C	702	95	607	0.705523
6	32426723	rs28895220	HLA-DRB9	1.99338e-08	.	-1.0843	A	T	702	95	607	0.697595
6	32426899	rs28732217	HLA-DRB9	1.03206e-13	.	-1.29893	A	G	1121	112	1009	0.567721
6	32426935	rs28732218	HLA-DRB9	8.10932e-14	.	-1.31268	G	C	1119	111	1008	0.596998
6	32426962	rs28732219	HLA-DRB9	3.70454e-15	.	-1.35576	A	G	1231	115	1116	0.573155
6	32427042	rs28732220	HLA-DRB9	1.31245e-14	.	-1.3404	T	C	1345	117	1228	0.654212
6	32427073	rs28732221	HLA-DRB9	1.30632e-15	.	-1.40362	T	C	1341	113	1228	0.655737
6	32427140	rs28732223	HLA-DRB9	9.05151e-17	.	-1.42606	C	G	1506	120	1386	0.649479
6	32427170	rs28732224	HLA-DRB9	1.24899e-16	.	-1.42192	C	T	1505	120	1385	0.670567
6	32427179	rs1548306	HLA-DRB9	5.1247e-11	.	-0.840067	A	T	1867	297	1570	.
6	32427310	rs28732225	HLA-DRB9	8.23445e-20	.	-1.52801	T	C	1660	131	1529	0.651318
6	32427311	rs28732226	HLA-DRB9	8.1598e-20	.	-1.52836	T	C	1660	131	1529	0.651444
6	32427361	rs28732227	HLA-DRB9	4.4494e-10	.	-1.27343	C	T	913	89	824	0.200829
6	32427365	rs28732228	HLA-DRB9	4.44256e-10	.	-1.27386	A	C	913	89	824	0.200981
6	32427381	rs28732229	HLA-DRB9	7.53298e-20	.	-1.53013	G	T	1660	131	1529	0.602942
6	32427434	rs28732230	HLA-DRB9	7.28931e-20	.	-1.53241	G	A	1660	131	1529	0.602349
6	32427467	rs28732231	HLA-DRB9	6.19364e-20	.	-1.54629	A	G	1655	129	1526	0.626533
6	32427512	rs28732232	HLA-DRB9	3.86714e-21	.	-1.53594	C	T	1693	137	1556	0.630156
6	32427604	rs13207140	HLA-DRB9	9.34367e-21	.	-1.55209	G	C	1677	132	1545	0.628861
6	32427699	rs28732233	HLA-DRB9	1.49451e-10	.	-1.31539	C	T	920	87	833	0.228796
6	32427735	rs28732234	HLA-DRB9	4.12146e-21	.	-1.58094	G	T	1671	129	1542	0.623343
6	32427789	rs9268832	HLA-DRB9	1.30513e-14	.	-0.915246	T	C	2135	342	1793	0.6168
6	32427841	rs28732235	HLA-DRB9	1.54609e-20	.	-1.53279	G	A	1692	136	1556	0.804827
6	32427871	rs17209105	HLA-DRB9	1.07375e-20	.	-1.53734	A	G	1693	136	1557	0.809277
6	32427894	rs17209112	HLA-DRB9	1.06618e-20	.	-1.53666	T	C	1693	136	1557	0.796881
6	32427899	rs17209119	HLA-DRB9	1.07104e-20	.	-1.53672	G	A	1693	136	1557	0.765397
6	32427946	rs17209126	HLA-DRB9	8.2384e-21	.	-1.59182	A	C	1665	125	1540	0.738509
6	32428002	rs17202759	HLA-DRB9	5.15074e-21	.	-1.59127	C	G	1669	126	1543	0.724383
6	32428078	rs17202773	HLA-DRB9	1.29046e-19	.	-1.55176	G	C	1658	126	1532	0.724724
6	32428092	rs17209133	HLA-DRB9	1.2859e-19	.	-1.55171	C	G	1658	126	1532	0.730873
6	32428500	rs9791337	HLA-DRB9	2.74693e-16	.	-1.61053	G	T	1345	92	1253	0.660058
6	32428772	rs9268839	HLA-DRB9	4.54341e-13	.	-1.00414	A	G	1352	217	1135	0.524901
6	32429204	rs9268845	HLA-DRB9	1.97014e-09	.	1.06774	C	T	388	277	111	0.729349
6	32429719	rs9268856	HLA-DRB9	9.41236e-13	.	1.06319	C	A	520	386	134	0.337397
6	32429739	rs9268857	HLA-DRB9	1.06022e-14	.	1.10374	A	G	580	436	144	0.336269
6	32429758	rs9268858	HLA-DRB9	5.68769e-08	.	-0.750886	T	C	636	179	457	0.610661
6	32429825	rs9268860	HLA-DRB9	3.49388e-10	.	-0.860189	C	T	659	175	484	0.736986
6	32429894	rs9268861	HLA-DRB9	1.86667e-21	.	1.21405	C	A	807	629	178	0.860065
6	32430167	rs9268862	HLA-DRB9	9.22816e-28	.	1.25699	A	C	1097	873	224	0.0399406
6	32430326	rs9268864	HLA-DRB9	1.60072e-17	.	-0.989379	T	A	1144	267	877	0.0323074
6	32430362	rs4428528	HLA-DRB9	9.59638e-30	.	1.27486	C	G	1206	967	239	.
6	32430368	rs58302219	HLA-DRB9	1.85462e-07	.	1.18023	C	A	197	141	56	.
6	32430508	rs4434496	HLA-DRB9	5.58891e-30	.	1.27903	C	T	1211	971	240	0.0231698
6	32430604	rs4280993	HLA-DRB9	1.73765e-30	.	1.29956	C	A	1202	967	235	0.0314013
6	32430729	rs7766843	HLA-DRB9	7.31197e-29	.	1.25004	C	T	1247	1004	243	0.0053376
6	32430752	rs7766854	HLA-DRB9	1.52163e-27	.	1.22591	C	T	1234	992	242	0.00524789
6	32430800	rs7747010	HLA-DRB9	1.38438e-26	.	1.20899	A	G	1221	981	240	0.00533868
6	32430814	rs7747025	HLA-DRB9	4.18206e-26	.	1.19873	A	G	1217	977	240	0.00523161
6	32430867	rs7746751	HLA-DRB9	4.95534e-29	.	1.25489	G	A	1252	1012	240	0.00363399
6	32430975	rs7746922	HLA-DRB9	9.19183e-29	.	1.24769	C	A	1224	982	242	0.00349273
6	32430976	rs28732236	HLA-DRB9	2.49076e-16	.	-1.45738	G	A	440	98	342	0.879011
6	32431105	rs7747521	HLA-DRB9	1.3165e-30	.	1.28221	A	G	1246	1003	243	0.00302754
6	32431124	rs7747529	HLA-DRB9	3.84824e-22	.	-1.09353	G	A	1208	263	945	0.0167544
6	32431129	rs7767493	HLA-DRB9	1.24178e-30	.	1.28209	C	T	1246	1003	243	0.00306553
6	32431292	rs9268878	HLA-DRB9	1.57755e-26	.	1.21244	T	A	1162	922	240	0.00296532
6	32431306	rs9268879	HLA-DRB9	1.62601e-26	.	1.21248	T	G	1162	922	240	0.00296061
6	32431640	rs9268884	HLA-DRB9	7.34726e-18	.	-1.04939	T	A	1002	221	781	0.0236507
6	32431705	rs9268885	HLA-DRB9	4.79914e-28	.	1.32899	C	T	1061	852	209	0.00092033
6	32431828	rs9268886	HLA-DRB9	1.67121e-22	.	1.31896	G	A	860	691	169	0.000879668
6	32431833	rs9268887	HLA-DRB9	1.7131e-22	.	1.31924	C	G	860	691	169	0.000867279
6	32431886	rs9268889	HLA-DRB9	1.01806e-12	.	-0.916955	A	G	819	206	613	0.0476203
6	32431896	rs9268890	HLA-DRB9	6.40067e-20	.	1.28271	A	G	753	598	155	0.00301849
6	32431995	rs9268900	HLA-DRB9	4.42088e-16	.	1.18659	T	A	639	494	145	0.0550066
6	32432007	rs9268901	HLA-DRB9	4.70079e-16	.	1.18551	G	T	639	494	145	0.0571079
6	32432049	rs9268904	HLA-DRB9	5.66869e-16	.	1.18406	T	C	639	494	145	0.060004
6	32432077	rs9268905	HLA-DRB9	1.34968e-11	.	-0.903534	G	C	702	183	519	.
6	32432181	rs9268906	HLA-DRB9	1.61961e-07	.	-0.810726	A	G	471	128	343	0.220839
6	32432233	rs9268907	HLA-DRB9	2.85288e-13	.	1.19305	A	G	474	361	113	0.0401572
6	32432406	rs9268911	HLA-DRB9	9.1413e-10	.	1.08311	A	G	347	249	98	0.0294563
6	32441008	rs9348886	HLA-DRB9	3.3215e-08	.	0.43157	C	T	2040	1156	884	0.0886218
6	32441150	rs12215261	HLA-DRB9	1.88554e-08	.	0.43282	C	T	2106	1194	912	0.0665771
6	32441276	rs12215313	HLA-DRB9	5.72007e-08	.	0.393501	C	T	2326	1330	996	0.0602967
6	32442436	rs6901903	HLA-DRB9	4.23976e-07	.	-0.478115	T	C	1221	498	723	0.159848
6	32443172	rs9391879	HLA-DRB9	5.21939e-07	.	0.506086	C	T	1093	652	441	.
6	32443358	rs9269111	HLA-DRB9	1.49029e-09	.	-0.678273	A	G	832	296	536	0.552955
6	32443368	rs9269112	HLA-DRB9	1.41287e-09	.	-0.679568	C	G	832	296	536	0.519841
6	32443387	rs9269113	HLA-DRB9	1.57358e-09	.	-0.676604	T	A	832	296	536	0.450543
6	32451650	rs28619202	.	4.35332e-07	.	-0.730677	T	C	581	186	395	0.678689
6	32451730	rs13195237	.	6.82248e-31	.	-1.61777	A	G	748	130	618	0.027052
6	32451888	rs2395200	.	1.62423e-30	.	-1.59306	A	G	748	130	618	0.032088
6	32452005	rs2395204	.	7.46839e-29	.	-1.54916	A	G	702	131	571	.
6	32550702	rs9269868	HLA-DRB1	1.73833e-14	.	1.72919	C	A	350	290	60	2.35285e-06
6	32551197	rs9269902	HLA-DRB1	2.46993e-19	.	2.45477	C	T	662	603	59	2.35973e-07
6	32551382	rs9269911	HLA-DRB1	3.53282e-16	.	2.18558	A	T	726	672	54	4.00984e-08
6	32553026	rs9270018	HLA-DRB1	1.62947e-11	.	1.07059	G	A	1322	1104	218	0.0433012
6	32553053	rs9270019	HLA-DRB1	1.4523e-10	.	0.989895	G	C	1342	1113	229	0.0452181
6	32553446	rs9270035	HLA-DRB1	3.73341e-09	.	0.653456	G	A	1933	1434	499	0.505053
6	32553475	rs9270036	HLA-DRB1	3.36979e-08	.	0.620015	A	T	1872	1383	489	0.51294
6	32553508	rs9270040	HLA-DRB1	6.08806e-11	.	0.694269	A	G	2038	1496	542	0.303203
6	32553531	rs9270041	HLA-DRB1	5.75224e-11	.	0.69526	C	G	2038	1496	542	0.243794
6	32553740	rs9270050	HLA-DRB1	2.25639e-10	.	0.631271	G	C	2059	1491	568	0.397736
6	32553751	rs9270051	HLA-DRB1	2.56183e-10	.	0.628673	T	C	2059	1491	568	.
6	32554174	rs9270076	HLA-DRB1	5.2486e-09	.	0.584234	A	G	1933	1320	613	0.868817
6	32554351	rs9270089	HLA-DRB1	7.17514e-12	.	0.670838	T	C	2002	1401	601	0.553664
6	32554487	rs9270096	HLA-DRB1	2.97943e-14	.	0.715003	T	G	2191	1555	636	.
6	32554760	rs9270105	HLA-DRB1	1.70971e-17	.	0.784454	A	G	2108	1563	545	0.632662
6	32559175	rs9270502	HLA-DRB1	2.37004e-10	.	0.969431	C	T	1082	869	213	0.00126431
6	32559536	rs28366260	HLA-DRB1	3.51182e-10	.	1.31846	G	A	356	287	69	0.0511061
6	32559541	rs9270522	HLA-DRB1	6.37689e-16	.	1.38746	T	A	630	482	148	0.000400602
6	32559572	rs28366261	HLA-DRB1	1.93408e-09	.	1.21279	G	C	370	293	77	0.0483591
6	32559575	rs34958241	HLA-DRB1	1.01824e-07	.	1.27124	A	G	327	263	64	0.417549
6	32559663	rs28366263	HLA-DRB1	9.20233e-11	.	1.27043	T	C	389	309	80	0.0473117
6	32559674	rs28366264	HLA-DRB1	6.27448e-11	.	1.27933	T	A	395	315	80	0.0504891
6	32559753	rs28366266	HLA-DRB1	2.30715e-11	.	1.29752	T	C	398	318	80	0.0520291
6	32559781	rs28366267	HLA-DRB1	3.78474e-17	.	1.19248	A	C	799	624	175	0.0431323
6	32559825	rs34855541	HLA-DRB1	6.22268e-07	.	1.00013	A	G	411	312	99	0.520134
6	32559904	rs35743245	HLA-DRB1	1.92301e-07	.	1.02848	C	T	455	354	101	0.71465
6	32559934	rs28366270	HLA-DRB1	1.02333e-17	.	1.07069	A	G	952	723	229	0.158038
6	32559940	rs28366271	HLA-DRB1	1.91355e-10	.	1.07798	G	A	440	330	110	0.0700806
6	32559975	rs28366272	HLA-DRB1	6.43035e-11	.	1.10117	C	A	400	289	111	0.0781951
6	32560107	rs28366274	HLA-DRB1	5.01607e-10	.	1.05918	G	T	380	270	110	.
6	32560114	rs28366275	HLA-DRB1	5.01607e-10	.	1.05918	G	A	380	270	110	0.102809
6	32560158	rs28366276	HLA-DRB1	1.47811e-09	.	1.03365	G	T	375	265	110	0.078358
6	32560370	rs35472547	HLA-DRB1	1.27816e-07	.	0.805675	G	T	607	428	179	0.66564
6	32560385	rs34291045	HLA-DRB1	1.32388e-07	.	0.804707	A	T	607	428	179	0.713175
6	32560419	rs28366287	HLA-DRB1	4.51885e-07	.	0.802311	A	C	407	271	136	0.184244
6	32560432	rs28366288	HLA-DRB1	5.39205e-12	.	0.817614	C	T	829	557	272	0.342711
6	32560631	rs35118762	HLA-DRB1	9.40746e-09	.	0.8306	C	T	659	468	191	.
6	32560695	rs34928543	HLA-DRB1	1.8471e-08	.	0.827834	G	C	624	440	184	0.952581
6	32568964	rs9270771	.	2.33044e-12	.	-0.915738	G	T	703	196	507	0.00138541
6	32568967	rs78373427	.	3.20915e-10	.	-0.873927	T	C	614	171	443	0.00139671
6	32568990	rs9270773	.	7.31562e-12	.	-0.894214	A	G	707	200	507	0.0174962
6	32569051	rs28752502	.	2.05693e-09	.	-0.854513	T	G	517	176	341	.
6	32569556	rs9270805	.	3.0371e-34	.	-1.11562	T	A	1664	463	1201	0.000137735
6	32569572	rs9270807	.	8.60444e-12	.	-0.65484	G	A	1386	466	920	0.00361937
6	32569607	rs9270808	.	4.69363e-39	.	-1.17899	G	C	1716	449	1267	3.45333e-05
6	32569608	rs9270809	.	4.69835e-39	.	-1.1784	G	A	1716	449	1267	3.49069e-05
6	32569659	rs9270810	.	4.73856e-43	.	-1.15035	T	C	1993	528	1465	1.55453e-06
6	32569667	rs2647060	.	2.40337e-21	.	-1.03132	G	T	1067	287	780	0.359576
6	32569691	rs477515	.	2.36274e-12	.	-0.568916	G	A	1946	765	1181	0.0357619
6	32569790	rs9270813	.	9.12138e-52	.	-1.16694	C	T	2397	624	1773	1.0518e-07
6	32569792	rs476602	.	1.56701e-17	.	-0.747921	T	C	1664	529	1135	1.33688e-05
6	32569852	rs622137	.	3.92401e-16	.	-0.629602	G	A	2197	822	1375	0.0225973
6	32569859	rs9270815	.	3.49157e-51	.	-1.18872	A	G	2439	641	1798	6.86504e-10
6	32569879	rs9270816	.	8.4746e-53	.	-1.17339	T	G	2414	625	1789	3.00364e-08
6	32569911	rs9270817	.	4.80031e-54	.	-1.17125	A	G	2490	650	1840	2.82641e-08
6	32570051	rs9270823	.	9.97149e-58	.	-1.13762	C	G	2808	754	2054	1.67e-09
6	32570055	rs9270824	.	3.47531e-58	.	-1.14351	T	G	2805	751	2054	1.67e-09
6	32570132	rs9270827	.	4.52905e-57	.	-1.13172	C	A	2819	764	2055	1.57765e-09
6	32570184	rs2516051	.	1.39191e-24	.	-0.747266	C	T	2455	846	1609	0.00183987
6	32570281	rs9270835	.	1.40987e-70	.	-1.17218	G	A	3339	888	2451	4.05986e-11
6	32570325	rs9270836	.	2.04225e-71	.	-1.16062	A	G	3417	916	2501	4.05063e-11
6	32570352	rs2516050	.	4.80835e-18	.	-0.684484	G	A	2171	755	1416	9.31461e-06
6	32570353	rs9270838	.	4.20089e-71	.	-1.15924	C	T	3417	916	2501	4.07979e-11
6	32570375	rs9270839	.	4.20089e-71	.	-1.15924	A	C	3417	916	2501	4.07979e-11
6	32570377	rs9270840	.	4.25603e-71	.	-1.15899	C	T	3417	916	2501	4.08067e-11
6	32570400	rs2516049	.	1.00997e-31	.	-0.803139	T	C	2806	941	1865	0.000188602
6	32570401	rs2454138	.	1.00997e-31	.	-0.803139	G	A	2806	941	1865	0.000188602
6	32570418	rs9270841	.	6.17803e-71	.	-1.15817	T	G	3417	916	2501	4.08017e-11
6	32570439	rs2647063	.	6.63641e-35	.	-1.12911	G	C	1644	437	1207	0.277753
6	32570461	rs9270842	.	2.29339e-70	.	-1.15931	C	T	3396	910	2486	4.67957e-11
6	32570478	rs9270843	.	4.87153e-70	.	-1.15811	A	G	3396	910	2486	4.80902e-11
6	32570602	rs9270847	.	3.64204e-67	.	-1.15002	G	T	3339	898	2441	9.64973e-07
6	32570609	rs9270848	.	1.30125e-65	.	-1.14686	C	T	3295	887	2408	1.58499e-06
6	32570649	rs9270849	.	2.0827e-62	.	-1.11932	C	T	3329	928	2401	2.20289e-07
6	32570717	rs9270850	.	4.61885e-46	.	-0.963211	G	A	3352	1043	2309	2.32457e-08
6	32570776	rs9270851	.	8.0877e-39	.	-0.87897	C	T	3483	1185	2298	8.8279e-08
6	32570797	rs9270852	.	8.85014e-35	.	-0.845672	G	A	3376	1181	2195	4.65645e-08
6	32570800	rs9270853	.	8.78801e-35	.	-0.845569	G	A	3376	1181	2195	4.66191e-08
6	32570809	rs9270854	.	1.11612e-34	.	-0.844286	A	G	3375	1181	2194	6.99001e-08
6	32570839	rs9270856	.	1.06187e-34	.	-0.844398	A	G	3375	1181	2194	7.38773e-08
6	32570849	rs9270857	.	1.03652e-34	.	-0.844453	G	A	3375	1181	2194	7.48439e-08
6	32570859	rs9270858	.	2.68657e-35	.	-0.854302	C	T	3362	1172	2190	7.48324e-08
6	32570877	rs1909096	.	6.50049e-19	.	-0.870737	A	G	1521	505	1016	0.283921
6	32570880	rs556025	.	4.73953e-20	.	-0.688585	C	T	2457	906	1551	0.000352121
6	32570894	rs9270859	.	2.07107e-31	.	-0.81065	T	C	3304	1174	2130	1.43038e-07
6	32571001	rs9270864	.	8.50565e-18	.	-0.596599	T	C	3356	1298	2058	1.02414e-05
6	32571011	rs9270865	.	1.40069e-19	.	-0.60809	G	C	3520	1364	2156	1.02414e-05
6	32571043	rs9270866	.	8.5549e-16	.	-0.528049	G	A	3629	1445	2184	1.04718e-05
6	32571201	rs9270873	.	9.10673e-19	.	-0.540406	G	A	4032	1604	2428	9.86543e-08
6	32571227	rs9270874	.	8.1387e-19	.	-0.540493	G	A	4032	1604	2428	6.25461e-09
6	32571801	rs4478449	.	0.525031	6.317e-07	0.45952	A	G	1411	859	552	0.866166
6	32571962	rs9270902	.	0.0542172	4.55082e-10	0.492385	A	G	1977	1221	756	.
6	32572079	rs9270906	.	0.102449	1.77396e-10	0.517213	T	C	1848	1154	694	0.324063
6	32572082	rs9270907	.	0.102385	1.76762e-10	0.517291	C	T	1848	1154	694	0.324546
6	32572113	rs585669	.	0.016302	7.14134e-08	0.491569	G	A	1260	794	466	0.14779
6	32572148	rs9270908	.	0.065952	1.25723e-11	0.531482	G	A	1981	1239	742	0.2706
6	32572202	rs9270911	.	0.0059877	7.3308e-09	0.494661	C	T	1588	1018	570	0.56682
6	32572224	rs9270912	.	0.00214515	5.44646e-13	0.579082	A	G	1899	1220	679	0.434941
6	32572229	rs9270913	.	2.49283e-05	1.22746e-17	0.711219	A	G	1784	1185	599	0.836905
6	32572249	rs9270914	.	2.47976e-05	1.2362e-17	0.712444	A	T	1784	1185	599	0.646939
6	32572311	rs586610	.	1.20263e-06	1.2353e-07	0.618104	T	C	816	546	270	0.871472
6	32572547	rs9270931	.	4.32633e-07	2.65919e-16	0.243694	A	T	6347	3750	2597	0.634401
6	32572659	rs9270933	.	1.21919e-05	4.92156e-13	0.56464	C	G	1958	1258	700	0.45004
6	32572695	rs9270934	.	7.92123e-05	2.94188e-12	0.546424	G	C	1936	1237	699	0.42708
6	32572701	rs9270935	.	8.20265e-05	2.99486e-12	0.545909	A	G	1936	1237	699	0.426383
6	32572757	rs9270937	.	0.00155777	1.99865e-09	0.463504	A	G	1946	1215	731	0.297712
6	32572806	rs9270939	.	0.00207272	8.41399e-09	0.444574	G	A	1962	1219	743	0.229896
6	32572851	rs9270941	.	0.00195321	8.6866e-09	0.44259	G	A	1962	1219	743	0.227978
6	32572911	rs9270944	.	0.00618362	2.76901e-08	0.420594	A	G	2017	1242	775	0.264995
6	32572948	rs9270945	.	0.0134876	5.68769e-08	0.411632	A	C	2008	1233	775	0.261713
[truncated: 4,262 more rows]
