# Supplementary material for: Enhancer histone-QTLs are enriched on autoimmune risk haplotypes and influence gene expression within chromatin networks
Source: Nat Commun. 2018 Jul 25;9:2905. doi: 10.1038/s41467-018-05328-9 (PMC6060153; doi:10.1038/s41467-018-05328-9)
Supplement: Supplementary file 5 — Supplementary Data 2 [file 41467_2018_5328_MOESM5_ESM.xlsx]

## Sheet: Sheet1
Histone PTM	Motif	HOMER log (p)	B-H	#CPWM	%CPWM	#BSWM	%BSWM	log10 enrichment
			q-val
H3K4me1	ETS1(ETS)	-128.4	0	4184	0.1056	3296.4	0.0829	0.104
H3K4me1	IRF1(IRF)	-123	0	923	0.0233	534.1	0.0134	0.238
H3K4me1	IRF2(IRF)	-121.1	0	684	0.0173	360.3	0.0091	0.278
H3K4me1	ISRE(IRF)	-111.1	0	469	0.0118	220	0.0055	0.329
H3K4me1	Ets1-distal(ETS)	-109.3	0	1367	0.0345	906.1	0.0228	0.179
H3K4me1	PU.1(ETS)	-108.6	0	2263	0.0571	1661	0.0418	0.134
H3K4me1	ETV1(ETS)	-107.7	0	5340	0.1348	4427.4	0.1113	0.081
H3K4me1	Fli1(ETS)	-104.4	0	4109	0.1037	3313.2	0.0833	0.093
H3K4me1	Fra1(bZIP)	-93.7	0	2283	0.0576	1719.2	0.0432	0.123
H3K4me1	EWS:ERG-fusion(ETS)	-91.86	0	3286	0.083	2615.9	0.0658	0.099
H3K4me1	ERG(ETS)	-89.09	0	6509	0.1643	5604.9	0.1409	0.065
H3K4me1	GABPA(ETS)	-88.65	0	3374	0.0852	2706.8	0.0681	0.096
H3K4me1	Atf3(bZIP)	-85.61	0	2690	0.0679	2104	0.0529	0.107
H3K4me1	IRF4(IRF)	-85.11	0	2180	0.055	1654.3	0.0416	0.12
H3K4me1	BATF(bZIP)	-84.9	0	2684	0.0678	2100.3	0.0528	0.107
H3K4me1	EWS:FLI1-fusion(ETS)	-83.95	0	2208	0.0557	1682.2	0.0423	0.118
H3K4me1	Oct2(POU,Homeobox)	-77.6	0	1626	0.041	1194.9	0.03	0.134
H3K4me1	RUNX(Runt)	-75.79	0	2981	0.0753	2399.8	0.0603	0.094
H3K4me1	AP-1(bZIP)	-74.48	0	2981	0.0753	2404	0.0605	0.093
H3K4me1	ELF5(ETS)	-74.42	0	3015	0.0761	2435.2	0.0612	0.093
H3K4me1	EHF(ETS)	-74.41	0	5309	0.134	4553.6	0.1145	0.067
H3K4me1	Oct4(POU,Homeobox)	-71.75	0	2339	0.059	1837.7	0.0462	0.105
H3K4me1	RUNX-AML(Runt)	-68.26	0	3177	0.0802	2607.7	0.0656	0.086
H3K4me1	RUNX1(Runt)	-66.85	0	4433	0.1119	3773	0.0949	0.07
H3K4me1	Fosl2(bZIP)	-64.83	0	1291	0.0326	941	0.0237	0.137
H3K4me1	PU.1-IRF(ETS:IRF)	-60.42	0	6000	0.1515	5284.5	0.1329	0.055
H3K4me1	bZIP:IRF(bZIP,IRF)	-58.88	0	2254	0.0569	1807.4	0.0455	0.096
H3K4me1	SPDEF(ETS)	-58.09	0	3756	0.0948	3187.9	0.0802	0.071
H3K4me1	SpiB(ETS)	-56.14	0	1142	0.0288	835.5	0.021	0.136
H3K4me1	Jun-AP1(bZIP)	-51.82	0	952	0.024	685	0.0172	0.143
H3K4me1	RUNX2(Runt)	-50.38	0	3519	0.0888	3006	0.0756	0.068
H3K4me1	Bach2(bZIP)	-47.22	0	736	0.0186	513	0.0129	0.157
H3K4me1	NFkB-p65(RHD)	-38.61	0	2204	0.0556	1847	0.0464	0.077
H3K4me1	ELF1(ETS)	-37.04	0	1539	0.0389	1247.5	0.0314	0.091
H3K4me1	ETS(ETS)	-36.84	0	1041	0.0263	803	0.0202	0.113
H3K4me1	NFkB-p50,p52(RHD)	-36.02	0	508	0.0128	348.6	0.0088	0.164
H3K4me1	Elk4(ETS)	-34.04	0	1554	0.0392	1273.1	0.032	0.087
H3K4me1	EBF1(EBF)	-30.56	0	3987	0.1006	3570.5	0.0898	0.048
H3K4me1	EBF(EBF)	-27.77	0	819	0.0207	637.8	0.016	0.109
H3K4me1	Elk1(ETS)	-26.45	0	1588	0.0401	1339.7	0.0337	0.074
H3K4me1	PRDM1(Zf)	-26.19	0	2551	0.0644	2239.4	0.0563	0.057
H3K4me1	ETS:RUNX(ETS,Runt)	-24.79	0	451	0.0114	326	0.0082	0.141
H3K4me1	NFkB-p65-Rel(RHD)	-21.29	0	290	0.0073	199.5	0.005	0.162
H3K4me1	Tcf12(bHLH)	-17.03	0	3466	0.0875	3185	0.0801	0.037
H3K4me1	Ascl1(bHLH)	-16.95	0	6223	0.1571	5865	0.1475	0.026
H3K4me1	Egr1(Zf)	-16.5	0	2142	0.0541	1920.9	0.0483	0.047
H3K4me1	SCL(bHLH)	-15.59	0	16450	0.4153	16013	0.4027	0.012
H3K4me1	T1ISRE(IRF)	-14.35	0	59	0.0015	29.3	0.0007	0.304
H3K4me1	Bach1(bZIP)	-13.91	0	214	0.0054	152.4	0.0038	0.147
H3K4me1	RORgt(NR)	-13.25	0	461	0.0116	370.8	0.0093	0.095
H3K4me1	NFAT(RHD)	-12.82	0	3668	0.0926	3424.5	0.0861	0.03
H3K4me1	Egr2(Zf)	-12.79	0	459	0.0116	370.6	0.0093	0.093
H3K4me1	USF1(bHLH)	-12.32	0	1425	0.036	1271.7	0.032	0.049
H3K4me1	OCT4-SOX2-TCF-NANOG(POU,Homeobox,HMG)	-11.64	0	814	0.0205	701.2	0.0176	0.065
H3K4me1	Ptf1a(bHLH)	-11.39	0.0001	11831	0.2987	11491.9	0.289	0.013
H3K4me1	Ap4(bHLH)	-11.2	0.0001	4262	0.1076	4023.6	0.1012	0.025
H3K4me1	ZFX(Zf)	-11.17	0.0001	4972	0.1255	4718.8	0.1187	0.023
H3K4me1	p53(p53)	-11.04	0.0001	349	0.0088	278.1	0.007	0.099
H3K4me1	p53(p53)	-11.04	0.0001	349	0.0088	278.1	0.007	0.099
H3K4me1	Arnt:Ahr(bHLH)	-10.95	0.0001	1863	0.047	1700.2	0.0428	0.04
H3K4me1	ZNF711(Zf)	-10.93	0.0001	7235	0.1826	6947.1	0.1747	0.018
H3K4me1	NeuroD1(bHLH)	-10.9	0.0001	2996	0.0756	2794.8	0.0703	0.03
H3K4me1	Fox:Ebox(Forkhead,bHLH)	-10.76	0.0001	3635	0.0918	3417.1	0.0859	0.027
H3K4me1	GATA(Zf),IR4/iTreg-Gata3-ChIP-Seq(GSE20898)	-10.48	0.0001	294	0.0074	231.4	0.0058	0.104
H3K4me1	AP-2alpha(AP2)	-9.848	0.0002	2946	0.0744	2758.3	0.0694	0.029
H3K4me1	MafA(bZIP)	-9.65	0.0003	2517	0.0635	2344.2	0.0589	0.031
H3K4me1	AP-2gamma(AP2)	-9.58	0.0003	3796	0.0958	3590	0.0903	0.024
H3K4me1	MyoG(bHLH)	-9.362	0.0003	3711	0.0937	3510.5	0.0883	0.024
H3K4me1	STAT6(Stat)	-9.286	0.0004	2146	0.0542	1989.9	0.05	0.033
H3K4me1	Myf5(bHLH)	-9.034	0.0004	2456	0.062	2293	0.0577	0.03
H3K4me1	E2A(bHLH)	-8.857	0.0005	7328	0.185	7077.7	0.178	0.015
H3K4me1	BMYB(HTH)	-8.565	0.0007	5458	0.1378	5237.1	0.1317	0.018
H3K4me1	MyoD(bHLH)	-8.442	0.0008	2530	0.0639	2371.3	0.0596	0.028
H3K4me1	Eomes(T-box)	-8.188	0.001	9450	0.2386	9194.5	0.2312	0.012
H3K4me1	NFAT:AP1(RHD,bZIP)	-8.067	0.0011	685	0.0173	602.5	0.0152	0.056
H3K4me1	Tbet(T-box)	-8.013	0.0011	5052	0.1275	4847.5	0.1219	0.018
H3K4me1	X-box(HTH)	-7.969	0.0012	331	0.0084	275	0.0069	0.08
H3K4me1	Gata1(Zf)	-7.819	0.0014	2203	0.0556	2061.3	0.0518	0.029
H3K4me1	STAT6(Stat)	-7.608	0.0017	2119	0.0535	1982.3	0.0498	0.029
H3K4me1	c-Myc(bHLH)	-7.55	0.0017	1163	0.0294	1060	0.0267	0.04
H3K4me1	Atoh1(bHLH)	-7.515	0.0018	3849	0.0972	3674	0.0924	0.02
H3K4me1	NF-E2(bZIP)	-7.43	0.0019	209	0.0053	166.6	0.0042	0.098
H3K4me1	NF1(CTF)	-7.27	0.0022	1408	0.0355	1298.4	0.0327	0.035
H3K4me1	Gata2(Zf)	-7.046	0.0027	2500	0.0631	2360.4	0.0594	0.025
H3K4me1	MafK(bZIP)	-6.895	0.0031	761	0.0192	682.1	0.0172	0.048
H3K4me1	Pit1+1bp(Homeobox)	-6.809	0.0034	1578	0.0398	1467.8	0.0369	0.031
H3K4me1	CArG(MADS)	-6.626	0.004	1127	0.0285	1034.8	0.026	0.037
H3K4me1	Nur77(NR)	-6.56	0.0042	618	0.0156	549	0.0138	0.051
H3K4me1	PAX5(Paired,Homeobox)	-6.274	0.0056	1517	0.0383	1414.8	0.0356	0.03
H3K4me1	Foxo1(Forkhead)	-6.216	0.0059	7736	0.1953	7540	0.1896	0.011
H3K4me1	Isl1(Homeobox)	-6.153	0.0062	7951	0.2007	7754	0.195	0.011
H3K4me1	RXR(NR),DR1/3T3L1-RXR-ChIP-Seq(GSE13511)	-5.975	0.0073	4165	0.1051	4011.6	0.1009	0.016
H3K4me1	HRE(HSF)	-5.922	0.0076	733	0.0185	663.9	0.0167	0.043
H3K4me1	MYB(HTH)	-5.764	0.0088	6173	0.1558	6000.7	0.1509	0.012
H3K4me1	CEBP:AP1(bZIP)	-5.525	0.0111	2995	0.0756	2868.3	0.0721	0.019
H3K4me1	Znf263(Zf)	-5.368	0.0128	6974	0.1761	6804.5	0.1711	0.011
H3K4me1	Tbx5(T-box)	-5.245	0.0144	15314	0.3866	15124.6	0.3803	0.005
H3K4me1	Foxa2(Forkhead)	-5.086	0.0167	3105	0.0784	2984.6	0.0751	0.017
H3K4me1	Pit1(Homeobox)	-5.045	0.0172	4485	0.1132	4346.4	0.1093	0.014
H3K4me1	Olig2(bHLH)	-4.987	0.018	7277	0.1837	7115.9	0.1789	0.01
H3K4me1	CLOCK(bHLH)	-4.905	0.0194	1631	0.0412	1542	0.0388	0.024
H3K4me1	ETS:E-box(ETS,bHLH)	-4.772	0.0219	321	0.0081	281.9	0.0071	0.056
H3K4me1	p63(p53)	-4.73	0.0226	1227	0.031	1151.7	0.029	0.028
H3K4me1	Chop(bZIP)	-4.641	0.0245	936	0.0236	870.3	0.0219	0.032
H3K4me1	Tbx20(T-box)	-4.604	0.0252	647	0.0163	592.5	0.0149	0.038
H3K4me1	FOXA1(Forkhead)	-4.54	0.0266	4630	0.1169	4501	0.1132	0.012
H3K4me1	AMYB(HTH)	-4.5	0.0274	5384	0.1359	5249	0.132	0.011
H3K4me1	Nkx6.1(Homeobox)	-4.388	0.0304	11457	0.2892	11298.2	0.2841	0.006
H3K4me1	c-Myc(bHLH)	-4.368	0.0307	1662	0.042	1580.6	0.0397	0.022
H3K4me1	CEBP:CEBP(bZIP)	-4.193	0.0363	695	0.0175	642.7	0.0162	0.034
H3K4me1	Gata4(Zf)	-4.082	0.0401	3941	0.0995	3830.5	0.0963	0.012
H3K4me1	ERE(NR),IR3/MCF7-ERa-ChIP-Seq(Unpublished)	-4.055	0.0409	825	0.0208	769.4	0.0193	0.03
H3K4me1	Rfx1(HTH)	-3.988	0.0433	587	0.0148	540.7	0.0136	0.036
H3K4me1	Nanog(Homeobox)	-3.932	0.0454	16973	0.4285	16834.2	0.4233	0.004
H3K4me1	GATA3(Zf)	-3.897	0.0466	6497	0.164	6371.1	0.1602	0.008
H3K4me1	STAT4(Stat)	-3.865	0.0477	3579	0.0903	3477.4	0.0874	0.013
H3K4me1	GATA:SCL(Zf,bHLH)	-3.781	0.0515	413	0.0104	375.4	0.0094	0.041
H3K4me1	Hoxb4(Homeobox)	-3.631	0.0593	628	0.0159	583.1	0.0147	0.032
H3K4me1	PR(NR)	-3.625	0.0593	8017	0.2024	7893.6	0.1985	0.007
H3K4me1	Unknown-ESC-element(?)	-3.562	0.0624	2005	0.0506	1930.5	0.0485	0.016
H3K4me1	Nrf2(bZIP)	-3.361	0.0757	181	0.0046	158.8	0.004	0.057
H3K4me1	JunD(bZIP)	-3.311	0.0789	202	0.0051	178.4	0.0045	0.054
H3K4me1	MITF(bHLH)	-3.002	0.1066	3087	0.0779	3011.9	0.0757	0.011
H3K4me1	PPARE(NR),DR1/3T3L1-Pparg-ChIP-Seq(GSE13511)	-2.871	0.1206	3496	0.0883	3420	0.086	0.01
H3K4me1	HRE(HSF)	-2.844	0.123	419	0.0106	389.2	0.0098	0.032
H3K4me1	GRHL2(CP2)	-2.807	0.1266	1311	0.0331	1261	0.0317	0.017
H3K4me1	AR-halfsite(NR)	-2.776	0.1295	14123	0.3565	14030.1	0.3528	0.003
H3K4me1	Max(bHLH)	-2.768	0.1295	2087	0.0527	2027.8	0.051	0.012
H3K4me1	Atf4(bZIP)	-2.693	0.1385	1132	0.0286	1087.4	0.0273	0.017
H3K4me1	HNF4a(NR),DR1/HepG2-HNF4a-ChIP-Seq(GSE25021)	-2.6	0.1508	1571	0.0397	1521	0.0383	0.014
H3K4me1	Rbpj1(?)	-2.592	0.1508	5691	0.1437	5612.1	0.1411	0.006
H3K4me1	Smad2(MAD)	-2.583	0.1511	5255	0.1327	5178.5	0.1302	0.006
H3K4me1	PAX3:FKHR-fusion(Paired,Homeobox)	-2.541	0.1563	736	0.0186	701.5	0.0176	0.021
H3K4me1	n-Myc(bHLH)	-2.461	0.1682	2095	0.0529	2042.8	0.0514	0.011
H3K4me1	Pdx1(Homeobox)	-2.411	0.1755	3752	0.0947	3688.3	0.0928	0.007
H3K4me1	TATA-Box(TBP)	-2.379	0.1799	5391	0.1361	5321.5	0.1338	0.006
H3K4me1	FOXA1(Forkhead)	-2.324	0.1886	5416	0.1367	5349	0.1345	0.005
H3K4me1	Foxh1(Forkhead)	-2.281	0.1955	2258	0.057	2208.7	0.0555	0.01
H3K4me1	CHR(?)	-2.264	0.1973	2851	0.072	2797.8	0.0704	0.008
H3K4me1	FOXP1(Forkhead)	-2.222	0.2043	1664	0.042	1621	0.0408	0.011
H3K4me1	Esrrb(NR)	-2.119	0.225	2304	0.0582	2258.8	0.0568	0.009
H3K4me1	Oct4:Sox17(POU,Homeobox,HMG)	-2.081	0.232	516	0.013	492.5	0.0124	0.02
H3K4me1	GLI3(Zf)	-2.006	0.2484	423	0.0107	402	0.0101	0.022
H3K4me1	MafF(bZIP)	-1.998	0.2486	1197	0.0302	1164.2	0.0293	0.012
H3K4me1	Mef2c(MADS)	-1.98	0.2515	3931	0.0992	3881.9	0.0976	0.005
H3K4me1	E-box(bHLH)	-1.935	0.2612	166	0.0042	153.1	0.0038	0.035
H3K4me1	Pax8(Paired,Homeobox)	-1.887	0.2721	1333	0.0337	1302	0.0327	0.01
H3K4me1	Stat3(Stat)	-1.834	0.285	1593	0.0402	1560.8	0.0392	0.009
H3K4me1	Mef2a(MADS)	-1.834	0.285	3474	0.0877	3431.3	0.0863	0.005
H3K4me1	Bcl6(Zf)	-1.788	0.2944	5005	0.1263	4960	0.1247	0.004
H3K4me1	Mouse_Recombination_Hotspot(Zf)	-1.774	0.2966	243	0.0061	229.8	0.0058	0.024
H3K4me1	TR4(NR),DR1/Hela-TR4-ChIP-Seq(GSE24685)	-1.744	0.3035	341	0.0086	325.4	0.0082	0.02
H3K4me1	Tlx?(NR)	-1.714	0.3107	1470	0.0371	1441.5	0.0363	0.009
H3K4me1	EBNA1(EBV virus)	-1.708	0.3107	31	0.0008	26.2	0.0007	0.073
H3K4me1	Pbx3(Homeobox)	-1.69	0.3144	698	0.0176	677.5	0.017	0.013
H3K4me1	NF1:FOXA1(CTF,Forkhead)	-1.542	0.3621	177	0.0045	167.1	0.0042	0.025
H3K4me1	Lhx2(Homeobox)	-1.515	0.3697	4570	0.1154	4538.2	0.1141	0.003
H3K4me1	Stat3+il21(Stat)	-1.469	0.3847	2348	0.0593	2322.2	0.0584	0.005
H3K4me1	Six1(Homeobox)	-1.462	0.3848	835	0.0211	817.7	0.0206	0.009
H3K4me1	Tbox:Smad(T-box,MAD)	-1.443	0.3896	658	0.0166	642.6	0.0162	0.01
H3K4me1	bHLHE40(bHLH)	-1.399	0.4047	884	0.0223	867.7	0.0218	0.008
H3K4me1	Smad4(MAD)	-1.371	0.4136	5272	0.1331	5247.6	0.132	0.002
H3K4me1	STAT5(Stat)	-1.363	0.4146	1189	0.03	1171.9	0.0295	0.006
H3K4me1	CTCF-SatelliteElement(Zf?)	-1.334	0.4238	39	0.001	35.8	0.0009	0.037
H3K4me1	Pax7(Paired,Homeobox)	-1.32	0.4272	392	0.0099	381.6	0.0096	0.012
H3K4me1	FXR(NR),IR1/Liver-FXR-ChIP-Seq(Chong et al.)	-1.303	0.4322	1333	0.0337	1316.6	0.0331	0.005
H3K4me1	Maz(Zf)	-1.273	0.4428	4176	0.1054	4157	0.1045	0.002
H3K4me1	RFX(HTH)	-1.226	0.4612	190	0.0048	183.5	0.0046	0.015
H3K4me1	p53(p53)	-1.211	0.4656	93	0.0023	88.4	0.0022	0.022
H3K4me1	Meis1(Homeobox)	-1.199	0.4683	6399	0.1615	6385.3	0.1606	0.001
H3K4me1	Nr5a2(NR)	-1.148	0.49	1706	0.0431	1693.4	0.0426	0.003
H3K4me1	GRE(NR),IR3/RAW264.7-GRE-ChIP-Seq(Unpublished)	-1.104	0.5091	689	0.0174	680.4	0.0171	0.005
H3K4me1	CRE(bZIP)	-1.102	0.5091	493	0.0124	485.5	0.0122	0.007
H3K4me1	Rfx2(HTH)	-1.036	0.5382	223	0.0056	218.4	0.0055	0.009
H3K4me1	CEBP(bZIP)	-1.032	0.5382	3282	0.0829	3274.7	0.0823	0.001
H3K4me1	RBPJ:Ebox(?,bHLH)	-1.026	0.5382	1120	0.0283	1112.1	0.028	0.003
H3K4me1	E2A(bHLH),near_PU.1/Bcell-PU.1-ChIP-Seq(GSE21512)	-1.008	0.5443	7347	0.1855	7348.9	0.1848	0
H3K4me1	THRa(NR)	-0.9785	0.5575	2601	0.0657	2595.7	0.0653	0.001
H3K4me1	Nr5a2(NR)	-0.933	0.5802	2415	0.061	2411.4	0.0606	0.001
H3K4me1	GRE(NR),IR3/A549-GR-ChIP-Seq(GSE32465)	-0.932	0.5802	348	0.0088	344.1	0.0087	0.005
H3K4me1	VDR(NR),DR3/GM10855-VDR+vitD-ChIP-Seq(GSE22484)	-0.8691	0.6116	682	0.0172	679.7	0.0171	0.001
H3K4me1	Pax7(Paired,Homeobox),long/Myoblast-Pax7-ChIP-Seq(GSE25064)	-0.8674	0.6116	107	0.0027	105.5	0.0027	0.006
H3K4me1	Smad3(MAD)	-0.8027	0.6464	10682	0.2697	10711	0.2694	-0.001
H3K4me1	GATA3(Zf),DR8/iTreg-Gata3-ChIP-Seq(GSE20898)	-0.722	0.697	228	0.0058	228.1	0.0057	0
H3K4me1	ZNF143|STAF(Zf)	-0.7058	0.7046	1277	0.0322	1281.5	0.0322	-0.002
H3K4me1	Atf1(bZIP)	-0.6419	0.747	3083	0.0778	3098.2	0.0779	-0.002
H3K4me1	HIF-1a(bHLH)	-0.6113	0.7661	671	0.0169	676.8	0.017	-0.004
H3K4me1	NF1-halfsite(CTF)	-0.6065	0.7661	6507	0.1643	6540.3	0.1645	-0.002
H3K4me1	PRDM14(Zf)	-0.5844	0.7787	995	0.0251	1003.8	0.0252	-0.004
H3K4me1	GATA(Zf),IR3/iTreg-Gata3-ChIP-Seq(GSE20898)	-0.5645	0.7901	574	0.0145	580.7	0.0146	-0.005
H3K4me1	Lhx3(Homeobox)	-0.5598	0.7901	7180	0.1813	7221.2	0.1816	-0.002
H3K4me1	TEAD(TEA)	-0.5017	0.8326	2782	0.0702	2806.1	0.0706	-0.004
H3K4me1	PRDM9(Zf)	-0.4942	0.8344	1352	0.0341	1367.4	0.0344	-0.005
H3K4me1	Erra(NR)	-0.4445	0.8725	8918	0.2251	8982.8	0.2259	-0.003
H3K4me1	HIF2a(bHLH)	-0.4363	0.8752	866	0.0219	880.6	0.0221	-0.007
H3K4me1	BORIS(Zf)	-0.4082	0.8955	417	0.0105	427.2	0.0107	-0.01
H3K4me1	Atf2(bZIP)	-0.3968	0.9011	1139	0.0288	1158.8	0.0291	-0.007
H3K4me1	Usf2(bHLH)	-0.3058	0.9821	1196	0.0302	1222.4	0.0307	-0.009
H3K4me1	E2F6(E2F)	-0.3001	0.9827	1240	0.0313	1267.7	0.0319	-0.01
H3K4me1	TEAD4(TEA)	-0.2663	1	3241	0.0818	3293.7	0.0828	-0.007
H3K4me1	Hoxc9(Homeobox)	-0.2559	1	1964	0.0496	2005	0.0504	-0.009
H3K4me1	Nkx3.1(Homeobox)	-0.2445	1	11189	0.2825	11302.6	0.2842	-0.004
H3K4me1	E2F1(E2F)	-0.2276	1	487	0.0123	507.7	0.0128	-0.018
H3K4me1	Reverb(NR),DR2/RAW-Reverba.biotin-ChIP-Seq(GSE45914)	-0.156	1	553	0.014	580.9	0.0146	-0.021
H3K4me1	GATA3(Zf),DR4/iTreg-Gata3-ChIP-Seq(GSE20898)	-0.1524	1	306	0.0077	327	0.0082	-0.029
H3K4me1	STAT1(Stat)	-0.1518	1	1020	0.0257	1058.2	0.0266	-0.016
H3K4me1	Otx2(Homeobox)	-0.1515	1	3543	0.0894	3618.5	0.091	-0.009
H3K4me1	ARE(NR)	-0.1172	1	699	0.0176	734.3	0.0185	-0.021
H3K4me1	Atf7(bZIP)	-0.1146	1	2195	0.0554	2260.5	0.0568	-0.013
H3K4me1	REST-NRSF(Zf)	-0.09891	1	13	0.0003	18.3	0.0005	-0.149
H3K4me1	Gfi1b(Zf)	-0.09831	1	3551	0.0896	3640.3	0.0915	-0.011
H3K4me1	Tcfcp2l1(CP2)	-0.09821	1	344	0.0087	370.1	0.0093	-0.032
H3K4me1	c-Jun-CRE(bZIP)	-0.09604	1	1138	0.0287	1187.9	0.0299	-0.019
H3K4me1	Brachyury(T-box)	-0.09601	1	888	0.0224	931.9	0.0234	-0.021
H3K4me1	E2F(E2F)	-0.08452	1	56	0.0014	67.3	0.0017	-0.08
H3K4me1	Hnf1(Homeobox)	-0.08024	1	558	0.0141	594.4	0.0149	-0.027
H3K4me1	Rfx5(HTH)	-0.0646	1	989	0.025	1041.2	0.0262	-0.022
H3K4me1	HIF-1b(HLH)	-0.06071	1	3091	0.078	3187.7	0.0802	-0.013
H3K4me1	Unknown(Homeobox)	-0.05982	1	2710	0.0684	2800	0.0704	-0.014
H3K4me1	LXRE(NR),DR4/RAW-LXRb.biotin-ChIP-Seq(GSE21512)	-0.05394	1	961	0.0243	1015.6	0.0255	-0.024
H3K4me1	BMAL1(bHLH)	-0.0503	1	6364	0.1607	6510.9	0.1637	-0.01
H3K4me1	TEAD2(TEA)	-0.04868	1	2087	0.0527	2170.3	0.0546	-0.017
H3K4me1	Pitx1(Homeobox)	-0.04231	1	20715	0.5229	20967.4	0.5273	-0.005
H3K4me1	HOXD13(Homeobox)	-0.04178	1	5072	0.128	5208.5	0.131	-0.012
H3K4me1	Phox2a(Homeobox)	-0.04162	1	1802	0.0455	1882.6	0.0473	-0.019
H3K4me1	HOXA9(Homeobox)	-0.0369	1	2528	0.0638	2626.6	0.0661	-0.017
H3K4me1	KLF5(Zf)	-0.03647	1	4848	0.1224	4985.1	0.1254	-0.012
H3K4me1	E2F7(E2F)	-0.02888	1	206	0.0052	235.6	0.0059	-0.058
H3K4me1	Srebp1a(bHLH)	-0.02799	1	1101	0.0278	1169.3	0.0294	-0.026
H3K4me1	Srebp2(bHLH)	-0.02609	1	809	0.0204	868.4	0.0218	-0.031
H3K4me1	PAX5(Paired,Homeobox),condensed/GM12878-PAX5-ChIP-Seq(GSE32465)	-0.02411	1	310	0.0078	347.7	0.0087	-0.05
H3K4me1	PBX1(Homeobox)	-0.02138	1	234	0.0059	267.1	0.0067	-0.057
H3K4me1	CTCF(Zf)	-0.01661	1	238	0.006	273.9	0.0069	-0.061
H3K4me1	Nkx2.1(Homeobox)	-0.01526	1	12974	0.3275	13227.5	0.3326	-0.008
H3K4me1	E2F4(E2F)	-0.009717	1	818	0.0206	889.2	0.0224	-0.036
H3K4me1	GFY-Staf(?,Zf)	-0.009555	1	74	0.0019	96.3	0.0024	-0.114
H3K4me1	NPAS2(bHLH)	-0.008198	1	4047	0.1022	4209.7	0.1059	-0.017
H3K4me1	Nkx2.5(Homeobox)	-0.007689	1	10249	0.2587	10501.3	0.2641	-0.011
H3K4me1	HOXA2(Homeobox)	-0.007025	1	269	0.0068	312.5	0.0079	-0.065
H3K4me1	NFY(CCAAT)	-0.006623	1	2371	0.0599	2499.8	0.0629	-0.023
H3K4me1	FOXA1:AR(Forkhead,NR)	-0.002839	1	297	0.0075	349	0.0088	-0.07
H3K4me1	Sox2(HMG)	-0.002701	1	2984	0.0753	3144.4	0.0791	-0.023
H3K4me1	RARg(NR)	-0.001981	1	102	0.0026	134.5	0.0034	-0.12
H3K4me1	Klf4(Zf)	-0.001099	1	1597	0.0403	1726.5	0.0434	-0.034
H3K4me1	TCFL2(HMG)	-0.001019	1	225	0.0057	275.7	0.0069	-0.088
H3K4me1	Cdx2(Homeobox)	-0.000974	1	3083	0.0778	3263.7	0.0821	-0.025
H3K4me1	Pax7(Paired,Homeobox),longest/Myoblast-Pax7-ChIP-Seq(GSE25064)	-0.000738	1	138	0.0035	179.1	0.0045	-0.113
H3K4me1	Sox4(HMG)	-0.000627	1	2814	0.071	2993.8	0.0753	-0.027
H3K4me1	NRF(NRF)	-0.000582	1	184	0.0046	232.5	0.0058	-0.102
H3K4me1	Sox6(HMG)	-0.000257	1	5989	0.1512	6263.6	0.1575	-0.019
H3K4me1	GFX(?)	-0.000162	1	6	0.0002	19.5	0.0005	-0.512
H3K4me1	Tcf4(HMG)	-0.00016	1	1508	0.0381	1655.1	0.0416	-0.04
H3K4me1	ZBTB33(Zf)	-0.000108	1	25	0.0006	49	0.0012	-0.292
H3K4me1	GFY(?)	-6.9e-05	1	157	0.004	210.5	0.0053	-0.127
H3K4me1	CRX(Homeobox)	-4.3e-05	1	12478	0.315	12892.4	0.3242	-0.014
H3K4me1	Sox3(HMG)	-2.7e-05	1	6407	0.1617	6732.6	0.1693	-0.022
H3K4me1	YY1(Zf)	-2.4e-05	1	129	0.0033	181.6	0.0046	-0.149
H3K4me1	GSC(Homeobox)	-1.8e-05	1	8324	0.2101	8695.3	0.2187	-0.019
H3K4me1	NRF1(NRF)	-7e-06	1	74	0.0019	118.1	0.003	-0.203
H3K4me1	Sox10(HMG)	-4e-06	1	5756	0.1453	6096	0.1533	-0.025
H3K4me1	EKLF(Zf)	-1e-06	1	845	0.0213	996.3	0.0251	-0.072
H3K4me1	Tcf3(HMG)	0	1	770	0.0194	922.4	0.0232	-0.078
H3K4me1	Sp1(Zf)	0	1	481	0.0121	611.2	0.0154	-0.104
H3K4me1	HNF6(Homeobox)	0	1	1686	0.0426	2037.3	0.0512	-0.082
H3K27ac	IRF2(IRF)	-361.1	0	861	0.0257	295.4	0.0089	0.465
H3K27ac	Fli1(ETS)	-356	0	5237	0.1566	3615.6	0.1089	0.161
H3K27ac	ETS1(ETS)	-355.6	0	4666	0.1395	3137.2	0.0945	0.172
H3K27ac	ETV1(ETS)	-338.7	0	5993	0.1792	4298.6	0.1294	0.144
H3K27ac	IRF1(IRF)	-328.7	0	1058	0.0316	431	0.013	0.39
H3K27ac	GABPA(ETS)	-326.8	0	4197	0.1255	2802.3	0.0844	0.175
H3K27ac	ERG(ETS)	-283.4	0	6656	0.1991	5013.5	0.1509	0.123
H3K27ac	ISRE(IRF)	-269.2	0	582	0.0174	187.4	0.0056	0.492
H3K27ac	ELF5(ETS)	-249.3	0	3228	0.0965	2149.9	0.0647	0.177
H3K27ac	PU.1(ETS)	-226.5	0	2252	0.0674	1402.1	0.0422	0.206
H3K27ac	Ets1-distal(ETS)	-216.8	0	1326	0.0397	711.2	0.0214	0.271
H3K27ac	ELF1(ETS)	-213.5	0	2712	0.0811	1794.4	0.054	0.179
H3K27ac	EWS:ERG-fusion(ETS)	-211	0	3020	0.0903	2052.3	0.0618	0.168
H3K27ac	EHF(ETS)	-209.1	0	5294	0.1583	4010.5	0.1207	0.121
H3K27ac	EWS:FLI1-fusion(ETS)	-206.7	0	2591	0.0775	1708.9	0.0515	0.181
H3K27ac	Elk1(ETS)	-197.2	0	2927	0.0875	2003.1	0.0603	0.165
H3K27ac	Elk4(ETS)	-183.5	0	2896	0.0866	2006.2	0.0604	0.159
H3K27ac	ETS(ETS)	-174.7	0	1762	0.0527	1099.1	0.0331	0.205
H3K27ac	PU.1-IRF(ETS:IRF)	-150.9	0	5527	0.1653	4399.3	0.1325	0.099
H3K27ac	SpiB(ETS)	-145.3	0	1182	0.0354	694.7	0.0209	0.231
H3K27ac	SPDEF(ETS)	-136.1	0	3720	0.1113	2834.3	0.0853	0.118
H3K27ac	Fra1(bZIP)	-115.4	0	1776	0.0531	1220.9	0.0368	0.163
H3K27ac	NFkB-p65(RHD)	-111.9	0	2166	0.0648	1555	0.0468	0.144
H3K27ac	Fosl2(bZIP)	-104.2	0	1102	0.033	695.3	0.0209	0.2
H3K27ac	Atf3(bZIP)	-95.14	0	2091	0.0625	1534.5	0.0462	0.134
H3K27ac	Jun-AP1(bZIP)	-92.2	0	825	0.0247	498.2	0.015	0.219
H3K27ac	BATF(bZIP)	-91.55	0	2039	0.061	1499	0.0451	0.134
H3K27ac	PRDM1(Zf)	-84.49	0	2285	0.0683	1732.1	0.0521	0.12
H3K27ac	bZIP:IRF(bZIP,IRF)	-79.83	0	1783	0.0533	1311.9	0.0395	0.133
H3K27ac	NFkB-p65-Rel(RHD)	-77.65	0	343	0.0103	163.7	0.0049	0.321
H3K27ac	IRF4(IRF)	-72.8	0	1736	0.0519	1290.9	0.0389	0.129
H3K27ac	RUNX1(Runt)	-69.1	0	3283	0.0982	2677	0.0806	0.089
H3K27ac	AP-1(bZIP)	-68.31	0	2250	0.0673	1753.3	0.0528	0.108
H3K27ac	ETS:RUNX(ETS,Runt)	-64.6	0	473	0.0141	270.7	0.0082	0.242
H3K27ac	NF-E2(bZIP)	-62.2	0	234	0.007	105	0.0032	0.348
H3K27ac	Bach1(bZIP)	-54.75	0	214	0.0064	97.2	0.0029	0.343
H3K27ac	RUNX(Runt)	-52.62	0	2265	0.0677	1824.2	0.0549	0.094
H3K27ac	p53(p53)	-51.36	0	309	0.0092	167	0.005	0.267
H3K27ac	p53(p53)	-51.36	0	309	0.0092	167	0.005	0.267
H3K27ac	Bach2(bZIP)	-49.96	0	649	0.0194	431.6	0.013	0.177
H3K27ac	EBF1(EBF)	-49.56	0	4426	0.1324	3826.8	0.1152	0.063
H3K27ac	T1ISRE(IRF)	-47.81	0	90	0.0027	27.1	0.0008	0.521
H3K27ac	Rbpj1(?)	-43.01	0	4864	0.1455	4278	0.1288	0.056
H3K27ac	BMYB(HTH)	-41.69	0	4650	0.1391	4085.4	0.123	0.056
H3K27ac	RUNX2(Runt)	-38.13	0	2581	0.0772	2177.7	0.0656	0.074
H3K27ac	NFkB-p50,p52(RHD)	-37.42	0	607	0.0182	423.1	0.0127	0.157
H3K27ac	ZFX(Zf)	-37.21	0	5369	0.1606	4797.6	0.1444	0.049
H3K27ac	Nrf2(bZIP)	-32.01	0	192	0.0057	104.5	0.0031	0.264
H3K27ac	RUNX-AML(Runt)	-31.47	0	2266	0.0678	1922.9	0.0579	0.071
H3K27ac	ZNF711(Zf)	-31.32	0	8134	0.2433	7502.8	0.2259	0.035
H3K27ac	CArG(MADS)	-30.96	0	868	0.026	663.2	0.02	0.117
H3K27ac	MYB(HTH)	-29.7	0	5434	0.1625	4919.2	0.1481	0.043
H3K27ac	SCL(bHLH)	-28.62	0	14087	0.4213	13352.8	0.402	0.023
H3K27ac	NF1-halfsite(CTF)	-27.02	0	5470	0.1636	4977.4	0.1499	0.041
H3K27ac	p53(p53)	-26.33	0	108	0.0032	51.6	0.0016	0.321
H3K27ac	MafA(bZIP)	-26.08	0	2205	0.0659	1896.8	0.0571	0.065
H3K27ac	STAT4(Stat)	-24.95	0	2923	0.0874	2574.8	0.0775	0.055
H3K27ac	AMYB(HTH)	-23.42	0	4577	0.1369	4155	0.1251	0.042
H3K27ac	Stat3+il21(Stat)	-23.08	0	2138	0.0639	1852.9	0.0558	0.062
H3K27ac	STAT5(Stat)	-22	0	1040	0.0311	849.2	0.0256	0.088
H3K27ac	p63(p53)	-21.58	0	948	0.0284	768.2	0.0231	0.091
H3K27ac	Ap4(bHLH)	-19.46	0	3867	0.1157	3513.1	0.1058	0.042
H3K27ac	Stat3(Stat)	-19.37	0	1628	0.0487	1401	0.0422	0.065
H3K27ac	Foxo1(Forkhead)	-18.89	0	6018	0.18	5587.7	0.1682	0.032
H3K27ac	EBF(EBF)	-18.62	0	885	0.0265	724.6	0.0218	0.087
H3K27ac	E2F4(E2F)	-17.29	0	2193	0.0656	1943.5	0.0585	0.052
H3K27ac	AP-2gamma(AP2)	-16.81	0	4910	0.1468	4541	0.1367	0.034
H3K27ac	MafK(bZIP)	-16.32	0	637	0.0191	512	0.0154	0.095
H3K27ac	STAT1(Stat)	-15.66	0	905	0.0271	756.8	0.0228	0.078
H3K27ac	ETS:E-box(ETS,bHLH)	-14.7	0	300	0.009	221.1	0.0067	0.133
H3K27ac	MyoG(bHLH)	-14.65	0	3429	0.1026	3141.9	0.0946	0.038
H3K27ac	RFX(HTH)	-14.48	0	264	0.0079	191.5	0.0058	0.139
H3K27ac	Tlx?(NR)	-14.45	0	1228	0.0367	1060.6	0.0319	0.064
H3K27ac	Myf5(bHLH)	-14.39	0	2117	0.0633	1894.3	0.057	0.048
H3K27ac	Rfx2(HTH)	-14.3	0	287	0.0086	211.6	0.0064	0.132
H3K27ac	AP-2alpha(AP2)	-13.54	0	3749	0.1121	3460.9	0.1042	0.035
H3K27ac	Oct4(POU,Homeobox)	-13.52	0	1343	0.0402	1173.4	0.0353	0.059
H3K27ac	TATA-Box(TBP)	-13.48	0	3952	0.1182	3656.8	0.1101	0.034
H3K27ac	Chop(bZIP)	-12.76	0	640	0.0191	529.4	0.0159	0.082
H3K27ac	PR(NR)	-12.47	0	6145	0.1838	5793.9	0.1744	0.026
H3K27ac	Smad3(MAD)	-11.95	0	8795	0.263	8390	0.2526	0.02
H3K27ac	MyoD(bHLH)	-11.76	0	2496	0.0746	2278.1	0.0686	0.04
H3K27ac	GFY-Staf(?,Zf)	-11.63	0	201	0.006	145.2	0.0044	0.141
H3K27ac	CEBP:AP1(bZIP)	-10.79	0.0001	2116	0.0633	1925.6	0.058	0.041
H3K27ac	USF1(bHLH)	-10.59	0.0001	1310	0.0392	1163.3	0.035	0.052
H3K27ac	Gata4(Zf)	-10.27	0.0001	2827	0.0845	2611.8	0.0786	0.034
H3K27ac	Lhx2(Homeobox)	-9.807	0.0002	3051	0.0912	2832.5	0.0853	0.032
H3K27ac	Gata2(Zf)	-9.342	0.0003	1799	0.0538	1637.1	0.0493	0.041
H3K27ac	Eomes(T-box)	-9.299	0.0003	6723	0.2011	6408.7	0.193	0.021
H3K27ac	GATA(Zf),IR4/iTreg-Gata3-ChIP-Seq(GSE20898)	-8.743	0.0005	186	0.0056	140.4	0.0042	0.122
H3K27ac	NFAT:AP1(RHD,bZIP)	-8.683	0.0005	529	0.0158	448.1	0.0135	0.072
H3K27ac	Nr5a2(NR)	-8.677	0.0005	1496	0.0447	1355.3	0.0408	0.043
H3K27ac	Egr1(Zf)	-8.64	0.0005	3075	0.092	2870.5	0.0864	0.03
H3K27ac	GATA:SCL(Zf,bHLH)	-8.614	0.0005	288	0.0086	230.5	0.0069	0.097
H3K27ac	VDR(NR),DR3/GM10855-VDR+vitD-ChIP-Seq(GSE22484)	-8.607	0.0005	623	0.0186	535.7	0.0161	0.066
H3K27ac	Arnt:Ahr(bHLH)	-8.523	0.0005	1893	0.0566	1735.8	0.0523	0.038
H3K27ac	Atf4(bZIP)	-8.508	0.0005	771	0.0231	673.7	0.0203	0.059
H3K27ac	Tcf12(bHLH)	-8.464	0.0006	3204	0.0958	2997.9	0.0903	0.029
H3K27ac	Bcl6(Zf)	-7.96	0.0009	4032	0.1206	3807.3	0.1146	0.025
H3K27ac	c-Myc(bHLH)	-7.931	0.0009	1435	0.0429	1304.3	0.0393	0.041
H3K27ac	n-Myc(bHLH)	-7.873	0.001	1965	0.0588	1811.5	0.0545	0.035
H3K27ac	Oct2(POU,Homeobox)	-7.872	0.001	871	0.026	771.3	0.0232	0.053
H3K27ac	Tcf4(HMG)	-7.773	0.0011	1263	0.0378	1142.9	0.0344	0.043
H3K27ac	YY1(Zf)	-7.768	0.0011	301	0.009	245.7	0.0074	0.088
H3K27ac	PAX3:FKHR-fusion(Paired,Homeobox)	-7.642	0.0012	513	0.0153	439.8	0.0132	0.067
H3K27ac	JunD(bZIP)	-7.398	0.0015	221	0.0066	175.5	0.0053	0.1
H3K27ac	BMAL1(bHLH)	-7.376	0.0015	4899	0.1465	4661.1	0.1403	0.022
H3K27ac	E2F6(E2F)	-7.224	0.0018	2578	0.0771	2409.7	0.0726	0.029
H3K27ac	Ascl1(bHLH)	-7.187	0.0018	5386	0.1611	5140.7	0.1548	0.02
H3K27ac	GFY(?)	-7.186	0.0018	256	0.0077	207.3	0.0062	0.092
H3K27ac	Isl1(Homeobox)	-6.942	0.0023	5690	0.1702	5443	0.1639	0.019
H3K27ac	NF1(CTF)	-6.758	0.0027	1233	0.0369	1123.6	0.0338	0.04
H3K27ac	Gata1(Zf)	-6.382	0.004	1573	0.047	1452.8	0.0437	0.035
H3K27ac	MITF(bHLH)	-6.277	0.0044	2620	0.0784	2463.7	0.0742	0.027
H3K27ac	CLOCK(bHLH)	-6.201	0.0047	1453	0.0435	1339.8	0.0403	0.035
H3K27ac	CHR(?)	-6.157	0.0048	1985	0.0594	1851.8	0.0558	0.03
H3K27ac	HIF2a(bHLH)	-6.061	0.0053	1081	0.0323	985.1	0.0297	0.04
H3K27ac	Rfx5(HTH)	-5.996	0.0056	872	0.0261	787.5	0.0237	0.044
H3K27ac	Tbx20(T-box)	-5.909	0.006	538	0.0161	473.4	0.0143	0.056
H3K27ac	Atoh1(bHLH)	-5.889	0.0061	3312	0.0991	3141.3	0.0946	0.023
H3K27ac	Tcfcp2l1(CP2)	-5.819	0.0065	388	0.0116	334.4	0.0101	0.065
H3K27ac	c-Myc(bHLH)	-5.774	0.0067	1376	0.0412	1270.5	0.0383	0.035
H3K27ac	E-box(bHLH)	-5.773	0.0067	268	0.008	224.7	0.0068	0.077
H3K27ac	Maz(Zf)	-5.711	0.007	6632	0.1983	6392.5	0.1925	0.016
H3K27ac	HIF-1b(HLH)	-5.658	0.0074	3275	0.0979	3109.1	0.0936	0.023
H3K27ac	Hoxc9(Homeobox)	-5.62	0.0076	1297	0.0388	1196.3	0.036	0.035
H3K27ac	RBPJ:Ebox(?,bHLH)	-5.565	0.008	972	0.0291	886.6	0.0267	0.04
H3K27ac	STAT6(Stat)	-5.552	0.008	1543	0.0461	1433.1	0.0431	0.032
H3K27ac	Tbet(T-box)	-5.546	0.008	3236	0.0968	3073.8	0.0925	0.022
H3K27ac	PRDM14(Zf)	-5.451	0.0087	791	0.0237	715.3	0.0215	0.044
H3K27ac	Max(bHLH)	-5.423	0.0089	1751	0.0524	1635.3	0.0492	0.03
H3K27ac	STAT6(Stat)	-5.388	0.0091	1544	0.0462	1436.7	0.0433	0.031
H3K27ac	OCT4-SOX2-TCF-NANOG(POU,Homeobox,HMG)	-5.35	0.0094	489	0.0146	431	0.013	0.055
H3K27ac	E2F1(E2F)	-5.288	0.01	1194	0.0357	1101.1	0.0332	0.035
H3K27ac	PAX5(Paired,Homeobox),condensed/GM12878-PAX5-ChIP-Seq(GSE32465)	-5.226	0.0105	327	0.0098	281.2	0.0085	0.066
H3K27ac	Olig2(bHLH)	-5.215	0.0106	5538	0.1656	5330.1	0.1605	0.017
H3K27ac	Fox:Ebox(Forkhead,bHLH)	-5.075	0.012	2477	0.0741	2343.2	0.0705	0.024
H3K27ac	PRDM9(Zf)	-5.057	0.0122	1160	0.0347	1071.3	0.0323	0.035
H3K27ac	ERE(NR),IR3/MCF7-ERa-ChIP-Seq(Unpublished)	-4.898	0.0142	711	0.0213	644.6	0.0194	0.043
H3K27ac	NRF(NRF)	-4.775	0.0159	616	0.0184	555.1	0.0167	0.045
H3K27ac	HNF4a(NR),DR1/HepG2-HNF4a-ChIP-Seq(GSE25021)	-4.729	0.0165	1231	0.0368	1143.5	0.0344	0.032
H3K27ac	NRF1(NRF)	-4.725	0.0165	624	0.0187	563.1	0.017	0.045
H3K27ac	GATA3(Zf)	-4.528	0.0199	4419	0.1322	4249.3	0.1279	0.017
H3K27ac	NeuroD1(bHLH)	-4.48	0.0208	2444	0.0731	2321.1	0.0699	0.022
H3K27ac	Nkx6.1(Homeobox)	-4.433	0.0216	7567	0.2263	7345.4	0.2212	0.013
H3K27ac	RORgt(NR)	-4.194	0.0273	331	0.0099	291	0.0088	0.056
H3K27ac	NFAT(RHD)	-4.167	0.0278	2624	0.0785	2502.1	0.0753	0.021
H3K27ac	Phox2a(Homeobox)	-4.01	0.0323	1150	0.0344	1074.9	0.0324	0.029
H3K27ac	ZNF143|STAF(Zf)	-3.933	0.0347	1067	0.0319	995.4	0.03	0.03
H3K27ac	GATA3(Zf),DR4/iTreg-Gata3-ChIP-Seq(GSE20898)	-3.904	0.0355	200	0.006	171.3	0.0052	0.067
H3K27ac	HIF-1a(bHLH)	-3.863	0.0367	780	0.0233	720.6	0.0217	0.034
H3K27ac	Foxa2(Forkhead)	-3.785	0.0394	2160	0.0646	2057.3	0.0619	0.021
H3K27ac	Tcf3(HMG)	-3.707	0.0424	632	0.0189	580.7	0.0175	0.037
H3K27ac	FOXP1(Forkhead)	-3.666	0.0438	1197	0.0358	1125	0.0339	0.027
H3K27ac	Pdx1(Homeobox)	-3.509	0.051	2415	0.0722	2311.1	0.0696	0.019
H3K27ac	Lhx3(Homeobox)	-3.485	0.0519	4808	0.1438	4657.2	0.1402	0.014
H3K27ac	E2F(E2F)	-3.484	0.0519	204	0.0061	178	0.0054	0.059
H3K27ac	PBX1(Homeobox)	-3.335	0.0595	202	0.006	176.1	0.0053	0.06
H3K27ac	Pbx3(Homeobox)	-3.258	0.0639	553	0.0165	509.7	0.0153	0.035
H3K27ac	AR-halfsite(NR)	-3.146	0.071	11471	0.3431	11246.1	0.3386	0.009
H3K27ac	Brachyury(T-box)	-3.033	0.079	637	0.0191	592.2	0.0178	0.032
H3K27ac	Nr5a2(NR)	-2.997	0.0813	2007	0.06	1923.7	0.0579	0.018
H3K27ac	Egr2(Zf)	-2.939	0.0857	867	0.0259	815.6	0.0246	0.027
H3K27ac	E2F7(E2F)	-2.868	0.0914	556	0.0166	516.1	0.0155	0.032
H3K27ac	PPARE(NR),DR1/3T3L1-Pparg-ChIP-Seq(GSE13511)	-2.76	0.1012	2993	0.0895	2894.2	0.0871	0.015
H3K27ac	MafF(bZIP)	-2.675	0.1095	794	0.0237	748.9	0.0225	0.025
H3K27ac	TR4(NR),DR1/Hela-TR4-ChIP-Seq(GSE24685)	-2.615	0.1157	310	0.0093	284	0.0085	0.038
H3K27ac	Pit1+1bp(Homeobox)	-2.469	0.133	929	0.0278	882.4	0.0266	0.022
H3K27ac	RXR(NR),DR1/3T3L1-RXR-ChIP-Seq(GSE13511)	-2.28	0.1598	3634	0.1087	3538	0.1065	0.012
H3K27ac	c-Jun-CRE(bZIP)	-2.126	0.1853	878	0.0263	838.4	0.0252	0.02
H3K27ac	Smad4(MAD)	-2.121	0.1853	4795	0.1434	4688.5	0.1412	0.01
H3K27ac	GATA3(Zf),DR8/iTreg-Gata3-ChIP-Seq(GSE20898)	-2.109	0.1863	149	0.0045	134.3	0.004	0.045
H3K27ac	Atf2(bZIP)	-1.941	0.2191	930	0.0278	892.6	0.0269	0.018
H3K27ac	Meis1(Homeobox)	-1.889	0.2295	4885	0.1461	4786.5	0.1441	0.009
H3K27ac	CRE(bZIP)	-1.874	0.2315	651	0.0195	621.4	0.0187	0.02
H3K27ac	Smad2(MAD)	-1.84	0.2382	4804	0.1437	4708.2	0.1418	0.009
H3K27ac	BORIS(Zf)	-1.748	0.2597	780	0.0233	749.6	0.0226	0.017
H3K27ac	Rfx1(HTH)	-1.73	0.2629	545	0.0163	520.9	0.0157	0.02
H3K27ac	HOXA9(Homeobox)	-1.708	0.2674	1711	0.0512	1663.3	0.0501	0.012
H3K27ac	Hoxb4(Homeobox)	-1.699	0.2683	414	0.0124	393.7	0.0119	0.022
H3K27ac	GRE(NR),IR3/RAW264.7-GRE-ChIP-Seq(Unpublished)	-1.684	0.2708	495	0.0148	472.8	0.0142	0.02
H3K27ac	PAX5(Paired,Homeobox)	-1.668	0.2735	1255	0.0375	1216.4	0.0366	0.014
H3K27ac	Mouse_Recombination_Hotspot(Zf)	-1.573	0.2992	176	0.0053	164.9	0.005	0.028
H3K27ac	GRE(NR),IR3/A549-GR-ChIP-Seq(GSE32465)	-1.545	0.3061	275	0.0082	260.9	0.0079	0.023
H3K27ac	Pit1(Homeobox)	-1.496	0.3198	2562	0.0766	2508.7	0.0755	0.009
H3K27ac	Oct4:Sox17(POU,Homeobox,HMG)	-1.446	0.3342	318	0.0095	303.9	0.0091	0.02
H3K27ac	TCFL2(HMG)	-1.436	0.336	185	0.0055	174.3	0.0052	0.026
H3K27ac	RARg(NR)	-1.375	0.355	89	0.0027	82.1	0.0025	0.035
H3K27ac	GFX(?)	-1.281	0.3881	57	0.0017	52	0.0016	0.04
H3K27ac	Pax8(Paired,Homeobox)	-1.16	0.4355	1072	0.0321	1049	0.0316	0.009
H3K27ac	NF1:FOXA1(CTF,Forkhead)	-1.125	0.4487	120	0.0036	114.2	0.0034	0.022
H3K27ac	Foxh1(Forkhead)	-1.115	0.4509	1576	0.0471	1548.6	0.0466	0.008
H3K27ac	Six1(Homeobox)	-1.076	0.4664	656	0.0196	641.1	0.0193	0.01
H3K27ac	Nanog(Homeobox)	-0.995	0.5031	12304	0.368	12192	0.3671	0.004
H3K27ac	ARE(NR)	-0.9731	0.5116	537	0.0161	526.7	0.0159	0.008
H3K27ac	Unknown-ESC-element(?)	-0.973	0.5116	1788	0.0535	1763.3	0.0531	0.006
H3K27ac	GRHL2(CP2)	-0.9136	0.5375	927	0.0277	913.7	0.0275	0.006
H3K27ac	EBNA1(EBV virus)	-0.7443	0.6334	41	0.0012	40	0.0012	0.011
H3K27ac	X-box(HTH)	-0.7362	0.6354	270	0.0081	267.9	0.0081	0.003
H3K27ac	Unknown(Homeobox)	-0.6072	0.7192	1839	0.055	1831.2	0.0551	0.002
H3K27ac	Ptf1a(bHLH)	-0.5576	0.7521	9328	0.279	9280.8	0.2794	0.002
H3K27ac	Pax7(Paired,Homeobox),long/Myoblast-Pax7-ChIP-Seq(GSE25064)	-0.5293	0.7698	59	0.0018	60.4	0.0018	-0.01
H3K27ac	Pax7(Paired,Homeobox)	-0.5087	0.7819	232	0.0069	234.4	0.0071	-0.004
H3K27ac	CTCF(Zf)	-0.4406	0.833	299	0.0089	303.8	0.0091	-0.007
H3K27ac	HOXA2(Homeobox)	-0.3791	0.8815	188	0.0056	194	0.0058	-0.014
H3K27ac	Hnf1(Homeobox)	-0.3378	0.9142	372	0.0111	380.6	0.0115	-0.01
H3K27ac	Esrrb(NR)	-0.3128	0.9328	1797	0.0537	1810.7	0.0545	-0.003
H3K27ac	CTCF-SatelliteElement(Zf?)	-0.2299	1	28	0.0008	32.4	0.001	-0.063
H3K27ac	ZBTB33(Zf)	-0.2148	1	172	0.0051	182.5	0.0055	-0.026
H3K27ac	bHLHE40(bHLH)	-0.1872	1	801	0.024	822	0.0247	-0.011
H3K27ac	Atf7(bZIP)	-0.1856	1	1534	0.0459	1560.2	0.047	-0.007
H3K27ac	Tbox:Smad(T-box,MAD)	-0.1817	1	435	0.013	452.7	0.0136	-0.017
H3K27ac	Nur77(NR)	-0.1702	1	445	0.0133	463.1	0.0139	-0.017
H3K27ac	GATA(Zf),IR3/iTreg-Gata3-ChIP-Seq(GSE20898)	-0.1639	1	364	0.0109	381.2	0.0115	-0.02
H3K27ac	TEAD4(TEA)	-0.1527	1	2336	0.0699	2370.3	0.0714	-0.006
H3K27ac	Mef2c(MADS)	-0.1525	1	2321	0.0694	2355.3	0.0709	-0.006
H3K27ac	HRE(HSF)	-0.1227	1	491	0.0147	514	0.0155	-0.02
H3K27ac	Pitx1(Homeobox)	-0.1202	1	14383	0.4302	14395.4	0.4334	0
H3K27ac	Znf263(Zf)	-0.1057	1	6767	0.2024	6815	0.2052	-0.003
H3K27ac	Atf1(bZIP)	-0.08139	1	2154	0.0644	2203	0.0663	-0.01
H3K27ac	Pax7(Paired,Homeobox),longest/Myoblast-Pax7-ChIP-Seq(GSE25064)	-0.08114	1	75	0.0022	87.1	0.0026	-0.065
H3K27ac	Cdx2(Homeobox)	-0.05259	1	1963	0.0587	2020.8	0.0608	-0.013
H3K27ac	NFY(CCAAT)	-0.05095	1	1998	0.0598	2056.8	0.0619	-0.013
H3K27ac	Usf2(bHLH)	-0.04704	1	1001	0.0299	1047.2	0.0315	-0.02
H3K27ac	FOXA1(Forkhead)	-0.04309	1	2864	0.0857	2933.3	0.0883	-0.01
H3K27ac	Sox2(HMG)	-0.0371	1	2340	0.07	2408.1	0.0725	-0.012
H3K27ac	KLF5(Zf)	-0.03509	1	6095	0.1823	6183	0.1862	-0.006
H3K27ac	FXR(NR),IR1/Liver-FXR-ChIP-Seq(Chong et al.)	-0.03433	1	1233	0.0369	1288.6	0.0388	-0.019
H3K27ac	Sox4(HMG)	-0.0331	1	2301	0.0688	2371	0.0714	-0.013
H3K27ac	NPAS2(bHLH)	-0.02771	1	3089	0.0924	3170.4	0.0955	-0.011
H3K27ac	GLI3(Zf)	-0.0276	1	372	0.0111	407.8	0.0123	-0.04
H3K27ac	FOXA1(Forkhead)	-0.02602	1	3427	0.1025	3512.4	0.1058	-0.011
H3K27ac	CEBP:CEBP(bZIP)	-0.02446	1	419	0.0125	457.4	0.0138	-0.038
H3K27ac	Mef2a(MADS)	-0.02291	1	2104	0.0629	2179.1	0.0656	-0.015
H3K27ac	HRE(HSF)	-0.02085	1	321	0.0096	356.5	0.0107	-0.046
H3K27ac	HOXD13(Homeobox)	-0.0166	1	3268	0.0977	3362.3	0.1012	-0.012
H3K27ac	Nkx3.1(Homeobox)	-0.01366	1	7918	0.2368	8036.8	0.242	-0.006
H3K27ac	Otx2(Homeobox)	-0.008228	1	2352	0.0703	2449.6	0.0738	-0.018
H3K27ac	Srebp1a(bHLH)	-0.005821	1	736	0.022	800.9	0.0241	-0.037
H3K27ac	Reverb(NR),DR2/RAW-Reverba.biotin-ChIP-Seq(GSE45914)	-0.005001	1	418	0.0125	469.7	0.0141	-0.051
H3K27ac	FOXA1:AR(Forkhead,NR)	-0.002476	1	197	0.0059	237.7	0.0072	-0.082
H3K27ac	Sox10(HMG)	-0.00181	1	4413	0.132	4564.3	0.1374	-0.015
H3K27ac	Sox6(HMG)	-0.00158	1	4352	0.1302	4505.5	0.1357	-0.015
H3K27ac	EKLF(Zf)	-0.001576	1	689	0.0206	763.1	0.023	-0.044
H3K27ac	Sox3(HMG)	-0.000827	1	4881	0.146	5052.7	0.1521	-0.015
H3K27ac	Erra(NR)	-0.000714	1	7131	0.2133	7322.6	0.2205	-0.012
H3K27ac	REST-NRSF(Zf)	-0.000274	1	13	0.0004	29.8	0.0009	-0.36
H3K27ac	E2A(bHLH)	-0.000107	1	5580	0.1669	5796.6	0.1745	-0.017
H3K27ac	TEAD2(TEA)	-7.5e-05	1	1385	0.0414	1517.5	0.0457	-0.04
H3K27ac	Sp1(Zf)	-7.2e-05	1	1694	0.0507	1838.4	0.0553	-0.036
H3K27ac	Nkx2.5(Homeobox)	-7.1e-05	1	7327	0.2191	7566.8	0.2278	-0.014
H3K27ac	Tbx5(T-box)	-2.5e-05	1	10941	0.3272	11215.7	0.3377	-0.011
H3K27ac	HNF6(Homeobox)	-2.2e-05	1	1201	0.0359	1336	0.0402	-0.046
H3K27ac	TEAD(TEA)	-2.1e-05	1	1759	0.0526	1918.4	0.0578	-0.038
H3K27ac	Nkx2.1(Homeobox)	-1e-06	1	9423	0.2818	9749.2	0.2935	-0.015
H3K27ac	Gfi1b(Zf)	-1e-06	1	2188	0.0654	2392.3	0.072	-0.039
H3K27ac	Klf4(Zf)	0	1	1573	0.047	1760.7	0.053	-0.049
H3K27ac	CEBP(bZIP)	0	1	2006	0.06	2215.3	0.0667	-0.043
H3K27ac	E2A(bHLH),near_PU.1/Bcell-PU.1-ChIP-Seq(GSE21512)	0	1	5434	0.1625	5794.8	0.1745	-0.028
H3K27ac	Srebp2(bHLH)	0	1	516	0.0154	654.3	0.0197	-0.103
H3K27ac	THRa(NR)	0	1	1701	0.0509	1948.1	0.0587	-0.059
H3K27ac	CRX(Homeobox)	0	1	8087	0.2419	8553.5	0.2575	-0.024
H3K27ac	LXRE(NR),DR4/RAW-LXRb.biotin-ChIP-Seq(GSE21512)	0	1	455	0.0136	610.6	0.0184	-0.128
H3K27ac	GSC(Homeobox)	0	1	4668	0.1396	5483.6	0.1651	-0.07
