# Supplementary material for: Enhancer histone-QTLs are enriched on autoimmune risk haplotypes and influence gene expression within chromatin networks
Source: Nat Commun. 2018 Jul 25;9:2905. doi: 10.1038/s41467-018-05328-9 (PMC6060153; doi:10.1038/s41467-018-05328-9)
Supplement: Supplementary file 6 — Supplementary Data 3 [file 41467_2018_5328_MOESM6_ESM.xlsx]

## Sheet: Sheet1
Gene Region	Haplotype boundaries (hg19)	Reported Index SNP (AI disease)	Reported Gene(s)	Total # hQTLs	# hQTLs with RegulomeDB score of 1 or 2	# hQTLs with RegulomeDB score >2	Proportion of hQTLs with scores of 1 or 2	Total # non-hQTLs	# non-hQTLs with RegulomeDB score of 1 or 2	# non-hQTLs with RegulomeDB score >2	Proportion of non-hQTLs with scores of 1 or 2
ADCY3	2:25074874-25112885	rs13407913 (CD, UC)	ADCY3	5	0	5	0	120	20	100	0.17
GPR35	2:241566012-241577309	rs3749171 (UC, CD); rs4676408 (UC)	GPR35	2	2	0	1	44	5	38	0.11
PXK - PDHB	3:58328374-58457935	rs2176082; rs6445975 (SLE)	PXK	5	0	5	0	477	39	438	0.08
HLA-G	6:29933549-29936408	rs3893464 (GD); rs6935053 (UC)	HLA-W - MICD	3	1	2	0.33	49	11	38	0.22
HCG27	6:31170228-31170713	rs9263871 (SLE)	HCG27	3	2	1	0.67	2	1	1	0.5
Upstream of and including HLA-DRA	6:32392310-32409188	rs3135394 (SLE, SS); rs9268645 (T1D); rs3135338, rs3129871 (MS)	HLA-DRA; BTNL2	2	2	0	1	171	22	149	0.13
Intergenic between HLA-DRA and HLA-DRB9	6:32409530-32429153	rs9268839 (RA); rs3135388, rs3129889 (MS); rs3129882 (Scl)	HLA-DRB1; HLA-DRB5	35	4	31	0.11	428	31	397	0.07
HLA-DRB9	6:32429204-32433561	rs9268853, rs9268877, rs2395185, rs9268923 (UC)	HLA-DRA; BTNL2	37	7	30	0.19	75	0	75	0
Intergenic between HLA-DRB9 and HLA-DRB5	6:32443269-32446691	rs12194148 (RA)	HLA	3	0	3	0	93	3	90	0.03
Intergenic between HLA-DRB1 and HLA-DQA1	6:32572388-32574250	rs615672 (RA); rs9270984 (SLE); rs9270986 (MG)	HLA-DRB1	14	0	14	0	82	4	78	0.05
Intergenic between HLA-DRB1 and HLA-DQA1	6:32577157-32581333	rs660895 (RA); rs9271209 (UC)	HLA-DRB1	60	4	56	0.07	166	18	148	0.11
Upstream of HLA-DQA1	6:32586437-32586908	rs9271366 (MS, UC, CD, SLE)	HLA-DRB1	2	0	2	0	26	0	26	0
Upstream of HLA-DQA1	6:32590352-32591682	rs9271597 (Vit); rs9271573, rs9271588 (SS); rs3129763 (Scl)	HLA-DRB1; HLA-DQA1	6	1	5	0.17	92	22	70	0.24
Upstream of HLA-DQA1	6:32592200-32592345	rs9271640 (MS)	HLA-DQA1	3	0	3	0	6	0	6	0
HLA-DQA1	6:32605767-32605945	rs2187668 (Cel, SLE, UC)	HLA-DQA1	1	0	1	0	10	1	9	0.1
HLA-DQB1	6:32627561-32627763	rs1063355 (UC)	HLA_DQB1	5	1	4	0.2	10	2	8	0.2
Intergenic between HLA-DQB2 and HLA-DOB	6:32746574-32769681	rs2857151 (KD)	HLA-DOB; HLA-DQB2	15	0	15	0	363	10	353	0.03
HLA-DPA1 - HLA-DPB1	6:33028541-33045558	rs987870 (Scl)	HLA-DPA1; HLA-DPB1	13	1	12	0.08	435	12	423	0.03
HLA-DPB1	6:33049902-33056435	rs9277554 (WG; SS)	HLA-DPB1	7	0	7	0	232	14	218	0.06
PPIL4	6:149816622-149868764	rs9373594 (RA)	PPIL4	4	0	4	0	50	1	49	0.02
RNASET2 - FGFR1OP	6:167360724-167422603	rs1819333, rs9457247 (CD); rs2247314 (Vit); rs9355610 (GD)	RNASET2-LOC105378120	9	1	8	0.11	265	24	241	0.09
GNA12	7:2845371-2879755	rs1182188 (UC)	GNA12	4	2	2	0.5	103	27	76	0.26
ZNF746 - ZNF767P	7:149166904-149329256	rs354033 (MS)	ZNF746	3	1	2	0.33	245	7	238	0.03
BLK and upstream	8:11337587-11355602	rs7812879, rs2736332; rs13277113, rs2618476 (SLE); rs2254546 (SLE, KD); rs2736340 (SLE, KD, RA); rs2736337 (RA); rs2736345 (SLE, SS)	BLK; FAM167A; C8orf13	25	9	16	0.36	40	18	22	0.45
BLK and downstream	8:11385751-11398953	rs1478897 (SLE)	BLK	1	0	1	0	57	9	48	0.16
SYK and upstream	9:93543233-93567607	rs290986 (MS)	SYK	2	0	2	0	85	5	80	0.06
ZFP91 - CNTF - GLYAT	11:58373221-58437534	rs11229555 (UC, CD)	Intergenic	13	1	12	0.08	173	3	170	0.02
AP5B1 - OVOL1	11:65528213-65558997	rs494003 (SLE)	OVOL1; RNASEH2C	2	1	1	0.5	64	11	53	0.17
PHLDB1 - TREH	11:118480115-118573743	rs4639966 (SLE)	Intergenic	10	1	9	0.1	261	24	237	0.09
CLECL1	12:9866876-9894663	rs10466829 (MS)	CLECL1	23	0	23	0	121	14	107	0.12
SLC15A4 and upstream	12:129275108-129287609	rs1059312 (SLE)	SLC15A4	4	2	2	0.5	46	6	40	0.13
SLC15A4	12:129287668-129308681	rs1385374, rs11059919 (SLE)	SLC15A4	2	0	2	0	88	6	82	0.07
GCH1	14:55347528-55351418	rs3783637 (RA)	GCH1	5	2	3	0.4	14	2	12	0.14
RASGRP1	15:38820647-38847359	rs8032939 (RA); rs72727394 (CD); rs8035957 (T1D)	RASGRP1	1	0	1	0	21	0	21	0
LITAF	16:11702851-11708461	rs11641184 (CD; UC)	Intergenic	10	3	7	0.3	17	1	16	0.06
N4BP1	16:48546954-48730873	rs6500395 (RA)	ENSG00000102921	4	0	4	0	375	22	353	0.06
Downstream of IRF8	16:86016026-86020696	rs13330176 (RA); rs17445836 (MS); rs11117432 (PBC)	IRF8	1	0	1	0	24	3	21	0.13
ZPBP2 - GSDMB	17:38026035-38073838	rs2290400 (T1D); rs2872507 (UC, CD); rs2305480 (UC); rs2872507 (RA, T1D)	ORMDL3; ZPBP2; IKZF3	2	0	2	0	95	5	90	0.05
Downstream of LINC-ROR	18:54745049-54754614	rs1557351 (MS)	WDR7	5	2	3	0.4	42	0	42	0
Intergenic between CALM3 and PTGIR	19:47117402-47123402	rs11083840 (UC)	Intergenic	5	3	2	0.6	32	3	29	0.09
TEAD2 - DKKL1 - CCDC155	19:49864636-49899499	rs2303759 (MS)	DKKL1	10	3	7	0.3	136	14	122	0.1
CLIC6 and upstream	21:36013684-36062528	rs9305556 (PS)	CLIC6	1	0	1	0	99	13	86	0.13
UBASH3A	21:43826344-43851877	rs12482904 (Vit); rs11203203 (Vit, T1D, RA); rs9976767, rs3788013 (T1D)	UBASH3A	1	0	1	0	123	10	113	0.08
Upstream of ICOSLG	21:45615023-45619285	rs7282490 (CD, UC); rs2838519 (CD; UC); rs762421 (CD)	ICOSLG; intergenic	18	7	11	0.39	14	1	13	0.07
TOTAL				386	63	323	0.16	5351	424	4927	0.08
