# Supplementary material for: Enhancer histone-QTLs are enriched on autoimmune risk haplotypes and influence gene expression within chromatin networks
Source: Nat Commun. 2018 Jul 25;9:2905. doi: 10.1038/s41467-018-05328-9 (PMC6060153; doi:10.1038/s41467-018-05328-9)
Supplement: Supplementary file 7 — Supplementary Data 4 [file 41467_2018_5328_MOESM7_ESM.xlsx]

## Sheet: Sheet1
	Chr	Bp (hg19)	rsID	Haplotype	Ref allele	Alt Allele	ChiSq	p-value	Total ASR count	Ref ASR count	Alt ASR Count	Total Read Count	Total ASR Proportion	Ref ASR / Alt ASR	Homozygote Ref	Heterozygote	Homozygote Alt
1	6	32569051	rs28752502	HLA-DR15	T	G	55.326	1.021e-13	430	139	291	1536	0.279948	0.477663	9	3	0
2				HLA-DR3	T	G	1.054	0.30455	136	53	83	4568	0.0297723	0.638554	8	1	0
3	6	32569556	rs9270805	HLA-DR15	T	A	138.31	6.234e-32	1341	376	965	2441	0.549365	0.389637	2	10	0
4				HLA-DR3	A	T	106.504	5.729e-25	615	608	7	7130	0.0862553	86.8571	7	2	0
5	6	32569607	rs9270808	HLA-DR15	G	C	159.57	1.405e-36	1383	367	1016	2574	0.537296	0.36122	2	10	0
6				HLA-DR3	C	G	104.34	1.704e-24	694	687	7	7499	0.0925457	98.1429	7	2	0
7	6	32569608	rs9270809	HLA-DR15	G	A	159.563	1.41e-36	1383	367	1016	2582	0.535631	0.36122	2	10	0
8				HLA-DR3	A	G	104.34	1.704e-24	694	687	7	7503	0.0924963	98.1429	7	2	0
9	6	32569637	rs75376587	HLA-DR15	A	C	25.744	3.8993e-07	317	105	212	2699	0.117451	0.495283	9	3	0
10				HLA-DR3	A	C	0.248	0.618429	21	9	12	7607	0.00276062	0.75	8	1	0
11	6	32569659	rs9270810	HLA-DR15	T	C	174.139	9.231e-40	1615	436	1179	2761	0.584933	0.369805	2	10	0
12				HLA-DR3	C	T	104.348	1.696e-24	756	749	7	7709	0.0980672	107	7	2	0
13	6	32569691	rs477515	HLA-DR15	G	A	139.33	3.73e-32	1110	275	835	2852	0.389201	0.329341	7	5	0
14				HLA-DR3	G	A	2.736	0.0981394	1959	751	1208	7946	0.246539	0.621689	5	4	0
15	6	32569790	rs9270813	HLA-DR15	C	T	212.695	3.547e-48	1947	516	1431	3286	0.592514	0.360587	2	10	0
16				HLA-DR3	T	C	88.964	4.029e-21	870	863	7	8531	0.101981	123.286	7	2	0
17	6	32569792	rs476602	HLA-DR15	T	C	43.828	3.59e-11	615	194	421	3286	0.187158	0.460808	7	5	0
18				HLA-DR3	C	T	1.368	0.242194	2771	2030	741	8541	0.324435	2.73954	3	6	0
19	6	32569852	rs622137	HLA-DR15	G	A	167.875	2.154e-38	1342	323	1019	3196	0.4199	0.316977	7	5	0
20				HLA-DR3	G	A	2.237	0.134768	1999	734	1265	8825	0.226516	0.580237	5	4	0
21	6	32569859	rs9270815	HLA-DR15	A	G	204.643	2.026e-46	2115	591	1524	3181	0.664885	0.387795	0	12	0
22				HLA-DR3	G	A	87.629	7.892e-21	946	939	7	8840	0.107014	134.143	7	2	0
23	6	32569879	rs9270816	HLA-DR15	T	G	217.402	3.335e-49	1961	517	1444	3151	0.622342	0.358033	2	10	0
24				HLA-DR3	G	T	87.633	7.892e-21	980	973	7	8934	0.109693	139	7	2	0
25	6	32569911	rs9270817	HLA-DR15	A	G	219.088	1.43e-49	2020	543	1477	3276	0.616606	0.367637	2	10	0
26				HLA-DR3	G	A	83.792	5.502e-20	977	970	7	9022	0.108291	138.571	7	2	0
27	6	32570051	rs9270823	HLA-DR15	C	G	238.347	9.019e-54	2268	625	1643	3653	0.62086	0.380402	2	10	0
28				HLA-DR3	G	C	70.606	4.353e-17	1091	1084	7	9442	0.115548	154.857	7	2	0
29	6	32570055	rs9270824	HLA-DR15	T	G	240.559	2.97e-54	2265	622	1643	3662	0.618514	0.378576	2	10	0
30				HLA-DR3	G	T	70.607	4.353e-17	1091	1084	7	9443	0.115535	154.857	7	2	0
31	6	32570132	rs9270827	HLA-DR15	C	A	236.689	2.073e-53	2276	632	1644	3678	0.618815	0.384428	2	10	0
32				HLA-DR3	A	C	62.367	2.88658e-15	1093	1086	7	9357	0.116811	155.143	7	2	0
33	6	32570184	rs2516051	HLA-DR15	C	T	181.781	1.98e-41	1529	391	1138	3859	0.396217	0.343585	7	5	0
34				HLA-DR3	C	T	3.053	0.080575	2131	821	1310	9629	0.221311	0.626718	5	4	0
35	6	32570281	rs9270835	HLA-DR15	G	A	299.594	4.039e-67	2705	742	1963	4486	0.602987	0.377993	2	10	0
36				HLA-DR3	A	G	46.694	8.29625e-12	1204	1197	7	10186	0.118201	171	7	2	0
37	6	32570311	rs34039593	HLA-DR15	T	G	38.065	6.84e-10	326	81	245	4486	0.0726705	0.330612	10	2	0
38				HLA-DR3	T	G	9.878	0.00167244	1934	740	1194	10315	0.187494	0.619765	6	3	0
39	6	32570325	rs9270836	HLA-DR15	A	G	302.231	1.076e-67	2760	762	1998	4536	0.608466	0.381381	2	10	0
40				HLA-DR3	G	A	44.489	2.55823e-11	1263	1256	7	10359	0.121923	179.429	7	2	0
41	6	32570352	rs2516050	HLA-DR15	G	A	73.741	8.907e-18	934	298	636	4605	0.202823	0.468553	7	5	0
42				HLA-DR3	A	G	0.254	0.614335	3469	2641	828	10485	0.330854	3.18961	3	6	0
43	6	32570353	rs9270838	HLA-DR15	C	T	300.997	1.998e-67	2760	762	1998	4605	0.599349	0.381381	2	10	0
44				HLA-DR3	T	C	53.353	2.78666e-13	1268	1261	7	10489	0.120889	180.143	7	2	0
45	6	32570375	rs9270839	HLA-DR15	A	C	300.997	1.998e-67	2760	762	1998	4605	0.599349	0.381381	2	10	0
46				HLA-DR3	C	A	51.612	6.76126e-13	1284	1277	7	10582	0.121338	182.429	7	2	0
47	6	32570377	rs9270840	HLA-DR15	C	T	300.955	2.04e-67	2760	762	1998	4605	0.599349	0.381381	2	10	0
48				HLA-DR3	T	C	51.613	6.76015e-13	1284	1277	7	10583	0.121327	182.429	7	2	0
49	6	32570400	rs2516049	HLA-DR15	T	C	221.321	4.658e-50	1826	464	1362	4605	0.396526	0.340675	7	5	0
50				HLA-DR3	T	C	2.957	0.0855241	2330	885	1445	10670	0.218369	0.612457	5	3	0
51	6	32570401	rs2454138	HLA-DR15	G	A	221.321	4.658e-50	1826	464	1362	4605	0.396526	0.340675	7	5	0
52				HLA-DR3	G	A	2.957	0.0855238	2330	885	1445	10675	0.218267	0.612457	5	3	0
53	6	32570417	rs2647062	HLA-DR15	A	C	37.269	1.03e-09	326	81	245	4643	0.0702132	0.330612	10	2	0
54				HLA-DR3	A	C	9.226	0.00238588	1973	790	1183	10760	0.183364	0.667794	6	3	0
55	6	32570418	rs9270841	HLA-DR15	T	G	300.461	2.614e-67	2760	762	1998	4645	0.594187	0.381381	2	10	0
56				HLA-DR3	G	T	41.884	9.68279e-11	1325	1318	7	10766	0.123073	188.286	7	2	0
57	6	32570439	rs2647063	HLA-DR15	G	C	180.837	3.182e-41	1495	379	1116	4727	0.316268	0.339606	9	3	0
58				HLA-DR3	G	C	4.034	0.0445802	313	95	218	10857	0.0288293	0.43578	8	1	0
59	6	32570461	rs9270842	HLA-DR15	C	T	301.159	1.842e-67	2752	756	1996	4796	0.573812	0.378758	2	10	0
60				HLA-DR3	T	C	40.997	1.52462e-10	1364	1357	7	10900	0.125138	193.857	7	2	0
61	6	32570478	rs9270843	HLA-DR15	A	G	300.571	2.474e-67	2752	756	1996	4806	0.572618	0.378758	2	10	0
62				HLA-DR3	G	A	40.997	1.52429e-10	1378	1378	0	10921	0.126179	.	7	2	0
63	6	32570573	rs558721	HLA-DR15	C	T	34.197	4.98e-09	324	81	243	4841	0.0669283	0.333333	10	2	0
64				HLA-DR3	C	T	7.694	0.00553997	2083	831	1252	11016	0.189089	0.663738	6	3	0
65	6	32570602	rs9270847	HLA-DR15	G	T	289.62	6.017e-65	2708	747	1961	4886	0.554237	0.380928	2	10	0
66				HLA-DR3	T	G	32.676	1.08863e-08	1448	1448	0	11094	0.130521	.	7	2	0
67	6	32570609	rs9270848	HLA-DR15	C	T	284.542	7.689e-64	2667	736	1931	4920	0.542073	0.38115	2	10	0
68				HLA-DR3	T	C	32.676	1.08855e-08	1466	1466	0	11106	0.132001	.	7	2	0
69	6	32570649	rs9270849	HLA-DR15	C	T	271.078	6.606e-61	2695	771	1924	4887	0.551463	0.400728	2	10	0
70				HLA-DR3	T	C	24.2	8.68405e-07	1503	1503	0	11291	0.133115	.	7	2	0
71	6	32570717	rs9270850	HLA-DR15	G	A	201.286	1.094e-45	2721	872	1849	5092	0.534368	0.471606	2	10	0
72				HLA-DR3	A	G	24.208	8.64662e-07	1551	1551	0	11671	0.132893	.	7	2	0
73	6	32570776	rs9270851	HLA-DR15	C	T	172.736	1.869e-39	2818	976	1842	5108	0.551684	0.529859	2	10	0
74				HLA-DR3	T	C	24.219	8.59806e-07	1528	1528	0	11969	0.127663	.	7	2	0
75	6	32570797	rs9270852	HLA-DR15	G	A	155.319	1.193e-35	2723	971	1752	5094	0.53455	0.554224	2	10	0
76				HLA-DR3	A	G	24.222	8.58551e-07	1621	1621	0	12108	0.133878	.	7	2	0
77	6	32570800	rs9270853	HLA-DR15	G	A	155.294	1.208e-35	2723	971	1752	5090	0.534971	0.554224	2	10	0
78				HLA-DR3	A	G	24.222	8.58269e-07	1662	1662	0	12132	0.136993	.	7	2	0
79	6	32570809	rs9270854	HLA-DR15	A	G	155.263	1.227e-35	2723	971	1752	5084	0.535602	0.554224	2	10	0
80				HLA-DR3	G	A	24.224	8.57402e-07	1662	1662	0	12176	0.136498	.	7	2	0
81	6	32570839	rs9270856	HLA-DR15	A	G	155.528	1.074e-35	2723	971	1752	5067	0.537399	0.554224	2	10	0
82				HLA-DR3	G	A	21.763	3.0849e-06	1635	1635	0	12423	0.131611	.	7	2	0
83	6	32570849	rs9270857	HLA-DR15	G	A	155.656	1.007e-35	2723	971	1752	5071	0.536975	0.554224	2	10	0
84				HLA-DR3	A	G	21.765	3.08155e-06	1635	1635	0	12486	0.130947	.	7	2	0
85	6	32570859	rs9270858	HLA-DR15	C	T	157.422	4.139e-36	2712	964	1748	5054	0.536605	0.551487	2	10	0
86				HLA-DR3	T	C	21.767	3.07895e-06	1635	1635	0	12553	0.130248	.	7	2	0
87	6	32570877	rs1909096	HLA-DR15	A	G	95.826	1.254e-22	1436	473	963	4999	0.287257	0.491173	9	3	0
88				HLA-DR3	A	G	8.992	0.00271124	437	153	284	12677	0.0344719	0.538732	8	1	0
89	6	32570880	rs556025	HLA-DR15	C	T	114.608	9.59e-27	1749	580	1169	5012	0.348962	0.496151	7	5	0
90				HLA-DR3	C	T	0.051	0.82052	2902	1212	1690	12703	0.22845	0.71716	5	4	0
91	6	32570894	rs9270859	HLA-DR15	T	C	142.593	7.215e-33	2667	967	1700	4974	0.536188	0.568824	2	10	0
92				HLA-DR3	C	T	21.769	3.0757e-06	1692	1692	0	12816	0.132022	.	7	2	0
93	6	32571001	rs9270864	HLA-DR15	T	C	82.239	1.206e-19	2681	1055	1626	5573	0.481069	0.648831	2	9	0
94				HLA-DR3	C	T	21.784	3.05205e-06	1878	1878	0	13496	0.139152	.	7	2	0
95	6	32571011	rs9270865	HLA-DR15	G	C	89.222	3.529e-21	2845	1121	1724	5676	0.501233	0.650232	2	10	0
96				HLA-DR3	C	G	21.785	3.05049e-06	1918	1918	0	13536	0.141696	.	7	2	0
97	6	32571043	rs9270866	HLA-DR15	G	A	74.657	5.6e-18	2934	1186	1748	5662	0.518191	0.67849	2	10	0
98				HLA-DR3	A	G	21.788	3.04505e-06	1990	1990	0	13649	0.145798	.	7	2	0
99	6	32571155	rs9270869	HLA-DR15	T	C	24.53	7.32e-07	1146	490	656	6099	0.1879	0.746951	7	5	0
100				HLA-DR3	C	T	0.001	0.977419	5116	3890	1226	13951	0.366712	3.17292	3	6	0
101	6	32571160	rs9270871	HLA-DR15	A	G	24.587	7.1e-07	1146	490	656	6074	0.188673	0.746951	7	5	0
102				HLA-DR3	G	A	0.001	0.977412	5116	3890	1226	13962	0.366423	3.17292	3	6	0
103	6	32571201	rs9270873	HLA-DR15	G	A	85.178	2.727e-20	3263	1322	1941	5963	0.547208	0.681092	2	10	0
104				HLA-DR3	A	G	14.721	0.000124641	2077	2077	0	14044	0.147892	.	7	2	0
105	6	32571227	rs9270874	HLA-DR15	G	A	85.459	2.366e-20	3263	1322	1941	5916	0.551555	0.681092	2	10	0
106				HLA-DR3	A	G	14.723	0.000124532	2077	2077	0	14103	0.147274	.	7	2	0
107	6	32573543	rs9270967	HLA-DR15	C	T	0.821	0.364815	5555	3134	2421	10545	0.52679	1.29451	2	10	0
108				HLA-DR3	T	C	26.982	2.05389e-07	1569	1569	0	13196	0.1189	.	7	2	0
109	6	32573554	rs9270968	HLA-DR15	C	T	0.481	0.487809	5273	2978	2295	10507	0.501856	1.2976	2	10	0
110				HLA-DR3	T	C	26.982	2.05361e-07	1569	1569	0	13141	0.119397	.	7	2	0
111	6	32573560	rs9270969	HLA-DR15	A	G	0.462	0.496749	5273	2978	2295	10456	0.504304	1.2976	2	10	0
112				HLA-DR3	G	A	26.983	2.0528e-07	1521	1521	0	13116	0.115965	.	7	2	0
113	6	32573574	rs9270970	HLA-DR15	C	T	0.42	0.516968	5273	2978	2295	10342	0.509863	1.2976	2	10	0
114				HLA-DR3	T	C	26.983	2.05265e-07	1555	1555	0	13034	0.119303	.	7	2	0
115	6	32573598	rs9270971	HLA-DR15	T	C	0.021	0.885306	5071	2801	2270	10070	0.503575	1.23392	2	10	0
116				HLA-DR3	C	T	26.979	2.05639e-07	1499	1499	0	12927	0.115959	.	7	2	0
117	6	32573621	rs9270972	HLA-DR15	C	T	0.016	0.89858	5071	2801	2270	9766	0.51925	1.23392	2	10	0
118				HLA-DR3	T	C	26.974	2.06203e-07	1513	1513	0	12776	0.118425	.	7	2	0
119	6	32573713	rs9270974	HLA-DR15	C	A	0.016	0.899135	4433	2493	1940	9036	0.490593	1.28505	2	10	0
120				HLA-DR3	A	C	37.826	7.7337e-10	1416	1416	0	12190	0.116161	.	7	2	0
121	6	32573748	rs9270977	HLA-DR15	A	G	0.017	0.89681	4457	2514	1943	8886	0.501576	1.29388	2	10	0
122				HLA-DR3	G	A	37.826	7.73445e-10	1463	1463	0	11957	0.122355	.	7	2	0
123	6	32573754	rs9270978	HLA-DR15	T	A	0.015	0.903981	4457	2514	1943	8867	0.50265	1.29388	2	10	0
124				HLA-DR3	A	T	37.825	7.74028e-10	1463	1463	0	11923	0.122704	.	7	2	0
125	6	32573780	rs9270979	HLA-DR15	A	G	0.036	0.849547	4215	2280	1935	8529	0.494196	1.17829	2	10	0
126				HLA-DR3	G	A	43.035	5.37708e-11	1383	1383	0	11721	0.117993	.	7	2	0
127	6	32573909	rs9270980	HLA-DR15	C	A	0.354	0.552055	3993	2127	1866	7452	0.535829	1.13987	0	12	0
128				HLA-DR3	A	C	46.25	1.04067e-11	1329	1329	0	10881	0.12214	.	7	2	0
129	6	32573973	rs9270983	HLA-DR15	T	C	0.913	0.339317	3119	1691	1428	7320	0.426093	1.18417	2	10	0
130				HLA-DR3	C	T	43.613	4.00191e-11	1183	1183	0	10275	0.115134	.	7	2	0
131	6	32573991	rs9270984	HLA-DR15	T	G	0.531	0.466308	3705	1942	1763	7088	0.522714	1.10153	0	12	0
132				HLA-DR3	G	T	44.889	2.08523e-11	1126	1126	0	10069	0.111828	.	7	2	0
133	6	32574027	rs9270985	HLA-DR15	T	C	1.405	0.235884	3042	1661	1381	7099	0.428511	1.20275	2	10	0
134				HLA-DR3	C	T	58.49	2.04281e-14	1136	1136	0	9781	0.116144	.	7	2	0
135	6	32574060	rs9270986	HLA-DR15	A	C	0.095	0.758239	3498	1852	1646	6981	0.501074	1.12515	0	12	0
136				HLA-DR3	C	A	58.488	2.04281e-14	982	982	0	9601	0.102281	.	7	2	0
137	6	32574127	rs9270987	HLA-DR15	T	C	3.085	0.0790194	2832	1572	1260	6868	0.412347	1.24762	2	10	0
138				HLA-DR3	C	T	63.068	1.9984e-15	1031	1031	0	9719	0.106081	.	7	2	0
139	6	32574130	rs9270988	HLA-DR15	A	G	3.091	0.0787455	2832	1572	1260	6877	0.411807	1.24762	2	10	0
140				HLA-DR3	G	A	63.068	1.9984e-15	1031	1031	0	9740	0.105852	.	7	2	0
141	6	32574202	rs9270992	HLA-DR15	C	T	3.223	0.0726165	2832	1572	1260	7166	0.3952	1.24762	2	10	0
142				HLA-DR3	T	C	64.867	7.77156e-16	1031	1031	0	9999	0.10311	.	7	2	0
143	6	32574250	rs9270994	HLA-DR15	T	C	0.083	0.773223	3602	1923	1679	7302	0.49329	1.14532	0	12	0
144				HLA-DR3	C	T	64.829	7.77156e-16	1031	1031	0	10174	0.101337	.	7	2	0
145	6	32574374	rs9270997	HLA-DR15	G	A	0.188	0.664905	3676	1954	1722	6601	0.556885	1.13473	0	12	0
146				HLA-DR3	A	G	57.297	3.74145e-14	1153	1153	0	10359	0.111304	.	7	2	0
147	6	32574379	rs9270998	HLA-DR15	A	G	1.225	0.268393	3000	1633	1367	6565	0.456969	1.19459	2	10	0
148				HLA-DR3	G	A	57.297	3.75255e-14	1153	1153	0	10359	0.111304	.	7	2	0
149	6	32574438	rs9270999	HLA-DR15	G	A	1.022	0.312075	3159	1712	1447	7047	0.448276	1.18314	2	10	0
150				HLA-DR3	A	G	55.572	9.00391e-14	1189	1189	0	10379	0.114558	.	7	2	0
151	6	32574602	rs9271006	HLA-DR15	T	C	0	0.985329	3418	1807	1611	7116	0.480326	1.12166	2	10	0
152				HLA-DR3	C	T	55.585	8.9484e-14	1243	1243	0	10760	0.11552	.	7	2	0
153	6	32574624	rs9271007	HLA-DR15	A	G	0.133	0.715102	3257	1738	1519	6970	0.467288	1.14417	2	10	0
154				HLA-DR3	G	A	57.301	3.74145e-14	1254	1254	0	10805	0.116057	.	7	2	0
155	6	32574628	rs9271008	HLA-DR15	G	A	0.126	0.722592	3257	1738	1519	6925	0.470325	1.14417	2	10	0
156				HLA-DR3	A	G	55.583	8.9595e-14	1284	1284	0	10813	0.118746	.	7	2	0
157	6	32574990	rs9271025	HLA-DR15	T	C	3.924	0.0476027	5110	2593	2517	8223	0.621428	1.03019	0	12	0
158				HLA-DR3	C	T	38.284	6.11582e-10	1594	1594	0	13029	0.122342	.	7	2	0
159	6	32575369	rs9271055	HLA-DR15	G	T	4.679	0.0305385	5215	2654	2561	8219	0.634505	1.03631	0	12	0
160				HLA-DR3	T	G	37.538	8.96412e-10	1851	1851	0	14579	0.126963	.	7	2	0
161	6	32577784	rs9271164	HLA-DR15	C	T	28.228	1.07819e-07	7713	3799	3914	13698	0.563075	0.970618	2	10	0
162				HLA-DR3	T	C	14.033	0.000179641	2580	2580	0	19619	0.131505	.	7	2	0
163	6	32577785	rs9271165	HLA-DR15	A	G	28.237	1.07e-07	7713	3799	3914	13709	0.562623	0.970618	2	10	0
164				HLA-DR3	G	A	13.11	0.000293793	2580	2580	0	19619	0.131505	.	7	2	0
165	6	32577889	rs9271170	HLA-DR15	T	C	55.333	1.017e-13	8654	4117	4537	14838	0.583232	0.907428	2	10	0
166				HLA-DR3	C	T	9.974	0.00158808	2615	2615	0	19704	0.132714	.	7	2	0
167	6	32577907	rs9271171	HLA-DR15	C	T	55.313	1.02807e-13	8654	4117	4537	14935	0.579444	0.907428	2	10	0
168				HLA-DR3	T	C	9.973	0.00158834	2542	2542	0	19793	0.128429	.	7	2	0
169	6	32577975	rs9271172	HLA-DR15	C	T	76.457	2.251e-18	9186	4282	4904	15577	0.589716	0.873165	2	10	0
170				HLA-DR3	T	C	4.532	0.0332663	2645	2645	0	20126	0.131422	.	7	2	0
171	6	32577981	rs9271173	HLA-DR15	A	G	76.423	2.29e-18	9186	4282	4904	15627	0.587829	0.873165	2	10	0
172				HLA-DR3	G	A	4.532	0.0332758	2645	2645	0	20130	0.131396	.	7	2	0
173	6	32578040	rs9271174	HLA-DR15	C	G	68.106	1.549e-16	9354	4387	4967	15881	0.589006	0.883229	2	10	0
174				HLA-DR3	G	C	4.528	0.033351	2658	2658	0	20366	0.130512	.	7	2	0
175	6	32578052	rs532098	HLA-DR15	G	A	65.96	4.602e-16	7940	3697	4243	15881	0.499969	0.871317	4	8	0
176				HLA-DR3	G	A	10.794	0.00101849	4016	1406	2610	20351	0.197337	0.538697	5	4	0
177	6	32578127	rs9271176	HLA-DR15	A	G	48.426	3.43e-12	7655	3577	4078	15649	0.489169	0.877146	4	8	0
178				HLA-DR3	G	A	0.003	0.95753	2621	2621	0	20146	0.1301	.	7	2	0
179	6	32578191	rs9271178	HLA-DR15	C	T	72.273	1.874e-17	8996	3987	5009	15576	0.577555	0.795967	2	10	0
180				HLA-DR3	T	C	0.003	0.958616	2528	2528	0	19733	0.12811	.	7	2	0
181	6	32578196	rs9271179	HLA-DR15	G	A	72.202	1.943e-17	8996	3987	5009	15629	0.575597	0.795967	2	10	0
182				HLA-DR3	A	G	0.003	0.958521	2528	2528	0	19713	0.12824	.	7	2	0
183	6	32578209	rs9271180	HLA-DR15	C	T	72.064	2.083e-17	8982	3973	5009	15755	0.570105	0.793172	2	10	0
184				HLA-DR3	T	C	0.003	0.958424	2528	2528	0	19678	0.128468	.	7	2	0
185	6	32578230	rs9271182	HLA-DR15	A	G	89.927	2.471e-21	9278	4044	5234	15808	0.586918	0.77264	2	10	0
186				HLA-DR3	G	A	0.003	0.956596	2483	2483	0	19618	0.126567	.	7	2	0
187	6	32578297	rs9271186	HLA-DR15	A	G	92.469	6.839e-22	8705	3770	4935	14915	0.583641	0.763931	2	10	0
188				HLA-DR3	G	A	2.262	0.132547	2454	2454	0	18979	0.129301	.	7	2	0
189	6	32578328	rs17204995	HLA-DR15	G	A	89.715	2.751e-21	7382	3156	4226	14394	0.512853	0.746805	4	8	0
190				HLA-DR3	G	A	10.819	0.00100458	3716	1286	2430	18653	0.199217	0.529218	5	4	0
191	6	32578357	rs9271189	HLA-DR15	C	T	92.544	6.584e-22	8705	3770	4935	13925	0.625135	0.763931	2	10	0
192				HLA-DR3	T	C	2.259	0.132879	2465	2465	0	18441	0.13367	.	7	2	0
193	6	32578449	rs9271191	HLA-DR15	T	C	92.027	8.55e-22	8899	3871	5028	13130	0.677761	0.769889	0	12	0
194				HLA-DR3	C	T	5.199	0.0225965	2521	2521	0	17659	0.14276	.	7	2	0
195	6	32578481	rs79097926	HLA-DR15	T	C	92.975	5.296e-22	6791	2871	3920	13015	0.521783	0.732398	4	8	0
196				HLA-DR3	T	C	11.757	0.00060623	3444	1097	2347	17467	0.197172	0.467405	5	4	0
197	6	32578530	rs9271192	HLA-DR15	C	A	103.586	2.493e-24	7861	3347	4514	12518	0.627976	0.741471	2	10	0
198				HLA-DR3	A	C	14.573	0.000134838	2415	2415	0	17001	0.14205	.	7	2	0
199	6	32578566	rs9271193	HLA-DR15	T	C	106.512	5.695e-25	7557	3197	4360	12653	0.59725	0.733257	2	10	0
200				HLA-DR3	C	T	17.746	2.52396e-05	2303	2303	0	16833	0.136815	.	7	2	0
201	6	32578612	rs9271194	HLA-DR15	T	G	107.795	2.981e-25	7572	3201	4371	12816	0.590824	0.732327	2	10	0
202				HLA-DR3	G	T	15.164	9.85647e-05	2269	2269	0	16564	0.136984	.	7	2	0
203	6	32578632	rs116457146	HLA-DR15	C	T	82.795	9.102e-20	3104	1248	1856	12816	0.242197	0.672414	7	5	0
204				HLA-DR3	C	T	1.707	0.191377	2493	700	1793	16388	0.152124	0.390407	6	3	0
205	6	32578633	rs5021727	HLA-DR15	A	G	108.181	2.453e-25	6487	2689	3798	12816	0.506164	0.708004	4	8	0
206				HLA-DR3	A	G	6.75	0.00937639	3170	884	2286	16375	0.193588	0.386702	5	4	0
207	6	32578673	rs79267592	HLA-DR15	A	T	114.051	1.27e-26	7740	3258	4482	12799	0.604735	0.726908	2	10	0
208				HLA-DR3	T	A	25.313	4.87309e-07	2177	2177	0	16094	0.135268	.	7	2	0
209	6	32578726	rs9271198	HLA-DR15	G	A	128.868	7.248e-30	7829	3265	4564	12976	0.603345	0.715381	2	10	0
210				HLA-DR3	A	G	26.556	2.55983e-07	2161	2161	0	15915	0.135784	.	7	2	0
211	6	32578735	rs9271199	HLA-DR15	A	G	130.525	3.145e-30	7704	3204	4500	12898	0.597302	0.712	2	10	0
212				HLA-DR3	G	A	25.31	4.88213e-07	2121	2121	0	15888	0.133497	.	7	2	0
213	6	32578756	rs9271200	HLA-DR15	C	T	134.234	4.856e-31	7775	3228	4547	12784	0.608182	0.709919	2	10	0
214				HLA-DR3	T	C	25.307	4.88846e-07	2121	2121	0	15798	0.134258	.	7	2	0
215	6	32578772	rs112485576	HLA-DR15	C	A	25.493	4.43946e-07	1037	431	606	12798	0.0810283	0.711221	10	2	0
216				HLA-DR3	C	A	4.379	0.0363743	2541	782	1759	15760	0.161231	0.444571	6	3	0
217	6	32578818	rs9271201	HLA-DR15	C	A	153.86	2.485e-35	7587	3097	4490	12691	0.597825	0.689755	2	10	0
218				HLA-DR3	A	C	25.306	4.89102e-07	2067	2067	0	15622	0.132313	.	7	2	0
219	6	32578837	rs9271202	HLA-DR15	A	C	159.256	1.645e-36	7641	3114	4527	12550	0.608845	0.687873	2	10	0
220				HLA-DR3	C	A	25.306	4.89072e-07	2067	2067	0	15492	0.133424	.	7	2	0
221	6	32578885	rs9271203	HLA-DR15	T	C	182.208	1.597e-41	7968	3240	4728	12330	0.646229	0.685279	0	12	0
222				HLA-DR3	C	T	26.557	2.55861e-07	2029	2029	0	15152	0.13391	.	7	2	0
223	6	32578941	rs9271205	HLA-DR15	G	A	216.842	4.418e-49	7179	2761	4418	11885	0.604039	0.624943	2	10	0
224				HLA-DR3	A	G	25.303	4.89837e-07	1969	1969	0	14772	0.133293	.	7	2	0
225	6	32578958	rs502803	HLA-DR15	G	A	204.213	2.515e-46	6141	2310	3831	11884	0.516745	0.602976	4	8	0
226				HLA-DR3	G	A	9.213	0.00240279	3140	978	2162	14603	0.215024	0.452359	5	4	0
227	6	32579211	rs9271213	HLA-DR15	G	C	230.325	5.064e-52	5805	2119	3686	9846	0.58958	0.574878	2	10	0
228				HLA-DR3	C	G	30.424	3.47184e-08	1605	1605	0	12308	0.130403	.	7	2	0
229	6	32579365	rs9271222	HLA-DR15	C	T	226.759	3.035e-51	6084	2273	3811	9439	0.64456	0.596431	0	12	0
230				HLA-DR3	T	C	35.341	2.76809e-09	591	591	0	10687	0.0553008	.	8	1	0
231	6	32579623	rs28752509	HLA-DR15	C	T	131.287	2.143e-30	3647	1321	2326	7079	0.515186	0.567928	4	8	0
232				HLA-DR3	C	T	0.953	0.328959	1363	351	1012	7908	0.172357	0.346838	5	4	0
233	6	32579626	rs28752510	HLA-DR15	G	A	131.487	1.937e-30	3647	1321	2326	7069	0.515915	0.567928	4	8	0
234				HLA-DR3	G	A	0.953	0.328958	1363	351	1012	7882	0.172926	0.346838	5	4	0
235	6	32579671	rs77223148	HLA-DR15	C	T	123.416	1.131e-28	3591	1302	2289	6902	0.520284	0.568807	4	8	0
236				HLA-DR3	C	T	0.584	0.444898	1265	354	911	7465	0.169457	0.388584	5	4	0
237	6	32579743	rs78567876	HLA-DR15	T	A	74.073	7.528e-18	3251	1173	2078	6482	0.501543	0.564485	4	8	0
238				HLA-DR3	T	A	0.574	0.448507	1271	357	914	6870	0.185007	0.390591	5	4	0
239	6	32579769	rs9271239	HLA-DR15	T	C	113.734	1.49e-26	3575	1317	2258	6213	0.575406	0.58326	2	10	0
240				HLA-DR3	C	T	67.364	2.22045e-16	805	805	0	6638	0.121271	.	7	2	0
241	6	32579775	rs112040173	HLA-DR15	A	T	107.334	3.761e-25	3065	1100	1965	6146	0.498698	0.559796	4	8	0
242				HLA-DR3	A	T	0.737	0.390573	1056	250	806	6577	0.16056	0.310174	5	4	0
243	6	32579833	rs9271240	HLA-DR15	T	C	91.672	1.023e-21	3255	1214	2041	5541	0.587439	0.594806	2	10	0
244				HLA-DR3	C	T	63.364	1.66533e-15	712	712	0	6048	0.117725	.	7	2	0
245	6	32579868	rs150165719	HLA-DR15	G	T	77.675	1.215e-18	2586	940	1646	5161	0.501066	0.571081	4	8	0
246				HLA-DR3	G	T	0.204	0.651462	1068	250	818	5734	0.186257	0.305623	5	4	0
247	6	32579870	rs9271241	HLA-DR15	G	A	83.6	6.057e-20	2984	1111	1873	5135	0.58111	0.593166	2	10	0
248				HLA-DR3	A	G	61.964	3.44169e-15	712	712	0	5717	0.124541	.	7	2	0
249	6	32579940	rs9271242	HLA-DR15	T	C	66.574	3.37e-16	2581	969	1612	4455	0.579349	0.601117	2	10	0
250				HLA-DR3	C	T	79.21	5.585e-19	591	591	0	5157	0.114602	.	7	2	0
251	6	32579951	rs9271243	HLA-DR15	C	T	50.779	1.03e-12	2333	890	1443	4349	0.536445	0.616771	2	10	0
252				HLA-DR3	T	C	79.211	5.585e-19	591	591	0	5092	0.116064	.	7	2	0
253	6	32580084	rs9271246	HLA-DR15	A	G	46.573	8.83e-12	1864	701	1163	3817	0.488342	0.602752	2	10	0
254				HLA-DR3	G	A	83.219	7.341e-20	408	408	0	4071	0.100221	.	7	2	0
255	6	32580112	rs9271247	HLA-DR15	A	G	46.816	7.8e-12	1897	713	1184	3699	0.512841	0.602196	2	10	0
256				HLA-DR3	G	A	84.559	3.727e-20	409	409	0	3901	0.104845	.	7	2	0
257	6	32580136	rs3104419	HLA-DR15	C	T	39.118	3.99e-10	1671	619	1052	3640	0.459066	0.588403	4	8	0
258				HLA-DR3	C	T	1.563	0.211298	732	193	539	3909	0.18726	0.358071	5	4	0
259	6	32580157	rs9271248	HLA-DR15	C	T	46.33	9.99e-12	1897	713	1184	3583	0.529445	0.602196	2	10	0
260				HLA-DR3	T	C	74.181	7.131e-18	409	409	0	3782	0.108144	.	7	2	0
261	6	32580241	rs9271251	HLA-DR15	C	A	31.92	1.61e-08	1569	615	954	2939	0.533855	0.644654	2	10	0
262				HLA-DR3	A	C	90.934	1.488e-21	363	363	0	3192	0.113722	.	7	2	0
263	6	32580288	rs9271252	HLA-DR15	C	G	32.926	9.57e-09	1570	609	961	2907	0.540076	0.633715	2	10	0
264				HLA-DR3	G	C	92.846	5.641e-22	360	360	0	3151	0.114249	.	7	2	0
265	6	32580321	rs2858862	HLA-DR15	C	T	1.19	0.275421	178	73	105	2907	0.0612315	0.695238	10	2	0
266				HLA-DR3	T	C	30.213	3.87051e-08	1094	898	196	3058	0.35775	4.58163	3	6	0
267	6	32580322	rs2647094	HLA-DR15	A	G	1.19	0.275421	178	73	105	2907	0.0612315	0.695238	10	2	0
268				HLA-DR3	G	A	30.213	3.87036e-08	1094	898	196	3059	0.357633	4.58163	3	6	0
269	6	32580331	rs2858861	HLA-DR15	C	T	28.757	8.21e-08	1406	541	865	2907	0.48366	0.625434	4	8	0
270				HLA-DR3	C	T	4.146	0.0417394	733	196	537	3022	0.242555	0.364991	5	4	0
271	6	32580357	rs9271255	HLA-DR15	C	T	33.515	7.07e-09	1594	617	977	2950	0.540339	0.631525	2	10	0
272				HLA-DR3	T	C	92.781	5.844e-22	335	335	0	2867	0.116847	.	7	2	0
273	6	32580366	rs2858860	HLA-DR15	G	T	29.466	5.69e-08	1413	543	870	2961	0.477204	0.624138	4	8	0
274				HLA-DR3	G	T	5.709	0.0168761	741	196	545	2807	0.263983	0.359633	5	4	0
275	6	32580411	rs9271256	HLA-DR15	A	G	39.819	2.79e-10	1727	685	1042	2866	0.602582	0.65739	0	12	0
276				HLA-DR3	G	A	102.744	3.821e-24	291	291	0	2617	0.111196	.	7	2	0
277	6	32580444	rs9271257	HLA-DR15	G	A	27.764	1.37085e-07	1472	578	894	2822	0.521616	0.646532	2	10	0
278				HLA-DR3	A	G	102.743	3.821e-24	258	258	0	2640	0.0977273	.	7	2	0
279	6	32580446	rs9271258	HLA-DR15	G	A	31.08	2.48e-08	1454	560	894	2822	0.515237	0.626398	2	10	0
280				HLA-DR3	A	G	102.743	3.821e-24	258	258	0	2641	0.0976903	.	7	2	0
281	6	32580456	rs3997871	HLA-DR15	G	A	30.442	3.44e-08	1458	563	895	2822	0.516655	0.62905	2	10	0
282				HLA-DR3	A	G	102.742	3.821e-24	258	258	0	2648	0.097432	.	7	2	0
283	6	32580507	rs9271260	HLA-DR15	A	C	30.948	2.65e-08	1460	563	897	2834	0.515173	0.627648	2	10	0
284				HLA-DR3	C	A	103.917	2.107e-24	259	259	0	2536	0.102129	.	7	2	0
285	6	32580571	rs80243928	HLA-DR15	C	T	0.87	0.351	147	62	85	2694	0.0545657	0.729412	10	2	0
286				HLA-DR3	T	C	40.358	2.11416e-10	763	569	194	2280	0.334649	2.93299	3	6	0
287	6	32580580	rs116289957	HLA-DR15	T	C	24.52	7.35492e-07	804	292	512	2638	0.304776	0.570312	9	3	0
288				HLA-DR3	T	C	0.157	0.691546	82	31	51	2252	0.0364121	0.607843	8	1	0
289	6	32580596	rs28383216	HLA-DR15	T	C	27.931	1.26e-07	829	299	530	2572	0.322317	0.564151	9	3	0
290				HLA-DR3	T	C	0.157	0.691476	82	31	51	2267	0.0361712	0.607843	8	1	0
291	6	32580632	rs79838044	HLA-DR15	T	C	1.214	0.2705	150	63	87	2572	0.0583204	0.724138	10	2	0
292				HLA-DR3	C	T	57.013	4.32987e-14	768	589	179	2289	0.335518	3.2905	3	6	0
293	6	32580637	rs2395515	HLA-DR15	C	T	29.994	4.33e-08	1509	610	899	2572	0.586703	0.678532	0	12	0
294				HLA-DR3	T	C	96.019	1.137e-22	209	209	0	2290	0.0912664	.	7	2	0
295	6	32580723	rs3997873	HLA-DR15	G	T	14.247	0.00016029	1292	548	744	2214	0.583559	0.736559	0	12	0
296				HLA-DR3	T	G	107.626	3.243e-25	180	180	0	2028	0.0887574	.	7	2	0
297	6	32580741	rs3997874	HLA-DR15	A	G	12.914	0.000326131	1110	453	657	2206	0.503173	0.689498	2	10	0
298				HLA-DR3	G	A	107.628	3.243e-25	180	180	0	1975	0.0911392	.	7	2	0
299	6	32580806	rs9271268	HLA-DR15	G	A	11.022	0.000900277	708	299	409	2004	0.353293	0.731051	7	5	0
300				HLA-DR3	A	G	173.23	1.455e-39	460	422	38	1760	0.261364	11.1053	4	5	0
301	6	32580820	rs9271269	HLA-DR15	G	T	10.963	0.000929501	708	299	409	2014	0.351539	0.731051	7	5	0
302				HLA-DR3	T	G	173.234	1.455e-39	460	422	38	1767	0.260328	11.1053	4	5	0
303	6	32580880	rs2894378	HLA-DR15	G	A	4.952	0.0260547	896	394	502	2026	0.442251	0.784861	2	10	0
304				HLA-DR3	A	G	112.982	2.177e-26	154	154	0	1742	0.0884041	.	7	2	0
305	6	32580894	rs9271272	HLA-DR15	T	C	9.978	0.00158462	670	283	387	2020	0.331683	0.731266	7	5	0
306				HLA-DR3	C	T	172.904	1.718e-39	448	410	38	1716	0.261072	10.7895	4	5	0
307	6	32580911	rs2894379	HLA-DR15	T	C	1.153	0.282954	226	111	115	1991	0.113511	0.965217	7	5	0
308				HLA-DR3	T	C	77.088	1.635e-18	294	38	256	1658	0.177322	0.148438	6	3	0
309	6	32580935	rs9271274	HLA-DR15	A	C	9.715	0.0018282	688	291	397	1926	0.357217	0.732997	7	5	0
310				HLA-DR3	C	A	168.053	1.97e-38	463	420	43	1596	0.2901	9.76744	4	5	0
311	6	32580961	rs9271275	HLA-DR15	A	T	7.554	0.00598727	620	268	352	1953	0.31746	0.761364	7	5	0
312				HLA-DR3	T	A	168.05	1.97e-38	437	394	43	1595	0.273981	9.16279	4	5	0
313	6	32580971	rs9271276	HLA-DR15	A	C	7.591	0.0058668	620	268	352	1948	0.318275	0.761364	7	5	0
314				HLA-DR3	C	A	168.152	1.874e-38	437	394	43	1570	0.278344	9.16279	4	5	0
315	6	32581047	rs9271280	HLA-DR15	T	A	0.705	0.401274	77	40	37	1841	0.0418251	1.08108	10	2	0
316				HLA-DR3	A	T	133.531	6.919e-31	438	369	69	1466	0.298772	5.34783	3	6	0
317	6	32581092	rs9271283	HLA-DR15	T	A	5.586	0.0181013	600	263	337	1810	0.331492	0.780415	7	5	0
318				HLA-DR3	A	T	164.569	1.136e-37	394	346	48	1409	0.279631	7.20833	4	5	0
319	6	32581190	rs9271284	HLA-DR15	T	C	2.118	0.145565	557	258	299	1780	0.312921	0.862876	7	5	0
320				HLA-DR3	C	T	183.749	7.36e-42	353	319	34	1332	0.265015	9.38235	4	5	0
321	6	32581193	rs9271285	HLA-DR15	A	G	2.097	0.147575	557	258	299	1786	0.31187	0.862876	7	5	0
322				HLA-DR3	G	A	183.754	7.316e-42	353	319	34	1334	0.264618	9.38235	4	5	0
323	6	32581253	rs9271287	HLA-DR15	A	G	2.355	0.124907	543	250	293	1891	0.28715	0.853242	7	5	0
324				HLA-DR3	G	A	177.566	1.646e-40	347	313	34	1337	0.259536	9.20588	4	5	0
325	6	32581260	rs9271288	HLA-DR15	A	G	2.385	0.122521	543	250	293	1897	0.286241	0.853242	7	5	0
326				HLA-DR3	G	A	177.568	1.646e-40	347	313	34	1333	0.260315	9.20588	4	5	0
327	6	32581305	rs9271289	HLA-DR15	C	T	2.667	0.102424	568	260	308	1979	0.287014	0.844156	7	5	0
328				HLA-DR3	T	C	182.038	1.74e-41	357	323	34	1352	0.264053	9.5	4	5	0
329	6	32581333	rs3129749	HLA-DR15	G	A	0.364	0.546157	929	451	478	2039	0.455615	0.943515	0	12	0
330				HLA-DR3	A	G	109.753	1.11e-25	101	101	0	1364	0.0740469	.	7	2	0
331	6	32581335	rs9271291	HLA-DR15	G	A	1.826	0.176627	599	280	319	2043	0.293196	0.877743	7	5	0
332				HLA-DR3	A	G	182.325	1.506e-41	349	319	30	1365	0.255678	10.6333	4	5	0
333	6	32581350	rs9271292	HLA-DR15	T	C	1.931	0.164649	599	280	319	2068	0.289652	0.877743	7	5	0
334				HLA-DR3	C	T	182.981	1.083e-41	349	319	30	1378	0.253266	10.6333	4	5	0
335	6	32581467	rs9271295	HLA-DR15	T	C	0.151	0.697517	636	312	324	2150	0.295814	0.962963	7	5	0
336				HLA-DR3	C	T	237.486	1.39e-53	365	344	21	1386	0.263348	16.381	4	5	0
337	6	32581502	rs3104416	HLA-DR15	C	T	0.622	0.430459	757	385	372	2125	0.356235	1.03495	2	10	0
338				HLA-DR3	T	C	107.024	4.398e-25	106	106	0	1380	0.0768116	.	7	2	0
339	6	32581515	rs3129750	HLA-DR15	G	A	0.338	0.560962	907	466	441	2104	0.431084	1.05669	0	12	0
340				HLA-DR3	A	G	122.464	1.827e-28	104	104	0	1371	0.075857	.	7	2	0
341	6	32581537	rs9271299	HLA-DR15	G	C	0.035	0.850738	632	322	310	2092	0.302103	1.03871	7	5	0
342				HLA-DR3	C	G	246.91	1.225e-55	382	361	21	1388	0.275216	17.1905	4	5	0
