# Supplementary material for: Enhancer histone-QTLs are enriched on autoimmune risk haplotypes and influence gene expression within chromatin networks
Source: Nat Commun. 2018 Jul 25;9:2905. doi: 10.1038/s41467-018-05328-9 (PMC6060153; doi:10.1038/s41467-018-05328-9)
Supplement: Supplementary file 8 — Supplementary Data 5 [file 41467_2018_5328_MOESM8_ESM.xlsx]

## Sheet: Sheet1
	Chr	Bp (hg19)	rsID	Haplotype	Ref allele	Alt Allele	ChiSq	p-value	Total ASR count	Ref ASR count	Alt ASR Count	Total Read Count	Total ASR Proportion	Ref ASR / Alt ASR	Homozygote Ref	Heterozygote	Homozygote Alt
1	6	32587923	rs9271425	HLA-DR15	A	G	0.031	0.859217	122	64	58	1962	0.0621814	1.10345	10	2	0
2				HLA-DR3	G	A	93.326	4.44e-22	982	780	202	2451	0.400653	3.86139	2	7	0
3	6	32587973	rs9271426	HLA-DR15	G	A	35.144	3.06e-09	549	413	136	1995	0.275188	3.03676	7	5	0
4				HLA-DR3	G	A	29.259	6.33372e-08	804	228	576	2495	0.322244	0.395833	5	4	0
5	6	32588002	rs9271430	HLA-DR15	T	C	38.419	5.71e-10	593	452	141	2108	0.281309	3.20567	7	5	0
6				HLA-DR3	T	C	28.859	7.78342e-08	884	264	620	2599	0.340131	0.425806	5	4	0
7	6	32588031	rs9271431	HLA-DR15	G	A	42.023	9.02e-11	718	530	188	2151	0.333798	2.81915	5	7	0
8				HLA-DR3	G	A	36.213	1.76872e-09	901	264	637	2719	0.331372	0.414443	4	5	0
9	6	32588069	rs9271435	HLA-DR15	C	T	40.404	2.07e-10	758	551	207	2238	0.338695	2.66184	5	7	0
10				HLA-DR3	C	T	35.002	3.29352e-09	948	264	684	2869	0.330429	0.385965	4	5	0
11	6	32588166	rs9271437	HLA-DR15	G	A	1.028	0.310671	163	92	71	2558	0.0637217	1.29577	10	2	0
12				HLA-DR3	A	G	86.991	1.09e-20	1237	979	258	3276	0.377595	3.79457	2	7	0
13	6	32588193	rs9271438	HLA-DR15	A	G	42.141	8.49e-11	687	503	184	2670	0.257303	2.7337	7	5	0
14				HLA-DR3	A	G	29.036	7.1055e-08	943	254	689	3401	0.277271	0.36865	5	4	0
15	6	32588234	rs9271439	HLA-DR15	A	G	0.98	0.322082	163	92	71	2677	0.0608891	1.29577	10	2	0
16				HLA-DR3	G	A	86.659	1.29e-20	1229	974	255	3498	0.351344	3.81961	2	7	0
17	6	32588240	rs9271440	HLA-DR15	C	T	31.651	1.85e-08	1029	692	337	2677	0.384386	2.05341	3	9	0
18				HLA-DR3	T	C	111.493	4.61e-26	298	291	7	3507	0.0849729	41.5714	6	3	0
19	6	32588245	rs9271441	HLA-DR15	T	C	36.264	1.72e-09	839	587	252	2678	0.313294	2.32937	5	7	0
20				HLA-DR3	C	T	123.852	9.08e-29	317	310	7	3519	0.0900824	44.2857	6	3	0
21	6	32588281	rs9271444	HLA-DR15	A	G	34.633	3.98e-09	1037	700	337	2706	0.383222	2.07715	3	9	0
22				HLA-DR3	G	A	114.838	8.54e-27	317	310	7	3536	0.0896493	44.2857	6	3	0
23	6	32588463	rs9271460	HLA-DR15	G	A	1.357	0.244076	172	98	74	3030	0.0567657	1.32432	9	2	0
24				HLA-DR3	A	G	68.941	1.11022e-16	1626	1212	414	4211	0.386132	2.92754	2	7	0
25	6	32588501	rs9271462	HLA-DR15	T	C	1.093	0.295879	185	104	81	3072	0.0602214	1.28395	9	2	0
26				HLA-DR3	C	T	70.341	4.99e-17	1765	1305	460	4411	0.400136	2.83696	2	7	0
27	6	32588535	rs9271463	HLA-DR15	A	T	29.549	5.45e-08	1254	826	428	3142	0.399109	1.92991	3	9	0
28				HLA-DR3	T	A	110.24	8.68e-26	418	406	12	4609	0.0906921	33.8333	6	3	0
29	6	32588544	rs9271464	HLA-DR15	A	T	33.3	7.9e-09	820	585	235	3192	0.256892	2.48936	7	5	0
30				HLA-DR3	A	T	27.203	1.83151e-07	1392	447	945	4655	0.299033	0.473016	5	4	0
31	6	32588554	rs9271465	HLA-DR15	C	T	31.688	1.81e-08	814	580	234	3243	0.251002	2.47863	7	5	0
32				HLA-DR3	C	T	27.739	1.38843e-07	1389	445	944	4711	0.294842	0.471398	5	4	0
33	6	32588613	rs9271467	HLA-DR15	T	C	19.919	8.08e-06	1465	921	544	3655	0.400821	1.69301	3	9	0
34				HLA-DR3	C	T	97.774	4.69e-23	437	425	12	5074	0.0861253	35.4167	6	3	0
35	6	32588616	rs9271468	HLA-DR15	G	A	19.689	9.11e-06	1458	917	541	3684	0.395765	1.69501	3	9	0
36				HLA-DR3	A	G	97.774	4.69e-23	437	425	12	5094	0.0857872	35.4167	6	3	0
37	6	32588630	rs9271469	HLA-DR15	T	C	21.619	3.32e-06	938	637	301	3737	0.251003	2.11628	7	5	0
38				HLA-DR3	T	C	29.663	5.14182e-08	1378	437	941	5174	0.266332	0.4644	5	4	0
39	6	32588662	rs9271470	HLA-DR15	C	T	11.482	0.000702819	993	648	345	3832	0.259134	1.87826	7	5	0
40				HLA-DR3	C	T	29.361	6.00651e-08	1369	434	935	5180	0.264286	0.464171	5	4	0
41	6	32588665	rs9271471	HLA-DR15	C	G	2.66	0.102897	235	133	102	3850	0.061039	1.30392	10	2	0
42				HLA-DR3	G	C	70.447	4.73e-17	1823	1377	446	5199	0.350644	3.08744	2	7	0
43	6	32588700	rs9271472	HLA-DR15	C	T	14.275	0.000157912	1139	727	412	4078	0.279304	1.76456	7	5	0
44				HLA-DR3	C	T	25.34	4.80534e-07	1451	479	972	5361	0.270658	0.492798	5	4	0
45	6	32588707	rs9271474	HLA-DR15	G	A	14.205	0.000163959	1139	727	412	4073	0.279646	1.76456	7	5	0
46				HLA-DR3	G	A	25.34	4.80665e-07	1451	479	972	5392	0.269102	0.492798	5	4	0
47	6	32588882	rs9271483	HLA-DR15	G	T	8.322	0.0039176	2011	1193	818	4635	0.433873	1.45844	3	9	0
48				HLA-DR3	T	G	85.65	2.15e-20	584	572	12	6028	0.0968812	47.6667	6	3	0
49	6	32588905	rs9271484	HLA-DR15	G	T	3.148	0.0760178	289	168	121	4681	0.0617389	1.38843	10	2	0
50				HLA-DR3	T	G	45.882	1.25614e-11	2256	1686	570	6164	0.365996	2.95789	2	7	0
51	6	32589051	rs9271489	HLA-DR15	C	A	3.388	0.06566	783	452	331	5367	0.145892	1.36556	8	4	0
52				HLA-DR3	A	C	47.43	5.69933e-12	2633	2014	619	6932	0.379833	3.25363	2	7	0
53	6	32589061	rs9271491	HLA-DR15	A	G	8.473	0.00360482	2344	1366	978	5453	0.429855	1.39673	3	9	0
54				HLA-DR3	G	A	96.863	7.43e-23	703	691	12	6994	0.100515	57.5833	6	3	0
55	6	32589122	rs9271492	HLA-DR15	A	C	1.991	0.158186	876	494	382	5694	0.153846	1.29319	8	4	0
56				HLA-DR3	C	A	39.529	3.23297e-10	2751	2092	659	7307	0.376488	3.17451	3	6	0
57	6	32589158	rs9271493	HLA-DR15	A	G	4.399	0.0359589	2674	1546	1128	5730	0.466667	1.37057	3	9	0
58				HLA-DR3	G	A	95.736	1.31e-22	785	773	12	7383	0.106325	64.4167	6	3	0
59	6	32589380	rs9271506	HLA-DR15	C	T	1.772	0.183081	3180	1789	1391	6862	0.463422	1.28613	3	9	0
60				HLA-DR3	T	C	96.973	7.03e-23	991	974	17	8517	0.116356	57.2941	6	3	0
61	6	32589394	rs9271507	HLA-DR15	C	A	3.347	0.0673478	3318	1880	1438	6909	0.480243	1.30737	3	9	0
62				HLA-DR3	A	C	96.973	7.03e-23	991	974	17	8600	0.115233	57.2941	6	3	0
63	6	32589410	rs9271508	HLA-DR15	C	T	0.958	0.327648	1131	635	496	6902	0.163866	1.28024	8	4	0
64				HLA-DR3	T	C	32.17	1.41265e-08	3507	2615	892	8620	0.406845	2.93161	2	7	0
65	6	32589467	rs9271510	HLA-DR15	T	C	2.395	0.121746	3332	1877	1455	6856	0.485998	1.29003	3	9	0
66				HLA-DR3	C	T	92.929	5.42e-22	1017	1000	17	8579	0.118545	58.8235	6	3	0
67	6	32589510	rs9271512	HLA-DR15	A	G	1.705	0.191678	3328	1868	1460	6875	0.484073	1.27945	3	9	0
68				HLA-DR3	G	A	96.015	1.14e-22	1038	1021	17	8672	0.119696	60.0588	6	3	0
69	6	32589613	rs9271514	HLA-DR15	A	G	0.941	0.332036	3342	1862	1480	7309	0.457244	1.25811	3	9	0
70				HLA-DR3	G	A	68.628	1.11022e-16	1039	1012	27	8971	0.115818	37.4815	6	3	0
71	6	32589645	rs9271515	HLA-DR15	A	G	0.74	0.389527	3344	1861	1483	7334	0.455959	1.25489	3	9	0
72				HLA-DR3	G	A	64.833	7.77156e-16	1032	1005	27	8943	0.115398	37.2222	6	3	0
73	6	32589745	rs9271518	HLA-DR15	C	T	0.127	0.721185	3154	1736	1418	7687	0.410303	1.22426	3	9	0
74				HLA-DR3	T	C	62.948	2.10942e-15	1033	999	34	9337	0.110635	29.3824	6	3	0
75	6	32590097	rs9271543	HLA-DR15	A	T	0.226	0.63443	3566	1907	1659	8620	0.413689	1.14949	3	9	0
76				HLA-DR3	T	A	36.25	1.7358e-09	1030	993	37	9216	0.111762	26.8378	6	3	0
77	6	32590234	rs9271548	HLA-DR15	A	T	2.244	0.134124	3490	1841	1649	8247	0.423184	1.11643	3	9	0
78				HLA-DR3	T	A	33.688	6.46921e-09	980	941	39	8878	0.110385	24.1282	6	3	0
79	6	32593280	rs9271703	HLA-DR15	C	T	39.639	3.06e-10	697	485	212	4901	0.142216	2.28774	8	4	0
80				HLA-DR3	T	C	30.751	2.93294e-08	3563	2753	810	8275	0.430574	3.39877	2	7	0
81	6	32593317	rs9271704	HLA-DR15	T	G	38.085	6.77e-10	656	460	196	4700	0.139574	2.34694	8	4	0
82				HLA-DR3	G	T	30.752	2.93269e-08	3550	2740	810	8056	0.440665	3.38272	2	7	0
83	6	32593321	rs9271705	HLA-DR15	G	T	38.088	6.76e-10	656	460	196	4701	0.139545	2.34694	8	4	0
84				HLA-DR3	T	G	30.752	2.93229e-08	3550	2740	810	8045	0.441268	3.38272	2	7	0
85	6	32593349	rs4311504	HLA-DR15	C	G	0.419	0.517325	272	147	125	4767	0.0570589	1.176	10	2	0
86				HLA-DR3	G	C	29.174	6.61454e-08	3418	2648	770	8027	0.425813	3.43896	2	7	0
87	6	32593386	rs9271708	HLA-DR15	C	A	35.052	3.21e-09	649	451	198	4711	0.137763	2.27778	8	4	0
88				HLA-DR3	A	C	33.769	6.20644e-09	3407	2670	737	7869	0.432965	3.6228	2	7	0
89	6	32593392	rs9271709	HLA-DR15	G	A	35.073	3.18e-09	649	451	198	4698	0.138144	2.27778	8	4	0
90				HLA-DR3	A	G	33.662	6.55679e-09	3409	2671	738	7858	0.433825	3.61924	2	7	0
91	6	32594199	rs35130701	HLA-DR15	A	G	36.867	1.26e-09	633	469	164	4995	0.126727	2.85976	8	4	0
92				HLA-DR3	G	A	28.033	1.1926e-07	3227	2614	613	7838	0.411712	4.26427	2	7	0
93	6	32594295	rs75237145	HLA-DR15	G	T	75.863	2.78e-18	1299	1004	295	4818	0.269614	3.40339	6	6	0
94				HLA-DR3	T	G	38.925	4.40437e-10	3176	2613	563	7874	0.403353	4.64121	3	6	0
95	6	32594342	rs77114005	HLA-DR15	T	C	38.406	5.74e-10	617	484	133	4728	0.130499	3.6391	8	3	0
96				HLA-DR3	C	T	33.621	6.69731e-09	3120	2549	571	7888	0.395538	4.4641	2	7	0
97	6	32594354	rs35366682	HLA-DR15	T	C	39.987	2.56e-10	621	492	129	4727	0.131373	3.81395	8	3	0
98				HLA-DR3	C	T	39.483	3.30978e-10	3171	2640	531	7899	0.401443	4.97175	2	7	0
99	6	32594535	rs9271780	HLA-DR15	T	C	46.915	7.41e-12	936	751	185	4103	0.228126	4.05946	6	5	0
100				HLA-DR3	C	T	58.754	1.78746e-14	2719	2253	466	6395	0.425176	4.83476	3	6	0
101	6	32594547	rs9271781	HLA-DR15	G	A	46.72	8.19e-12	936	751	185	4036	0.231913	4.05946	6	5	0
102				HLA-DR3	A	G	57.427	3.5083e-14	2673	2207	466	6352	0.420812	4.73605	3	6	0
103	6	32594562	rs9271782	HLA-DR15	G	A	46.524	9.05e-12	936	751	185	3932	0.238047	4.05946	6	5	0
104				HLA-DR3	A	G	57.426	3.5083e-14	2673	2207	466	6274	0.426044	4.73605	3	6	0
105	6	32594718	rs9271787	HLA-DR15	T	C	79.461	2.09e-19	1217	940	277	4331	0.280997	3.3935	6	6	0
106				HLA-DR3	C	T	82.956	8.39e-20	2575	2195	380	6481	0.397315	5.77632	3	6	0
107	6	32594734	rs9271788	HLA-DR15	A	G	85.841	1.55e-20	1300	1000	300	4402	0.29532	3.33333	6	6	0
108				HLA-DR3	G	A	82.957	8.39e-20	2575	2195	380	6508	0.395667	5.77632	3	6	0
109	6	32594768	rs9271789	HLA-DR15	G	A	89.215	4.12e-21	1340	1029	311	4512	0.296986	3.30868	6	6	0
110				HLA-DR3	A	G	86.469	1.42e-20	2552	2261	291	6517	0.391591	7.76976	3	6	0
111	6	32594775	rs9271790	HLA-DR15	G	A	18.735	1.5e-05	295	209	86	4512	0.0653812	2.43023	10	2	0
112				HLA-DR3	A	G	91.892	9.15e-22	2577	2281	296	6516	0.395488	7.70608	2	7	0
113	6	32594898	rs72848212	HLA-DR15	C	T	107.277	1.39e-24	1496	1145	351	4839	0.309155	3.26211	6	6	0
114				HLA-DR3	T	C	161.68	4.86e-37	2541	2354	187	6709	0.378745	12.5882	3	6	0
115	6	32594915	rs9271823	HLA-DR15	A	G	103.254	6.38e-24	1563	1183	380	4905	0.318654	3.11316	6	6	0
116				HLA-DR3	G	A	158.94	1.93e-36	2535	2349	186	6695	0.378641	12.629	3	6	0
117	6	32594916	rs9271824	HLA-DR15	A	G	103.4	3.96e-24	1563	1183	380	4911	0.318265	3.11316	6	6	0
118				HLA-DR3	G	A	158.94	1.93e-36	2535	2349	186	6699	0.378415	12.629	3	6	0
119	6	32594953	rs9271842	HLA-DR15	C	A	103.671	3.96e-24	1563	1183	380	5127	0.304857	3.11316	6	6	0
120				HLA-DR3	A	C	162.81	2.75e-37	2565	2402	163	6695	0.383122	14.7362	3	6	0
121	6	32594957	rs9271843	HLA-DR15	G	T	110.652	4.42e-26	1658	1249	409	5162	0.321193	3.05379	6	6	0
122				HLA-DR3	T	G	162.806	2.76e-37	2565	2402	163	6682	0.383867	14.7362	3	6	0
123	6	32594980	rs9271846	HLA-DR15	T	A	81.908	1.4e-19	1426	1073	353	5242	0.272034	3.03966	6	5	0
124				HLA-DR3	A	T	174.151	9.18e-40	2523	2360	163	6544	0.385544	14.4785	3	6	0
125	6	32595027	rs9271848	HLA-DR15	A	G	114.36	9.93e-27	1747	1309	438	5227	0.334226	2.98858	6	6	0
126				HLA-DR3	G	A	209.732	1.57e-47	2568	2405	163	6646	0.386398	14.7546	3	6	0
127	6	32595060	rs9271850	HLA-DR15	A	G	79.024	2.47e-19	848	669	179	5209	0.162795	3.73743	8	4	0
128				HLA-DR3	G	A	227.501	2.09e-51	2565	2411	154	6824	0.375879	15.6558	2	7	0
129	6	32595097	rs3104389	HLA-DR15	C	A	38.266	6.17e-10	336	107	229	5300	0.0633962	0.467249	6	5	0
130				HLA-DR3	C	A	76.135	2.65e-18	2013	113	1900	6773	0.29721	0.0594737	5	4	0
131	6	32595117	rs9271853	HLA-DR15	C	T	37.206	1.06e-09	336	107	229	5380	0.0624535	0.467249	6	5	0
132				HLA-DR3	C	T	76.13	2.66e-18	2013	113	1900	6706	0.300179	0.0594737	5	4	0
133	6	32595147	rs9271857	HLA-DR15	C	T	149.384	2e-34	1870	1436	434	5626	0.332385	3.30876	6	5	0
134				HLA-DR3	T	C	237.683	1.26e-53	2513	2400	113	6660	0.377327	21.2389	3	6	0
135	6	32595223	rs9271858	HLA-DR15	A	G	155.216	8.02e-35	1952	1527	425	5648	0.345609	3.59294	6	6	0
136				HLA-DR3	G	A	308.513	4.6e-69	2492	2420	72	6652	0.374624	33.6111	3	6	0
137	6	32595231	rs9271859	HLA-DR15	T	G	154.977	8.02e-35	1952	1527	425	5696	0.342697	3.59294	6	6	0
138				HLA-DR3	G	T	307.52	7.58e-69	2492	2420	72	6666	0.373837	33.6111	3	6	0
139	6	32595278	rs9271860	HLA-DR15	C	T	31.725	1.78e-08	353	276	77	6120	0.0576797	3.58442	11	1	0
140				HLA-DR3	T	C	297.979	9.08e-67	2498	2422	76	6802	0.367245	31.8684	0	9	0
141	6	32595334	rs9271863	HLA-DR15	G	A	179.721	3.86e-41	2108	1665	443	6092	0.346028	3.75847	6	6	0
142				HLA-DR3	A	G	289.793	5.52e-65	2404	2344	60	6851	0.350898	39.0667	3	6	0
143	6	32595345	rs6921651	HLA-DR15	G	A	157.75	1.5e-35	2258	1735	523	6123	0.368773	3.3174	5	7	0
144				HLA-DR3	A	G	304.522	3.41e-68	2413	2368	45	6870	0.351237	52.6222	3	6	0
145	6	32595367	rs9271866	HLA-DR15	C	T	176.077	3.45e-40	2140	1687	453	6311	0.33909	3.72406	6	6	0
146				HLA-DR3	T	C	298.162	8.28e-67	2399	2354	45	6945	0.345428	52.3111	3	6	0
147	6	32595368	rs9271867	HLA-DR15	A	G	176.08	2.41e-40	2140	1687	453	6322	0.3385	3.72406	6	6	0
148				HLA-DR3	G	A	298.162	8.28e-67	2399	2354	45	6946	0.345379	52.3111	3	6	0
149	6	32595679	rs9271887	HLA-DR15	G	A	131.571	1.62e-30	1067	896	171	7228	0.14762	5.23977	8	4	0
150				HLA-DR3	A	G	345.141	4.85e-77	2491	2419	72	6907	0.360649	33.5972	2	7	0
151	6	32595732	rs9271888	HLA-DR15	T	C	226.164	3.53e-51	2483	1974	509	7293	0.340463	3.87819	6	6	0
152				HLA-DR3	C	T	355.156	3.19e-79	2516	2448	68	6859	0.366817	36	3	6	0
153	6	32595747	rs9271889	HLA-DR15	G	A	221.529	4.46e-50	2450	1946	504	7310	0.335157	3.86111	6	6	0
154				HLA-DR3	A	G	355.158	3.19e-79	2516	2448	68	6856	0.366978	36	3	6	0
155	6	32595779	rs9271890	HLA-DR15	C	A	236.914	2.25e-53	2497	1997	500	7359	0.339312	3.994	6	6	0
156				HLA-DR3	A	C	356.373	1.74e-79	2467	2399	68	6856	0.359831	35.2794	3	6	0
157	6	32595783	rs9271891	HLA-DR15	G	T	237.075	8.25e-54	2497	1997	500	7368	0.338898	3.994	6	6	0
158				HLA-DR3	T	G	356.376	1.73e-79	2467	2399	68	6851	0.360093	35.2794	3	6	0
159	6	32595813	rs9271892	HLA-DR15	G	C	234.884	7.25e-54	2445	1947	498	7403	0.330272	3.90964	6	6	0
160				HLA-DR3	C	G	347.088	1.83e-77	2405	2337	68	6776	0.354929	34.3676	3	6	0
161	6	32595859	rs9271893	HLA-DR15	G	T	237.02	1.25e-53	2436	1939	497	7266	0.33526	3.90141	6	6	0
162				HLA-DR3	T	G	351.63	1.87e-78	2370	2302	68	6727	0.352312	33.8529	3	6	0
163	6	32595874	rs9271894	HLA-DR15	C	T	146.181	8.45e-34	1066	904	162	7221	0.147625	5.58025	8	4	0
164				HLA-DR3	T	C	368.182	4.66e-82	2423	2353	70	6676	0.362942	33.6143	2	7	0
165	6	32595906	rs9271895	HLA-DR15	T	C	49.405	2.08e-12	441	344	97	7209	0.0611735	3.54639	10	2	0
166				HLA-DR3	C	T	360.727	1.96e-80	2314	2244	70	6589	0.351191	32.0571	2	7	0
167	6	32595907	rs9271896	HLA-DR15	G	A	233.648	8.47e-53	2410	1921	489	7209	0.334304	3.92843	6	6	0
168				HLA-DR3	A	G	353.381	7.78e-79	2295	2227	68	6587	0.348414	32.75	3	6	0
169	6	32595954	rs9271897	HLA-DR15	G	A	227.339	1.07e-51	2400	1911	489	7208	0.332963	3.90798	6	6	0
170				HLA-DR3	A	G	370.798	1.25e-82	2237	2169	68	6518	0.343203	31.8971	3	6	0
171	6	32595972	rs9271898	HLA-DR15	G	A	224.908	9.53e-51	2394	1903	491	7314	0.327317	3.87576	6	6	0
172				HLA-DR3	A	G	377.212	5.04e-84	2259	2191	68	6526	0.346154	32.2206	3	6	0
173	6	32596007	rs9271899	HLA-DR15	A	G	227.115	1.07e-51	2472	1961	511	7494	0.329864	3.83757	6	6	0
174				HLA-DR3	G	A	370.082	1.8e-82	2202	2134	68	6543	0.336543	31.3824	3	6	0
175	6	32596013	rs9271900	HLA-DR15	A	G	138.445	7.77e-32	1079	916	163	7534	0.143217	5.61963	8	4	0
176				HLA-DR3	G	A	369.549	2.35e-82	2219	2147	72	6552	0.338675	29.8194	2	7	0
177	6	32596027	rs9271901	HLA-DR15	C	T	227.184	1.07e-51	2472	1961	511	7608	0.324921	3.83757	6	6	0
178				HLA-DR3	T	C	352.813	1.03e-78	2179	2097	82	6518	0.334305	25.5732	3	6	0
179	6	32596123	rs9271907	HLA-DR15	C	T	244.946	7.63e-55	2512	2008	504	7622	0.329572	3.98413	6	6	0
180				HLA-DR3	T	C	352.439	1.25e-78	2145	2052	93	6288	0.341126	22.0645	3	6	0
181	6	32596131	rs9271908	HLA-DR15	C	T	244.709	7.63e-55	2512	2008	504	7581	0.331355	3.98413	6	6	0
182				HLA-DR3	T	C	352.44	1.25e-78	2145	2052	93	6286	0.341234	22.0645	3	6	0
183	6	32596177	rs9271909	HLA-DR15	A	T	235.042	5.25e-53	2463	1981	482	7315	0.336705	4.10996	6	6	0
184				HLA-DR3	T	A	391.466	3.97e-87	2017	1956	61	6124	0.32936	32.0656	3	6	0
185	6	32596183	rs9271910	HLA-DR15	T	C	234.981	6.25e-53	2463	1981	482	7266	0.338976	4.10996	6	6	0
186				HLA-DR3	C	T	391.467	3.97e-87	2017	1956	61	6109	0.330169	32.0656	3	6	0
187	6	32596203	rs2133036	HLA-DR15	C	T	1.419	0.233534	71	25	46	7269	0.00976751	0.543478	10	2	0
188				HLA-DR3	C	T	124.996	5.1e-29	1500	58	1442	6062	0.247443	0.0402219	6	3	0
189	6	32596207	rs9271912	HLA-DR15	C	T	235.681	4.25e-53	2464	1982	482	7282	0.338369	4.11203	6	6	0
190				HLA-DR3	T	C	393.803	1.23e-87	2019	1958	61	6047	0.333885	32.0984	3	6	0
191	6	32596222	rs9271913	HLA-DR15	T	A	238.828	4.8e-54	2470	1988	482	7329	0.337017	4.12448	6	6	0
192				HLA-DR3	A	T	397.271	2.16e-88	2050	1989	61	6018	0.340645	32.6066	3	6	0
193	6	32596294	rs9271915	HLA-DR15	T	C	230.288	9.19e-53	2369	1882	487	7165	0.330635	3.86448	6	6	0
194				HLA-DR3	C	T	396.181	3.74e-88	2003	1942	61	5810	0.34475	31.8361	3	6	0
195	6	32596310	rs28383325	HLA-DR15	T	C	2.436	0.118613	329	169	160	7077	0.0464886	1.05625	9	3	0
196				HLA-DR3	T	C	96.167	1.06e-22	141	3	138	5788	0.0243607	0.0217391	8	1	0
197	6	32596336	rs9271917	HLA-DR15	T	G	228.096	9.12e-52	2384	1877	507	7142	0.3338	3.70217	6	6	0
198				HLA-DR3	G	T	394.221	9.98e-88	1901	1840	61	5745	0.330896	30.1639	3	6	0
199	6	32596352	rs9271918	HLA-DR15	C	T	226.261	3.49e-51	2370	1863	507	7142	0.33184	3.67456	6	6	0
200				HLA-DR3	T	C	389.655	9.84e-87	1877	1816	61	5756	0.326095	29.7705	3	6	0
201	6	32596423	rs9271919	HLA-DR15	A	G	225.512	6.53e-51	2372	1864	508	7142	0.33212	3.66929	6	6	0
202				HLA-DR3	G	A	393.52	1.42e-87	1888	1827	61	5813	0.324789	29.9508	3	6	0
203	6	32596444	rs9271922	HLA-DR15	G	A	225.453	8.53e-51	2372	1864	508	7142	0.33212	3.66929	6	6	0
204				HLA-DR3	A	G	400.164	5.07e-89	1894	1833	61	5830	0.324871	30.0492	3	6	0
205	6	32596475	rs2133035	HLA-DR15	C	A	5.556	0.0184152	446	211	235	7176	0.0621516	0.897872	7	5	0
206				HLA-DR3	C	A	224.975	7.44e-51	1566	61	1505	5783	0.270794	0.0405316	5	4	0
207	6	32596647	rs9271927	HLA-DR15	T	C	230.722	9.19e-53	2382	1878	504	7067	0.33706	3.72619	6	6	0
208				HLA-DR3	C	T	402.257	1.78e-89	1825	1762	63	5556	0.328474	27.9683	3	6	0
209	6	32596648	rs9271928	HLA-DR15	G	A	230.805	9.19e-53	2382	1878	504	7058	0.337489	3.72619	6	6	0
210				HLA-DR3	A	G	402.257	1.78e-89	1825	1762	63	5551	0.32877	27.9683	3	6	0
211	6	32596650	rs9271929	HLA-DR15	A	C	230.682	9.19e-53	2382	1878	504	7036	0.338545	3.72619	6	6	0
212				HLA-DR3	C	A	402.256	1.78e-89	1825	1762	63	5538	0.329541	27.9683	3	6	0
213	6	32596677	rs9271930	HLA-DR15	A	G	230.338	9.19e-53	2382	1878	504	6759	0.352419	3.72619	6	6	0
214				HLA-DR3	G	A	400.811	3.67e-89	1757	1694	63	5367	0.327371	26.8889	3	6	0
215	6	32596773	rs9271934	HLA-DR15	A	T	204.369	4.62e-46	2083	1670	413	6338	0.328653	4.04358	6	6	0
216				HLA-DR3	T	A	389.149	1.27e-86	1666	1603	63	4957	0.33609	25.4444	3	6	0
217	6	32596870	rs9271937	HLA-DR15	A	G	192.443	3.03e-43	1953	1579	374	6133	0.318441	4.22193	5	6	0
218				HLA-DR3	G	A	402.146	1.88e-89	1543	1477	66	4625	0.333622	22.3788	3	6	0
219	6	32596921	rs9271939	HLA-DR15	T	C	199.842	2.14e-45	1886	1541	345	5908	0.319228	4.46667	6	6	0
220				HLA-DR3	C	T	402.779	1.37e-89	1464	1398	66	4461	0.328178	21.1818	3	6	0
221	6	32597022	rs3129769	HLA-DR15	G	A	0.792	0.373379	76	27	49	5643	0.013468	0.55102	10	2	0
222				HLA-DR3	G	A	165.927	5.74e-38	1042	63	979	4228	0.246452	0.0643514	6	3	0
223	6	32597034	rs9271945	HLA-DR15	G	A	207.353	2.73e-47	1735	1443	292	5643	0.307461	4.94178	6	6	0
224				HLA-DR3	A	G	407.843	1.08e-90	1380	1314	66	4197	0.328806	19.9091	3	6	0
225	6	32597372	rs9271958	HLA-DR15	G	A	22.15	2.52e-06	139	110	29	4065	0.0341943	3.7931	10	2	0
226				HLA-DR3	A	G	328.599	1.94e-73	1043	978	65	2959	0.352484	15.0462	2	7	0
227	6	32597473	rs9271965	HLA-DR15	T	C	62.147	3.22e-15	526	423	103	3639	0.144545	4.1068	9	3	0
228				HLA-DR3	C	T	309.151	3.34e-69	989	931	58	2706	0.365484	16.0517	3	6	0
229	6	32597507	rs9271966	HLA-DR15	C	T	104.906	3.91e-24	769	640	129	3436	0.223807	4.96124	7	5	0
230				HLA-DR3	T	C	326.809	4.76e-73	945	910	35	2626	0.359863	26	3	6	0
231	6	32597529	rs9271968	HLA-DR15	T	G	106.168	2.5e-24	773	643	130	3294	0.234669	4.94615	7	5	0
232				HLA-DR3	G	T	334.056	1.26e-74	965	930	35	2622	0.36804	26.5714	3	6	0
233	6	32597538	rs3104385	HLA-DR15	C	G	5.452	0.0195434	231	105	126	3230	0.071517	0.833333	7	5	0
234				HLA-DR3	C	G	178.546	1.01e-40	797	45	752	2615	0.30478	0.0598404	5	4	0
235	6	32597550	rs9271970	HLA-DR15	T	A	98.152	3.65e-23	719	601	118	3146	0.228544	5.09322	6	5	0
236				HLA-DR3	A	T	332.685	2.5e-74	977	932	45	2600	0.375769	20.7111	3	6	0
237	6	32597561	rs9271971	HLA-DR15	G	A	66.826	3.33e-16	692	564	128	3080	0.224675	4.40625	8	4	0
238				HLA-DR3	A	G	332.694	2.49e-74	977	932	45	2586	0.377804	20.7111	3	6	0
239	6	32597567	rs9271972	HLA-DR15	G	T	107.866	8.95e-25	933	779	154	3041	0.306807	5.05844	6	6	0
240				HLA-DR3	T	G	332.689	2.5e-74	977	932	45	2566	0.380748	20.7111	3	6	0
241	6	32597812	rs2395518	HLA-DR15	T	C	0.066	0.79675	31	15	16	2127	0.0145745	0.9375	10	2	0
242				HLA-DR3	T	C	124.516	6.5e-29	723	46	677	2324	0.311102	0.0679468	6	3	0
243	6	32597901	rs9272001	HLA-DR15	A	G	84.239	6.19e-20	639	511	128	2099	0.304431	3.99219	6	6	0
244				HLA-DR3	G	A	343.025	1.2e-76	942	896	46	2167	0.434702	19.4783	3	6	0
245	6	32598038	rs9272007	HLA-DR15	C	T	71.381	4.19e-17	489	400	89	1634	0.299266	4.49438	6	6	0
246				HLA-DR3	T	C	360.748	1.94e-80	890	858	32	2036	0.437132	26.8125	3	6	0
247	6	32598042	rs9272008	HLA-DR15	G	A	71.258	5.12e-17	489	400	89	1605	0.304673	4.49438	6	6	0
248				HLA-DR3	A	G	360.701	1.98e-80	890	858	32	2017	0.441249	26.8125	3	6	0
249	6	32598063	rs9272009	HLA-DR15	C	T	71.53	3.78e-17	489	400	89	1587	0.308129	4.49438	6	6	0
250				HLA-DR3	T	C	385.454	8.08e-86	927	895	32	2054	0.451315	27.9688	3	6	0
251	6	32598067	rs2395519	HLA-DR15	A	C	0	0.997722	10	4	6	1589	0.00629327	0.666667	10	2	0
252				HLA-DR3	A	C	170.669	5.29e-39	642	21	621	2061	0.311499	0.0338164	6	3	0
253	6	32598140	rs28752536	HLA-DR15	C	T	21.915	2.85e-06	152	40	112	1376	0.110465	0.357143	9	3	0
254				HLA-DR3	C	T	50.33	1.29963e-12	73	3	70	2048	0.0356445	0.0428571	8	1	0
255	6	32598224	rs9272013	HLA-DR15	C	T	39.249	3.73e-10	388	280	108	1251	0.310152	2.59259	6	6	0
256				HLA-DR3	T	C	415.074	2.88e-92	875	846	29	2019	0.433383	29.1724	3	6	0
257	6	32598299	rs9272015	HLA-DR15	G	A	33.3	7.9e-09	288	206	82	1037	0.277724	2.5122	6	6	0
258				HLA-DR3	A	G	435.612	9.76e-97	871	842	29	1954	0.445752	29.0345	3	6	0
259	6	32598346	rs9272016	HLA-DR15	C	T	36.549	1.49e-09	251	185	66	1034	0.242747	2.80303	6	6	0
260				HLA-DR3	T	C	441.326	5.57e-98	857	828	29	1943	0.441071	28.5517	3	6	0
261	6	32599485	rs9272070	HLA-DR15	T	G	10.45	0.00122654	374	221	153	1695	0.220649	1.44444	5	7	0
262				HLA-DR3	G	T	298.869	5.81e-67	1184	1128	56	3407	0.34752	20.1429	3	6	0
263	6	32599487	rs9272071	HLA-DR15	G	C	11.512	0.000691657	332	199	133	1696	0.195755	1.49624	6	6	0
264				HLA-DR3	C	G	298.87	5.81e-67	1184	1128	56	3417	0.346503	20.1429	3	6	0
265	6	32599554	rs28383328	HLA-DR15	C	T	36.321	1.67e-09	185	36	149	1730	0.106936	0.241611	9	3	0
266				HLA-DR3	C	T	48.915	2.67297e-12	91	7	84	3488	0.0260894	0.0833333	8	1	0
267	6	32599645	rs28383329	HLA-DR15	C	T	35.508	2.54e-09	179	36	143	1857	0.096392	0.251748	9	3	0
268				HLA-DR3	C	T	53.597	2.46136e-13	97	7	90	3673	0.0264089	0.0777778	8	1	0
269	6	32599813	rs9272099	HLA-DR15	T	G	2.897	0.0887536	424	229	195	1903	0.222806	1.17436	6	6	0
270				HLA-DR3	G	T	379.956	1.27e-84	1437	1392	45	3896	0.36884	30.9333	3	6	0
271	6	32599896	rs9272103	HLA-DR15	C	T	2.51	0.113118	439	229	210	2186	0.200823	1.09048	6	6	0
272				HLA-DR3	T	C	356.6	1.55e-79	1498	1453	45	4159	0.360183	32.2889	3	6	0
273	6	32599918	rs9272104	HLA-DR15	T	C	0.877	0.348896	451	228	223	2228	0.202424	1.02242	5	6	0
274				HLA-DR3	C	T	359.673	3.32e-80	1565	1520	45	4215	0.371293	33.7778	3	6	0
275	6	32599999	rs9272105	HLA-DR15	G	A	2.624	0.10526	529	277	252	2387	0.221617	1.09921	5	7	0
276				HLA-DR3	A	G	316.246	9.52e-71	1550	1449	101	4288	0.361474	14.3465	3	6	0
277	6	32600101	rs3104375	HLA-DR15	G	C	0.019	0.889861	16	7	9	2388	0.00670017	0.777778	10	2	0
278				HLA-DR3	G	C	93.951	3.23e-22	1027	104	923	4306	0.238504	0.112676	6	3	0
279	6	32600228	rs9272108	HLA-DR15	T	C	5.469	0.0193559	479	260	219	2377	0.201515	1.18721	6	6	0
280				HLA-DR3	C	T	290.815	3.3e-65	1673	1568	105	4493	0.372357	14.9333	3	6	0
281	6	32600253	rs9272109	HLA-DR15	G	T	5.469	0.0193569	479	260	219	2377	0.201515	1.18721	6	6	0
282				HLA-DR3	T	G	286.251	3.26e-64	1735	1630	105	4493	0.386156	15.5238	3	6	0
283	6	32600317	rs9272114	HLA-DR15	T	C	3.936	0.0472725	534	290	244	2356	0.226655	1.18852	5	0	0
284				HLA-DR3	C	T	274.463	1.21e-61	1788	1683	105	4570	0.391247	16.0286	3	6	0
285	6	32600340	rs28383330	HLA-DR15	A	G	40.965	1.55e-10	218	54	164	2413	0.090344	0.329268	9	3	0
286				HLA-DR3	A	G	53.61	2.44471e-13	157	6	151	4626	0.0339386	0.0397351	8	1	0
287	6	32600404	rs9272116	HLA-DR15	T	C	5.507	0.0189402	562	315	247	2524	0.222662	1.2753	5	7	0
288				HLA-DR3	C	T	257.789	5.2e-58	1812	1707	105	4866	0.37238	16.2571	3	6	0
289	6	32600411	rs9272117	HLA-DR15	C	T	4.9	0.0268642	505	283	222	2506	0.201516	1.27477	6	6	0
290				HLA-DR3	T	C	257.792	5.2e-58	1812	1707	105	4871	0.371998	16.2571	3	6	0
291	6	32600448	rs9272118	HLA-DR15	C	T	6.22	0.0126334	555	312	243	2441	0.227366	1.28395	5	7	0
292				HLA-DR3	T	C	239.834	4.28e-54	1769	1664	105	4971	0.355864	15.8476	3	6	0
293	6	32600470	rs9272119	HLA-DR15	T	C	5.308	0.0212248	522	293	229	2493	0.209386	1.27948	6	6	0
294				HLA-DR3	C	T	240.257	3.46e-54	1936	1820	116	5072	0.381703	15.6897	3	6	0
295	6	32600501	rs9272120	HLA-DR15	A	G	4.913	0.0266488	516	289	227	2612	0.19755	1.27313	6	6	0
296				HLA-DR3	G	A	240.272	3.43e-54	1936	1820	116	5191	0.372953	15.6897	3	6	0
297	6	32600562	rs9272122	HLA-DR15	C	T	1.039	0.308059	748	355	393	2915	0.256604	0.903308	3	9	0
298				HLA-DR3	T	C	182.883	1.14e-41	1724	1625	99	5532	0.311641	16.4141	4	5	0
299	6	32600584	rs9272125	HLA-DR15	T	G	5.112	0.023762	673	388	285	3009	0.223662	1.3614	5	7	0
300				HLA-DR3	G	T	227.61	1.98e-51	2021	1906	115	5658	0.357193	16.5739	3	6	0
301	6	32600602	rs9272129	HLA-DR15	C	T	3.48	0.0620977	611	351	260	2979	0.205102	1.35	6	6	0
302				HLA-DR3	T	C	227.603	1.99e-51	2021	1906	115	5728	0.352828	16.5739	3	6	0
303	6	32600638	rs9272130	HLA-DR15	A	G	4.225	0.0398347	679	402	277	3078	0.220598	1.45126	6	6	0
304				HLA-DR3	G	A	227.603	1.99e-51	2268	2153	115	5963	0.380345	18.7217	3	6	0
305	6	32600677	rs9272132	HLA-DR15	A	G	6.495	0.0108161	746	443	303	3097	0.240878	1.46205	5	7	0
306				HLA-DR3	G	A	204.289	2.42e-46	2282	2157	125	6157	0.370635	17.256	3	6	0
307	6	32600705	rs9272134	HLA-DR15	C	G	4.933	0.0263425	690	410	280	3097	0.222796	1.46429	6	6	0
308				HLA-DR3	G	C	178.733	9.16e-41	2366	2241	125	6155	0.384403	17.928	3	6	0
309	6	32600723	rs9272135	HLA-DR15	G	A	4.936	0.0263095	690	410	280	3097	0.222796	1.46429	6	6	0
310				HLA-DR3	A	G	178.73	9.16e-41	2366	2241	125	6244	0.378924	17.928	3	6	0
311	6	32600730	rs9272136	HLA-DR15	C	T	4.935	0.0263139	690	410	280	3097	0.222796	1.46429	6	6	0
312				HLA-DR3	T	C	178.714	9.25e-41	2366	2241	125	6286	0.376392	17.928	3	6	0
313	6	32600738	rs9272137	HLA-DR15	A	C	4.935	0.0263221	690	410	280	3098	0.222724	1.46429	6	6	0
314				HLA-DR3	C	A	175.333	5.06e-40	2363	2238	125	6326	0.373538	17.904	3	6	0
315	6	32600757	rs9272138	HLA-DR15	G	A	4.934	0.0263404	690	410	280	3099	0.222652	1.46429	6	6	0
316				HLA-DR3	A	G	168.742	1.39e-38	2357	2232	125	6433	0.366392	17.856	3	6	0
317	6	32600765	rs9272139	HLA-DR15	G	A	15.993	6.36e-05	163	46	117	3099	0.0525976	0.393162	11	1	0
318				HLA-DR3	A	G	114.326	1.11e-26	2534	2362	172	6452	0.392746	13.7326	1	8	0
319	6	32600914	rs9272146	HLA-DR15	T	C	4.678	0.0305519	676	402	274	2977	0.227074	1.46715	6	6	0
320				HLA-DR3	C	T	153.4	3.13e-35	2497	2372	125	6234	0.400545	18.976	3	6	0
321	6	32601043	rs9272155	HLA-DR15	T	C	7.596	0.00585012	733	438	295	2891	0.253545	1.48475	5	6	0
322				HLA-DR3	C	T	143.045	5.75e-33	2432	2307	125	6062	0.401188	18.456	3	6	0
323	6	32601081	rs9272156	HLA-DR15	T	C	4.257	0.039087	702	413	289	2822	0.24876	1.42907	6	5	0
324				HLA-DR3	C	T	143.044	5.75e-33	2532	2407	125	6098	0.415218	19.256	3	6	0
325	6	32601083	rs1826962	HLA-DR15	T	C	0.079	0.779157	18	9	9	2817	0.00638978	1	9	2	0
326				HLA-DR3	T	C	55.748	8.23785e-14	1471	99	1372	6103	0.241029	0.0721574	6	3	0
327	6	32601209	rs9272166	HLA-DR15	T	C	4.882	0.0271308	866	502	364	3081	0.281078	1.37912	6	5	0
328				HLA-DR3	C	T	167.396	2.74e-38	2667	2557	110	6234	0.427815	23.2455	3	6	0
329	6	32601243	rs9272170	HLA-DR15	C	G	6.038	0.0139976	954	554	400	3162	0.301708	1.385	5	6	0
330				HLA-DR3	G	C	161.981	4.18e-37	2630	2520	110	6371	0.412808	22.9091	3	6	0
331	6	32601249	rs9272171	HLA-DR15	A	G	2.771	0.096013	881	504	377	3213	0.274199	1.33687	6	5	0
332				HLA-DR3	G	A	161.985	4.17e-37	2722	2612	110	6400	0.425312	23.7455	3	6	0
333	6	32601260	rs9272172	HLA-DR15	G	C	6.381	0.011532	948	552	396	3283	0.28876	1.39394	5	6	0
334				HLA-DR3	C	G	158.757	2.12e-36	2699	2589	110	6454	0.41819	23.5364	3	6	0
335	6	32601307	rs9272174	HLA-DR15	C	T	1.615	0.203812	907	512	395	3403	0.26653	1.2962	6	5	0
336				HLA-DR3	T	C	133.809	6.02e-31	2756	2639	117	6626	0.415937	22.5556	3	6	0
337	6	32601332	rs2002777	HLA-DR15	G	A	0.844	0.358371	1408	705	703	3344	0.421053	1.00284	2	9	0
338				HLA-DR3	A	G	132.554	1.13e-30	2449	2365	84	6678	0.366727	28.1548	4	5	0
339	6	32601451	rs9272179	HLA-DR15	T	C	4.086	0.0432404	1140	649	491	3865	0.294955	1.32179	5	6	0
340				HLA-DR3	C	T	130.673	2.92e-30	3003	2889	114	7051	0.425897	25.3421	3	6	0
341	6	32601461	rs9272180	HLA-DR15	C	T	4.104	0.0427698	1140	649	491	3931	0.290003	1.32179	5	6	0
342				HLA-DR3	T	C	130.674	2.92e-30	3003	2889	114	7108	0.422482	25.3421	3	6	0
343	6	32601564	rs9272182	HLA-DR15	G	A	4.023	0.0448725	1219	688	531	4059	0.30032	1.29567	5	6	0
344				HLA-DR3	A	G	120.546	4.8e-28	2910	2796	114	7425	0.391919	24.5263	3	6	0
345	6	32601604	rs9272183	HLA-DR15	C	T	3.717	0.0538551	1243	697	546	4124	0.301406	1.27656	5	6	0
346				HLA-DR3	T	C	84.297	4.26e-20	2999	2885	114	7564	0.396483	25.307	3	6	0
347	6	32601620	rs9272185	HLA-DR15	G	A	4.022	0.0449089	1268	711	557	4066	0.311854	1.27648	5	6	0
348				HLA-DR3	A	G	84.296	4.26e-20	3058	2944	114	7585	0.403164	25.8246	3	6	0
349	6	32601635	rs9272186	HLA-DR15	C	T	4.291	0.038305	1272	714	558	4029	0.315711	1.27957	5	6	0
350				HLA-DR3	T	C	84.296	4.26e-20	3111	2997	114	7593	0.409719	26.2895	3	6	0
351	6	32601688	rs9272188	HLA-DR15	C	G	14.3	0.000155881	265	91	174	4003	0.0662003	0.522989	10	2	0
352				HLA-DR3	G	C	59.987	9.54792e-15	3178	3031	147	7685	0.413533	20.619	2	7	0
353	6	32601760	rs9272190	HLA-DR15	A	G	20.186	7.03e-06	284	92	192	4138	0.0686322	0.479167	10	2	0
354				HLA-DR3	G	A	37.75	8.04237e-10	3224	3076	148	7755	0.415732	20.7838	2	7	0
355	6	32601769	rs9272191	HLA-DR15	G	T	20.186	7.03e-06	284	92	192	4138	0.0686322	0.479167	10	2	0
356				HLA-DR3	T	G	35.082	3.16067e-09	3255	3107	148	7769	0.418973	20.9932	2	7	0
357	6	32601775	rs9272192	HLA-DR15	A	G	20.182	7.04e-06	284	92	192	4138	0.0686322	0.479167	10	2	0
358				HLA-DR3	G	A	35.083	3.16019e-09	3255	3107	148	7778	0.418488	20.9932	2	7	0
359	6	32601825	rs9272194	HLA-DR15	A	G	3.113	0.0776537	1254	700	554	4105	0.305481	1.26354	5	7	0
360				HLA-DR3	G	A	49.771	1.72773e-12	3199	3085	114	7814	0.409393	27.0614	3	6	0
361	6	32601830	rs9272195	HLA-DR15	A	G	0.53	0.466684	1159	631	528	4080	0.284069	1.19508	6	6	0
362				HLA-DR3	G	A	49.771	1.72806e-12	3199	3085	114	7812	0.409498	27.0614	3	6	0
363	6	32601834	rs9272196	HLA-DR15	A	G	3.607	0.0575341	375	161	214	4062	0.0923191	0.752336	9	3	0
364				HLA-DR3	G	A	32.453	1.22098e-08	3271	3122	149	7812	0.418715	20.953	2	7	0
365	6	32601840	rs9272197	HLA-DR15	C	T	20.227	6.88e-06	280	92	188	4041	0.0692898	0.489362	10	2	0
366				HLA-DR3	T	C	32.453	1.22122e-08	3271	3122	149	7815	0.418554	20.953	2	7	0
367	6	32601842	rs9272198	HLA-DR15	A	T	20.185	7.03e-06	280	92	188	4033	0.0694272	0.489362	10	2	0
368				HLA-DR3	T	A	32.453	1.22099e-08	3271	3122	149	7815	0.418554	20.953	2	7	0
369	6	32601852	rs9272199	HLA-DR15	A	G	20.148	7.17e-06	280	92	188	3996	0.0700701	0.489362	10	2	0
370				HLA-DR3	G	A	32.452	1.22153e-08	3271	3122	149	7828	0.417859	20.953	2	7	0
371	6	32601868	rs9272200	HLA-DR15	T	C	3.269	0.0705968	377	163	214	3956	0.0952983	0.761682	9	3	0
372				HLA-DR3	C	T	32.674	1.08961e-08	3366	3215	151	7842	0.429227	21.2914	2	7	0
373	6	32601875	rs9272201	HLA-DR15	A	G	3.309	0.06889	1266	707	559	3937	0.321565	1.26476	5	7	0
374				HLA-DR3	G	A	51.416	7.47291e-13	3340	3226	114	7864	0.42472	28.2982	3	6	0
375	6	32601886	rs9272203	HLA-DR15	A	G	3.103	0.0781574	363	161	202	3914	0.092744	0.79703	9	3	0
376				HLA-DR3	G	A	31.44	2.05661e-08	3347	3196	151	7875	0.425016	21.1656	2	7	0
377	6	32601915	rs9272204	HLA-DR15	G	A	18.632	1.59e-05	255	86	169	3827	0.0666318	0.508876	10	2	0
378				HLA-DR3	A	G	28.395	9.89453e-08	3341	3187	154	7877	0.424146	20.6948	2	7	0
379	6	32601933	rs9272206	HLA-DR15	C	T	19.41	1.05e-05	258	86	172	3770	0.068435	0.5	10	2	0
380				HLA-DR3	T	C	30.202	3.8938e-08	3391	3237	154	7844	0.432305	21.0195	2	7	0
381	6	32602096	rs9272214	HLA-DR15	G	A	1.91	0.166935	1254	699	555	3869	0.324115	1.25946	5	7	0
382				HLA-DR3	A	G	72.224	1.92e-17	3548	3497	51	8390	0.422884	68.5686	3	6	0
383	6	32602105	rs9272215	HLA-DR15	G	T	24.679	6.77e-07	283	94	189	3915	0.0722861	0.497354	10	2	0
384				HLA-DR3	T	G	55.149	1.11688e-13	3619	3538	81	8441	0.428741	43.679	2	7	0
385	6	32602137	rs3104371	HLA-DR15	C	G	0.237	0.626695	37	18	19	3962	0.00933872	0.947368	10	2	0
386				HLA-DR3	C	G	35.968	2.00573e-09	1874	18	1856	8523	0.219876	0.00969828	6	3	0
387	6	32602238	rs9272218	HLA-DR15	C	T	0.61	0.43468	1308	716	592	3966	0.329803	1.20946	5	7	0
388				HLA-DR3	T	C	40.267	2.21498e-10	3717	3662	55	8678	0.428324	66.5818	3	6	0
389	6	32602269	rs9272219	HLA-DR15	G	T	7.672	0.00560976	399	169	230	4171	0.0956605	0.734783	9	3	0
390				HLA-DR3	T	G	30.388	3.5372e-08	3742	3657	85	8809	0.424793	43.0235	2	7	0
391	6	32602334	rs9272221	HLA-DR15	C	A	0.63	0.427335	1391	748	643	4417	0.31492	1.1633	5	7	0
392				HLA-DR3	A	C	33.433	7.37694e-09	3705	3650	55	8945	0.414198	66.3636	3	6	0
393	6	32602352	rs9272224	HLA-DR15	C	T	6.916	0.00854212	431	183	248	4490	0.0959911	0.737903	9	3	0
394				HLA-DR3	T	C	31.365	2.13844e-08	3796	3708	88	8990	0.422247	42.1364	2	7	0
395	6	32602372	rs9272225	HLA-DR15	G	T	6.015	0.0141835	452	195	257	4542	0.0995156	0.758755	9	3	0
396				HLA-DR3	T	G	36.322	1.67307e-09	3790	3707	83	9022	0.420084	44.6627	2	7	0
397	6	32602396	rs9272226	HLA-DR15	C	T	2.154	0.142195	1968	977	991	4578	0.429882	0.985873	2	10	0
398				HLA-DR3	T	C	46.63	8.57525e-12	3208	3190	18	9013	0.35593	177.222	4	5	0
399	6	32602568	rs9272229	HLA-DR15	C	T	1.032	0.309647	1422	773	649	4612	0.308326	1.19106	5	7	0
400				HLA-DR3	T	C	33.417	7.43782e-09	3581	3537	44	9041	0.396085	80.3864	3	6	0
401	6	32602602	rs9272230	HLA-DR15	C	A	16.66	4.47e-05	311	116	195	4774	0.0651445	0.594872	10	2	0
402				HLA-DR3	A	C	33.111	8.70393e-09	3588	3513	75	9046	0.396639	46.84	2	7	0
403	6	32602617	rs9272231	HLA-DR15	C	T	0.772	0.379615	1384	745	639	4881	0.283548	1.16588	5	7	0
404				HLA-DR3	T	C	24.68	6.76882e-07	2793	2749	44	9053	0.308517	62.4773	4	5	0
405	6	32602630	rs9272232	HLA-DR15	C	T	0.688	0.406837	1378	740	638	4920	0.280081	1.15987	5	7	0
406				HLA-DR3	T	C	33.417	7.43788e-09	3334	3290	44	9058	0.368072	74.7727	3	6	0
407	6	32602686	rs9272233	HLA-DR15	G	A	16.712	4.35e-05	292	107	185	5138	0.0568315	0.578378	10	2	0
408				HLA-DR3	A	G	39.201	3.82299e-10	3407	3232	175	9112	0.373903	18.4686	2	7	0
409	6	32602691	rs9272234	HLA-DR15	G	A	15.855	6.84e-05	290	107	183	5160	0.0562016	0.584699	10	2	0
410				HLA-DR3	A	G	39.201	3.82299e-10	3407	3232	175	9124	0.373411	18.4686	2	7	0
411	6	32602702	rs9272236	HLA-DR15	T	C	3.622	0.0570318	409	194	215	5187	0.078851	0.902326	9	3	0
412				HLA-DR3	C	T	39.202	3.82226e-10	3407	3232	175	9159	0.371984	18.4686	2	7	0
413	6	32603660	rs1391373	HLA-DR15	T	C	5.716	0.0168064	798	446	352	7374	0.108218	1.26705	8	4	0
414				HLA-DR3	T	C	59.792	1.05471e-14	2401	776	1625	11066	0.216971	0.477538	6	3	0
415	6	32603798	rs1391371	HLA-DR15	A	T	0.189	0.663892	285	157	128	7541	0.0377934	1.22656	10	2	0
416				HLA-DR3	A	T	69.528	1.11022e-16	2304	859	1445	10802	0.213294	0.594464	6	3	0
417	6	32603854	rs9272302	HLA-DR15	C	T	0.686	0.407567	401	267	134	8012	0.0500499	1.99254	9	3	0
418				HLA-DR3	T	C	28.619	8.81225e-08	3921	2884	1037	10886	0.360187	2.7811	2	7	0
419	6	32603880	rs9272306	HLA-DR15	C	T	0.536	0.463922	464	330	134	8256	0.0562016	2.46269	9	3	0
420				HLA-DR3	T	C	27.77	1.36652e-07	3990	2956	1034	10855	0.367573	2.8588	2	7	0
421	6	32603886	rs9272307	HLA-DR15	G	T	0.552	0.457338	464	330	134	8280	0.0560386	2.46269	9	3	0
422				HLA-DR3	T	G	27.77	1.36642e-07	3990	2956	1034	10848	0.36781	2.8588	2	7	0
423	6	32603936	rs9272309	HLA-DR15	A	G	0.113	0.736829	1220	817	403	8695	0.140311	2.0273	7	5	0
424				HLA-DR3	G	A	36.123	1.85202e-09	3375	2500	875	11019	0.306289	2.85714	3	6	0
425	6	32603939	rs9272310	HLA-DR15	G	T	2.127	0.144704	1452	1022	430	8712	0.166667	2.37674	6	6	0
426				HLA-DR3	T	G	36.124	1.85192e-09	3375	2500	875	11017	0.306345	2.85714	3	6	0
427	6	32603953	rs9272311	HLA-DR15	G	A	1.557	0.212165	251	147	104	8791	0.0285519	1.41346	10	2	0
428				HLA-DR3	A	G	40.047	2.47873e-10	3844	2774	1070	10994	0.349645	2.59252	2	7	0
429	6	32604037	rs9272314	HLA-DR15	C	G	2.598	0.106986	512	401	111	8857	0.0578074	3.61261	9	3	0
430				HLA-DR3	G	C	47.379	5.85176e-12	3701	2604	1097	10843	0.341326	2.37375	2	7	0
431	6	32604039	rs9272315	HLA-DR15	T	C	2.599	0.106932	513	402	111	8871	0.0578289	3.62162	9	3	0
432				HLA-DR3	C	T	47.379	5.85176e-12	3701	2604	1097	10841	0.341389	2.37375	2	7	0
433	6	32604108	rs9272319	HLA-DR15	T	C	2.554	0.110046	1442	984	458	8799	0.163882	2.14847	7	5	0
434				HLA-DR3	T	C	63.596	1.55431e-15	2586	1115	1471	10581	0.2444	0.757988	5	4	0
435	6	32604259	rs9272335	HLA-DR15	C	T	2.034	0.153856	1454	988	466	8731	0.166533	2.12017	7	5	0
436				HLA-DR3	C	T	62.862	2.22045e-15	2451	1131	1320	10372	0.236309	0.856818	5	4	0
437	6	32604394	rs9272347	HLA-DR15	T	C	1.625	0.202455	1470	992	478	7943	0.185069	2.07531	7	5	0
438				HLA-DR3	T	C	58.271	2.28706e-14	2505	1155	1350	10023	0.249925	0.855556	5	4	0
439	6	32604456	rs9272353	HLA-DR15	G	C	0.06	0.806387	345	197	148	8350	0.0413174	1.33108	10	2	0
440				HLA-DR3	G	C	68.58	1.11022e-16	2020	1005	1015	10111	0.199782	0.990148	6	3	0
441	6	32604538	rs9272358	HLA-DR15	G	A	15.803	7.03e-05	2009	1446	563	8711	0.230628	2.56838	6	6	0
442				HLA-DR3	G	A	62.061	3.33067e-15	2727	1345	1382	10088	0.270321	0.973227	5	4	0
443	6	32604564	rs9272362	HLA-DR15	C	T	22.473	2.13e-06	2093	1519	574	8640	0.242245	2.64634	6	6	0
444				HLA-DR3	C	T	62.063	3.33067e-15	2776	1393	1383	10071	0.275643	1.00723	5	4	0
445	6	32604585	rs9272363	HLA-DR15	A	T	2.624	0.105253	426	253	173	8729	0.0488028	1.46243	10	2	0
446				HLA-DR3	A	T	68.585	1.11022e-16	2213	1135	1078	10026	0.220726	1.05288	6	3	0
447	6	32604763	rs9272385	HLA-DR15	T	C	3.803	0.0511471	522	314	208	9328	0.0559605	1.50962	10	2	0
448				HLA-DR3	T	C	86.557	1.36e-20	2405	1291	1114	10094	0.23826	1.15889	6	3	0
449	6	32604795	rs9272390	HLA-DR15	C	T	7.766	0.00532285	785	564	221	9466	0.0829284	2.55204	9	3	0
450				HLA-DR3	C	T	86.557	1.36e-20	2405	1291	1114	10108	0.23793	1.15889	6	3	0
451	6	32605043	rs9272416	HLA-DR15	C	T	41.61	1.11e-10	2968	2107	861	10735	0.276479	2.44715	4	8	0
452				HLA-DR3	T	C	53.109	3.15525e-13	1065	1058	7	10188	0.104535	151.143	6	3	0
453	6	32605078	rs9272417	HLA-DR15	A	G	5.429	0.0198096	520	323	197	10802	0.0481392	1.63959	10	2	0
454				HLA-DR3	A	G	93.138	4.88e-22	2106	1310	796	10129	0.207918	1.64573	6	3	0
455	6	32605101	rs9272420	HLA-DR15	A	G	30.879	2.75e-08	2516	1682	834	11014	0.228437	2.01679	7	5	0
456				HLA-DR3	A	G	87.431	8.73e-21	2808	1732	1076	10124	0.277361	1.60967	5	4	0
457	6	32605118	rs9272421	HLA-DR15	G	A	10.751	0.00104234	575	505	70	11172	0.051468	7.21429	9	3	0
458				HLA-DR3	A	G	41.599	1.12071e-10	3788	2114	1674	10171	0.372431	1.26284	2	7	0
459	6	32605132	rs9272422	HLA-DR15	T	C	13.853	0.000197643	812	596	216	11238	0.0722548	2.75926	9	3	0
460				HLA-DR3	T	C	76.625	2.07e-18	1973	1252	721	10163	0.194136	1.73648	6	3	0
461	6	32605178	rs9272425	HLA-DR15	T	C	5.718	0.0167937	524	325	199	11300	0.0463717	1.63317	10	2	0
462				HLA-DR3	T	C	76.625	2.07e-18	1960	1204	756	10172	0.192686	1.59259	6	3	0
463	6	32605207	rs3187964	HLA-DR15	C	G	54.84	1.31e-13	2985	2147	838	11024	0.270773	2.56205	4	8	0
464				HLA-DR3	G	C	45.267	1.71954e-11	963	956	7	10004	0.0962615	136.571	6	3	0
465	6	32605216	rs1047985	HLA-DR15	G	A	3.214	0.0730212	297	234	63	10958	0.0271035	3.71429	10	2	0
466				HLA-DR3	A	G	43.732	3.76525e-11	3594	1981	1613	9980	0.36012	1.22815	2	7	0
467	6	32605257	rs1047989	HLA-DR15	C	A	44.684	2.31e-11	2671	1861	810	10947	0.243994	2.29753	5	7	0
468				HLA-DR3	A	C	55.106	1.14131e-13	1022	1015	7	9839	0.103872	145	6	3	0
469	6	32605271	rs1047993	HLA-DR15	C	T	9.553	0.00199604	605	514	91	11067	0.054667	5.64835	9	3	0
470				HLA-DR3	T	C	38.994	4.25142e-10	3589	2065	1524	9745	0.368291	1.35499	2	7	0
471	6	32605295	rs1129735	HLA-DR15	C	T	42.966	5.57e-11	2420	1697	723	11227	0.215552	2.34716	7	5	0
472				HLA-DR3	C	T	51.054	8.98392e-13	2531	1530	1001	9583	0.264114	1.52847	4	5	0
473	6	32605325	rs9272434	HLA-DR15	C	T	2.432	0.11891	293	230	63	11207	0.0261444	3.65079	10	2	0
474				HLA-DR3	T	C	42.853	5.90179e-11	3344	1791	1553	9560	0.349791	1.15325	2	7	0
475	6	32605336	rs9272435	HLA-DR15	G	A	43.081	5.25e-11	2501	1778	723	11192	0.223463	2.4592	7	5	0
476				HLA-DR3	G	A	71.224	3.19e-17	2462	1543	919	9544	0.257963	1.679	5	4	0
477	6	32605353	rs9272436	HLA-DR15	A	G	9.102	0.00255324	604	513	91	11127	0.0542824	5.63736	9	3	0
478				HLA-DR3	G	A	42.853	5.89985e-11	3344	1791	1553	9447	0.353975	1.15325	2	7	0
479	6	32605356	rs9272437	HLA-DR15	A	G	9.118	0.0025316	604	513	91	11141	0.0542142	5.63736	9	3	0
480				HLA-DR3	G	A	42.853	5.89977e-11	3344	1791	1553	9421	0.354952	1.15325	2	7	0
481	6	32605358	rs9272438	HLA-DR15	C	G	9.137	0.00250454	604	513	91	11142	0.0542093	5.63736	9	3	0
482				HLA-DR3	G	C	42.853	5.89971e-11	3344	1791	1553	9404	0.355593	1.15325	2	7	0
483	6	32605361	rs116544033	HLA-DR15	T	G	9.137	0.00250454	604	513	91	11142	0.0542093	5.63736	9	3	0
484				HLA-DR3	G	T	42.853	5.90001e-11	3344	1791	1553	9375	0.356693	1.15325	2	7	0
485	6	32605371	rs9272440	HLA-DR15	G	C	2.54	0.111009	293	230	63	11165	0.0262427	3.65079	10	2	0
486				HLA-DR3	C	G	42.853	5.90047e-11	3344	1791	1553	9318	0.358875	1.15325	2	7	0
487	6	32605380	rs9272441	HLA-DR15	T	G	65.204	6.66e-16	3166	2343	823	11220	0.282175	2.8469	4	8	0
488				HLA-DR3	G	T	43.136	5.10568e-11	882	872	10	9294	0.0948999	87.2	6	3	0
489	6	32605400	rs9272442	HLA-DR15	C	T	62.947	2.11e-15	3190	2363	827	11323	0.281727	2.85732	4	8	0
490				HLA-DR3	T	C	43.139	5.09753e-11	882	872	10	9335	0.0944831	87.2	6	3	0
491	6	32605423	rs9272446	HLA-DR15	T	C	8.777	0.00305043	637	528	109	11184	0.0569564	4.84404	9	3	0
492				HLA-DR3	C	T	36.553	1.48591e-09	3252	1742	1510	9348	0.347882	1.15364	2	7	0
493	6	32605501	rs9272451	HLA-DR15	C	G	53.055	3.24e-13	2533	1858	675	10597	0.23903	2.75259	7	5	0
494				HLA-DR3	C	G	45.153	1.82231e-11	2307	1414	893	9034	0.255369	1.58343	5	4	0
495	6	32605555	rs9272456	HLA-DR15	T	A	14.278	0.000157681	457	314	143	10366	0.0440864	2.1958	10	2	0
496				HLA-DR3	T	A	37.964	7.20714e-10	1538	905	633	8999	0.170908	1.4297	6	3	0
497	6	32605583	rs9272460	HLA-DR15	A	G	2.911	0.0880021	947	576	371	10299	0.0919507	1.55256	8	4	0
498				HLA-DR3	A	G	37.964	7.2079e-10	1516	883	633	8925	0.16986	1.39494	6	3	0
499	6	32605609	rs9272461	HLA-DR15	G	A	12.116	0.000500017	414	287	127	10476	0.0395189	2.25984	10	2	0
500				HLA-DR3	G	A	37.965	7.20222e-10	1478	846	632	8998	0.164259	1.33861	6	3	0
501	6	32605646	rs9272463	HLA-DR15	T	G	45.258	1.73e-11	2369	1749	620	10525	0.225083	2.82097	7	5	0
502				HLA-DR3	T	G	32.592	1.13698e-08	2105	1225	880	9128	0.230609	1.39205	5	4	0
503	6	32605696	rs9272466	HLA-DR15	G	T	11.903	0.000560327	437	299	138	10713	0.0407916	2.16667	10	2	0
504				HLA-DR3	G	T	31.89	1.63157e-08	1508	876	632	9270	0.162675	1.38608	6	3	0
505	6	32605724	rs9272472	HLA-DR15	A	G	44.931	2.04e-11	2369	1749	620	10892	0.217499	2.82097	7	5	0
506				HLA-DR3	A	G	32.594	1.13573e-08	2226	1346	880	9401	0.236783	1.52955	5	4	0
507	6	32605972	rs9272485	HLA-DR15	A	G	44.118	3.09e-11	2560	1861	699	10323	0.24799	2.66237	7	5	0
508				HLA-DR3	A	G	37.007	1.17711e-09	2168	1347	821	9182	0.236114	1.64068	5	4	0
509	6	32606052	rs9272492	HLA-DR15	T	G	41.34	1.28e-10	2725	1959	766	10438	0.261065	2.55744	7	5	0
510				HLA-DR3	T	G	40.62	1.84919e-10	2283	1424	859	9140	0.249781	1.65774	5	4	0
511	6	32606144	rs9272496	HLA-DR15	A	G	8.5	0.0035505	425	329	96	10772	0.0394541	3.42708	9	3	0
512				HLA-DR3	G	A	38.204	6.37263e-10	3055	1531	1524	9328	0.327509	1.00459	2	7	0
513	6	32606176	rs9272497	HLA-DR15	A	T	45.07	1.9e-11	3251	2350	901	10845	0.299769	2.60821	4	8	0
514				HLA-DR3	T	A	35.627	2.38975e-09	700	696	4	9325	0.075067	174	6	3	0
515	6	32606217	rs9272498	HLA-DR15	G	A	37.31	1.01e-09	2844	2047	797	10965	0.259371	2.56838	7	5	0
516				HLA-DR3	G	A	63.325	1.77636e-15	2235	1505	730	9226	0.24225	2.06164	5	4	0
517	6	32606229	rs9272499	HLA-DR15	A	C	7.097	0.00772279	424	328	96	11004	0.0385314	3.41667	9	3	0
518				HLA-DR3	C	A	47.131	6.64113e-12	2899	1367	1532	9159	0.316519	0.892298	2	7	0
519	6	32606238	rs9272500	HLA-DR15	T	C	7.053	0.00791295	424	328	96	11030	0.0384406	3.41667	9	3	0
520				HLA-DR3	C	T	47.131	6.64024e-12	2899	1367	1532	9118	0.317943	0.892298	2	7	0
521	6	32606239	rs9272501	HLA-DR15	G	A	7.053	0.00791517	424	328	96	11033	0.0384302	3.41667	9	3	0
522				HLA-DR3	A	G	47.131	6.64002e-12	2899	1367	1532	9117	0.317977	0.892298	2	7	0
