# Supplementary material for: Enhancer histone-QTLs are enriched on autoimmune risk haplotypes and influence gene expression within chromatin networks
Source: Nat Commun. 2018 Jul 25;9:2905. doi: 10.1038/s41467-018-05328-9 (PMC6060153; doi:10.1038/s41467-018-05328-9)
Supplement: Supplementary file 9 — Supplementary Data 6 [file 41467_2018_5328_MOESM9_ESM.xlsx]

## Sheet: Sheet1
HLA Class	Gene	Chr	eQTL rsID	eQTL Bp (hg19)	hQTL rsID	hQTL Bp (hg19)	FDR p-value	eQTL coefficient	hQTL coefficient	eQTL x hQTL interaction coefficient	eQTL (0) - hQTL (0)	eQTL (0) - hQTL (1)	eQTL (0) - hQTL (2)	eQTL (1) - hQTL (0)	eQTL (1) - hQTL (1)	eQTL (1) - hQTL (2)	eQTL (2) - hQTL (0)	eQTL (2) - hQTL (1)	eQTL (2) - hQTL (2)	Interaction type	Histone type
I	RPL23AP1	6	rs1419637	29355558	rs2516710	30228230	0.0325207	-0.151087	-0.102058	0.12089	28.9445	27.4523	23.8471	26.4752	25.0738	26.2575	21.4285	25.7299	35.9373	L.D.	H3K27ac
I	RPL23AP1	6	rs4711185	29356046	rs2516710	30228230	0.0100379	-0.175666	-0.126275	0.148413	29.5547	26.9906	24.2331	26.3865	25.6263	25.3895	20.6739	25.2895	35.9373	L.D.	H3K27ac
I	HLA-U	6	rs379157	29356587	rs909727	29719899	0.00193647	-0.548853	-0.769351	0.465504	0.323497	5.41121	1.89888	3.3268	3.66808	2.47232	2.85481	3.31618	4.09284	O.T.	H3K27ac
I	HLA-K	6	rs2021078	29412968	rs4713243	29720961	0.000473463	-0.442037	0.0168447	0.27059	100.888	107.821	102.016	65.743	92.9506	111.251	31.2109	94.4083	99.0657	L.D.	H3K27ac
I	RPL23AP1	6	rs1233380	29603582	rs909727	29719899	0.00216719	0.0758292	0.440515	-0.150383	13.421	30.0898	36.9013	18.1555	22.097	31.5853	19.7266	22.0828	24.9281	L.D.	H3K27ac
I	MICE	6	rs748524133	29611607	rs1610624	29720997	0.000249613	-0.287424	-0.0671064	0.198677	20.4417	20.0521	18.9267	17.8024	17.2675	21.4774	10.5587	15.5704	34.4024	L.D.	H3K27ac
I	ABCF1	6	rs748524133	29611607	rs28397284	31166936	0.0336629	-0.0327108	-0.0252717	0.0320229	3615.78	3524.65	3275.2	3463.59	3463.97	3701.83	3430.18	3509.46	3427.31	O.T.	H3K27ac
I	IFITM4P	6	rs2517912	29683944	rs1610624	29720997	3.7e-07	0.981616	0.0177075	-0.384415	3.06954	3.28345	3.77229	11.3642	6.99074	5.5159	19.1414	12.5968	4.36524	L.J.	H3K27ac
I	MICE	6	rs2523398	29700500	rs1610624	29720997	0.000257316	0.355373	0.281646	-0.157481	10.8295	13.1972	20.6102	16.4984	19.2706	19.7475	22.0436	21.7128	20.6232	L.D.	H3K27ac
I	MICE	6	rs1610741	29711524	rs2516710	30228230	0.000151952	0.0405062	-0.120476	0.229755	17.3591	15.3132	12.8073	18.0698	21.2656	19.4029	19.3767	24.3354	46.8146	O.T.	H3K27ac
I	MICE	6	rs1621260	29715205	rs2516710	30228230	0.000427631	0.0829467	-0.162211	0.213042	16.5096	12.549	11.5785	17.6696	20.0063	19.1229	19.9211	23.0003	46.8146	O.T.	H3K27ac
I	IFITM4P	6	rs1611232	29748394	rs1610624	29720997	2.6e-06	0.999772	-0.0158468	-0.414101	2.46486	4.75809	4.88519	11.4973	4.63129	4.65385	19.424	11.233	4.76988	L.J.	H3K27ac
I	IFITM4P	6	rs1610649	29768917	rs4713243	29720961	0.00901619	-0.0268887	0.818445	-0.233875	3.49158	11.4989	16.0821	3.23531	9.01932	11.3659	4.63095	2.98959	5.58873	L.J.	H3K27ac
I	HLA-H	6	rs1610649	29768917	rs9260740	29933236	4.07e-06	-0.4301	-0.0319246	0.501443	82.9666	75.7098	78.2929	51.7246	103.564	137.691	0	86.534	238.757	L.D.	H3K27ac
I	RPL23AP1	6	rs1736957	29782633	rs2743947	29720853	6.88e-06	0.345038	0.28455	-0.216699	20.235	26.9503	38.152	29.3412	30.5432	23.3849	35.9411	38.1275	26.5095	L.D.	H3K27ac
I	HLA-A	6	rs915667	29798140	rs9260740	29933236	0.000247637	0.0519354	0.106306	-0.149973	61536.2	65121.1	72903.6	62133.5	58093.2	57412.8	51909	57952.4	43726.3	L.D.	H3K27ac
I	HLA-U	6	rs2517898	29799746	rs1610624	29720997	1.92e-07	-0.0901332	-0.28922	0.720489	2.65906	2.05411	1.44742	2.43039	5.53593	5.2529	2.00181	2.97787	3.60717	O.T.	H3K27ac
I	HCG4B	6	rs201415059	29806501	rs4713243	29720961	5.35e-05	-0.638374	0.0708748	0.379888	16.3497	19.006	17.9683	8.38556	15.07	19.0586	1.62175	16.7338	22.323	L.D.	H3K27ac
I	HLA-A	6	rs201415059	29806501	rs4713243	29720961	1.44e-05	-0.367238	0.0374876	0.189887	61510.6	65635.2	65487.6	42762.4	52233.8	67018	32298.3	57705.9	75029.7	L.D.	H3K27ac
I	HLA-K	6	rs407238	29806901	rs1610624	29720997	1.56e-08	-0.150683	-0.614901	0.347965	126.496	85.4948	36.3948	112.826	83.0314	66.5704	97.34	114.711	109.75	L.D.	H3K27ac
I	HLA-K	6	rs407238	29806901	rs2743947	29720853	0.010323	0.0566329	-0.28397	0.233819	93.5333	62.6508	39.3052	86.7174	93.2968	91.2743	99.5753	116.938	125.755	L.D.	H3K27ac
I	HLA-K	6	rs2394186	29816421	rs4713243	29720961	0.000482384	-0.479251	0.0596008	0.327388	95.3208	103.313	104.644	51.2609	100.03	105.943	46.1462	87.3717	105.68	L.D.	H3K27ac
I	HLA-A	6	rs2394186	29816421	rs4713243	29720961	2.04e-07	-0.34878	0.0333568	0.21819	61589.6	63649.4	65154.9	41580.3	61123.8	67785	32298.3	45792.7	68361.7	L.D.	H3K27ac
I	HLA-K	6	rs3115628	29818021	rs2743947	29720853	5.65e-05	-0.272743	-0.46072	0.385914	120.321	87.0007	33.7215	101.989	91.6899	82.0108	72.2588	107.848	117.963	L.D.	H3K27ac
I	HLA-K	6	rs2975030	29832966	rs909727	29719899	3.74e-06	-0.378385	-0.433885	0.357799	126.496	91.0811	49.3734	74.5495	107.104	86.8658	60.1495	69.6247	113.146	L.D.	H3K27ac
I	ABCF1	6	rs1611637	29836741	rs2523598	31326175	0.0115519	0.0621498	0.0482305	-0.0282658	3260.98	3391.52	3525.42	3309.25	3513.03	3556.42	3775.66	3578.87	3581.15	L.D.	H3K27ac
I	MICE	6	rs9258899	29837546	rs4713243	29720961	1.89e-07	0.303626	0.473194	-0.251197	10.6454	21.8206	15.4938	16.2873	18.5814	25.1976	20.4872	20.655	19.5587	L.D.	H3K27ac
I	RPL23AP1	6	rs9259003	29842157	rs4713243	29720961	9.11e-06	0.322346	0.0855462	-0.195078	17.3723	18.2519	20.0967	27.0333	23.0661	21.6268	34.5405	26.5313	18.4504	L.D.	H3K27ac
I	HLA-J	6	rs9259041	29843556	rs9260740	29933236	3.44e-05	-0.261854	0.00496065	0.191438	21.8108	22.6725	22.6606	15.3933	22.0209	23.7641	3.26284	21.2892	28.7652	O.T.	H3K27ac
I	HLA-K	6	rs9259042	29843563	rs9260740	29933236	3.94e-05	-0.479506	-0.320704	0.333693	132.367	102.741	75.8518	92.0209	99.7909	77.1911	33.7215	74.0656	110.405	L.D.	H3K27ac
I	MICD	6	rs9259047	29843615	rs9260740	29933236	0.0154399	1.14615	0.877602	-0.487732	0.514997	0.77702	2.32272	0.383858	5.42334	3.36397	4.80559	1.17239	3.3133	L.D.	H3K27ac
I	HLA-K	6	rs9259052	29843666	rs9260740	29933236	0.000116206	-0.422132	-0.318839	0.312775	121.054	101.473	72.6888	102.959	103.372	85.1739	33.7215	74.0656	110.133	L.D.	H3K27ac
I	RPL23AP1	6	rs9259055	29843767	rs4713243	29720961	0.000188468	0.20062	-0.0840043	-0.121399	24.7052	22.6949	20.6313	31.2564	22.6582	22.4228	35.9522	27.5177	18.2565	L.D.	H3K27ac
I	HLA-A	6	rs9259059	29843810	rs2743947	29720853	0.00997593	0.0934	-0.068925	0.0915552	53870.9	50934	49904.6	58105.1	55235.8	53988.6	64858.4	73665.7	80871.4	L.D.	H3K27ac
I	PPP1R11	6	rs114564693	29846120	rs9501314	30080955	0.0321078	0.0242492	0.0332809	-0.029415	1049.52	1068.96	1206	1146.46	1101.48	1129.76	1095.76	1077.12	1025.57	UnA	H3K4me1
I	ABCF1	6	rs3094650	29849531	rs2523598	31326175	0.0153164	0.0607675	0.0505431	-0.0275735	3290.65	3428.17	3492	3290.3	3429.94	3561.28	3690.06	3604.82	3566.84	L.D.	H3K27ac
I	HLA-J	6	rs3094650	29849531	rs2516710	30228230	5.35e-05	0.218187	0.184242	-0.196243	18.3312	21.6878	30.4818	23.1326	23.2271	18.2265	28.7419	22.5191	25.8908	O.T.	H3K27ac
I	RPL23AP1	6	rs9259363	29863476	rs4713243	29720961	1.09e-05	0.249925	0.0174974	-0.160913	21.1247	22.2317	21.6354	28.242	22.3793	21.4708	34.5797	26.5313	18.4504	L.D.	H3K27ac
I	HLA-A	6	rs2524036	29876530	rs2743947	29720853	0.032018	0.0344743	-0.0612351	0.100097	52714.2	51310.8	50029.3	61626.7	63971.9	53782.1	57832.4	69642	75146.5	L.D.	H3K27ac
I	HLA-A	6	rs3094143	29877483	rs9260740	29933236	0.0129935	0.106546	0.0488811	-0.113003	61536.2	59803.9	62840.4	62133.5	62449.2	61606.5	51909	62867.9	45316.1	L.D.	H3K27ac
I	MICE	6	rs1610754	29881268	rs4713243	29720961	0.0451096	0.264593	0.30395	-0.10885	10.8124	17.1211	22.9637	14.7403	17.8209	19.9498	18.9492	20.7171	22.8382	L.D.	H3K27ac
I	HLA-J	6	rs2734920	29883799	rs2743947	29720853	0.000193854	0.0375278	-0.2691	0.179255	21.9353	18.492	10.9085	26.6174	23.013	24.5127	24.8732	28.0445	28.5022	O.T.	H3K27ac
I	ZNRD1	6	rs1611509	29887129	rs2516710	30228230	8.87e-07	0.170264	-0.00933848	-0.124658	774.582	758.664	785.531	920.777	817.045	855.705	1176.44	763.308	654.485	L.D.	H3K27ac
I	HLA-K	6	rs2844811	29889779	rs1610624	29720997	8.64e-14	-0.116563	-0.62518	0.394493	110.363	71.5327	30.4417	119.587	89.8211	85.3397	97.34	119.205	114.083	L.D.	H3K27ac
I	MICE	6	rs9259810	29892854	rs2743947	29720853	6.24e-05	0.358099	0.109893	-0.349094	17.0638	19.5732	19.2109	24.5831	18.7163	25.1291	37.8207	17.9459	11.0108	L.J.	H3K27ac
I	HLA-H	6	rs9259810	29892854	rs9260740	29933236	2.55e-21	-0.811651	0.0129353	1.03466	82.9666	81.8763	84.2093	51.7246	92.1646	334.932	0	147.229	336.404	L.J.	H3K27ac
I	IFITM4P	6	rs1610753	29893462	rs4713243	29720961	0.000954436	-0.0100188	0.853293	-0.279565	3.27351	11.1899	16.0473	3.89843	8.29224	12.4296	3.72477	4.43963	2.79437	L.J.	H3K27ac
I	HLA-K	6	rs1610753	29893462	rs2743947	29720853	0.0152066	-0.598746	-0.0429701	0.213766	114.709	115.68	116.119	82.189	83.2527	93.8075	24.9436	52.1331	69.502	L.J.	H3K27ac
I	HLA-A	6	rs2904763	29894410	rs1610624	29720997	0.00307916	0.0134177	-0.0858203	0.0896408	58537.7	54390.2	50178.4	64760.4	62675.8	68666.2	60246.5	66907.8	66805.8	L.J.	H3K27ac
I	ZNRD1	6	rs425052	29894763	rs2516710	30228230	0.0109524	0.111328	-0.0277333	-0.0533618	775.383	743.105	749.806	869.582	796.536	843.41	1065.79	776.038	699.709	L.D.	H3K27ac
I	HLA-A	6	rs148228730	29895664	rs9260740	29933236	0.0302041	-0.0806533	-0.231366	0.122506	51909	57581.9	42072.5	62133.5	62768.7	52299.5	61536.2	60475.4	62178.5	L.J.	H3K27ac
I	HLA-A	6	rs148228730	29895664	rs4713243	29720961	0.0227211	0.0273283	-0.0832034	0.104767	43480.2	57581.9	44879.1	58624.7	52342.9	58979.2	55959.8	64868	71629.9	L.J.	H3K27ac
I	PPP1R11	6	rs9259835	29895667	rs2516710	30228230	0.0229823	0.0433372	0.031701	-0.0312957	991.29	1047.58	1067.66	1065.67	1062.74	1050.8	1102.63	1067.33	1063.65	L.D.	H3K27ac
I	MICE	6	rs9259886	29898356	rs4713243	29720961	1.19e-07	0.232507	0.514945	-0.24726	11.609	23.4383	22.3929	15.3357	18.6779	26.2059	18.907	19.8305	19.5262	L.D.	H3K27ac
I	HLA-U	6	rs1611303	29901865	rs2743947	29720853	0.00039913	0.0143103	0.109948	-0.619526	3.63619	3.80279	2.11673	2.01718	2.0451	3.18658	5.98176	0.735434	0.362258	O.T.	H3K27ac
I	HLA-V	6	rs1611303	29901865	rs1610624	29720997	3e-09	0.821487	0.440069	-0.574436	30.8683	47.0581	66.7703	87.1869	47.3119	79.0589	394.293	48.8554	39.4815	L.D.	H3K27ac
I	HLA-U	6	rs1611303	29901865	rs9260740	29933236	0.000134528	-1.38628	-0.275571	0.690273	3.64801	4.23944	3.40139	2.07209	2.07989	2.04236	1.08677	0.477277	4.4638	O.T.	H3K27ac
I	HLA-V	6	rs1611303	29901865	rs4713243	29720961	3.84e-09	-0.112455	-0.304675	0.600729	47.2371	38.9273	27.8907	56.5634	59.3882	84.7711	36.6062	78.6059	394.293	L.D.	H3K27ac
I	MICE	6	rs2523996	29905621	rs4713243	29720961	1.26e-06	0.18677	0.4306	-0.221964	13.0785	24.9732	20.3176	17.4462	18.9599	26.8682	19.7533	19.3823	19.641	L.D.	H3K27ac
I	HLA-V	6	rs9260059	29908440	rs909727	29719899	0.0117377	-0.122856	0.123061	0.369068	29.8839	38.3393	41.0076	23.2352	48.0133	75.5979	40.5106	47.1066	151.001	L.J.	H3K27ac
I	HLA-V	6	rs9260059	29908440	rs4713243	29720961	1.72e-05	0.0822237	-0.2294	0.495679	45.0088	38.0856	28.3322	52.4867	68.2964	80.4277	47.5004	53.8879	316.52	L.J.	H3K27ac
I	HCG4	6	rs12721675	29910604	rs2743947	29720853	0.0138496	0.171285	-0.491997	0.418782	1.47578	0.714839	0.753609	1.69148	1.87228	1.35365	1.75904	3.03602	2.10317	L.J.	H3K27ac
I	HLA-K	6	rs1136688	29910761	rs4713243	29720961	5.89e-06	-0.670304	-0.148327	0.298095	132.241	126.352	109.327	82.6908	84.7653	100.394	33.5534	77.3695	69.9137	L.J.	H3K27ac
I	HLA-K	6	rs1136689	29910767	rs4713243	29720961	0.00139903	-0.557761	0.0465246	0.300622	99.735	107.342	104.644	52.0502	87.9974	108.485	55.3993	52.0886	69.9137	L.J.	H3K27ac
I	HLA-K	6	rs1059509	29911154	rs909727	29719899	5.92e-10	-0.493355	-0.496712	0.472458	128.091	94.9544	48.0843	61.3071	103.777	88.9824	46.1462	72.6335	129.098	L.J.	H3K27ac
I	HLA-V	6	rs1137078	29912348	rs2743947	29720853	6.17e-08	1.22417	0.253935	-0.731035	31.9052	42.9972	51.6315	117.369	53.3048	96.2671	704.16	54.399	43.7299	L.J.	H3K27ac
I	IFITM4P	6	rs2735096	29915751	rs2743947	29720853	0.0168451	0.641261	0.189725	-0.282116	3.21614	5.24388	3.23778	8.1763	6.58894	4.84324	12.406	9.98382	6.07277	L.J.	H3K27ac
I	HLA-A	6	rs2735096	29915751	rs4713243	29720961	0.00101058	-0.0216903	-0.0677382	0.113264	60516.7	51711.7	41997.6	51645.9	62675.7	62146.6	59262.9	65934.2	72191.9	L.J.	H3K27ac
I	HLA-K	6	rs1632884	29915962	rs4713243	29720961	6.06e-05	-0.415067	-0.0792082	0.273001	114.256	115.05	101.686	84.3725	92.6338	115.23	49.3562	94.1682	69.7206	L.D.	H3K27ac
I	HLA-A	6	rs1655901	29916804	rs2743947	29720853	0.0124176	0.0825797	-0.0230769	0.106168	53602.3	54690.4	50528.7	57644.7	63207.5	52088.6	63126.2	80460.3	89024.1	L.D.	H3K27ac
I	RPL23AP1	6	rs9260313	29916885	rs1610624	29720997	0.00382513	0.142018	0.393591	-0.11261	17.7802	27.7337	36.7519	20.3714	27.9761	36.8683	20.558	31.9177	30.1368	L.D.	H3K27ac
I	RPL23AP1	6	rs9260313	29916885	rs2516710	30228230	0.00498838	0.025078	-0.112048	0.172077	25.885	21.9527	20.5266	26.0472	29.3057	37.4926	28.0528	30.0126	31.9116	L.D.	H3K27ac
I	HLA-H	6	rs9260324	29917077	rs9260740	29933236	4.46e-05	-0.437878	0.033343	0.495155	82.9666	82.4618	82.2262	51.7246	86.0443	162.89	0	147.229	174.617	L.D.	H3K27ac
I	HLA-K	6	rs2517717	29917168	rs9260740	29933236	4.59e-08	-0.416826	-0.494559	0.454508	132.367	94.1833	51.8959	92.0209	98.639	95.235	33.7215	104.694	138.354	L.D.	H3K27ac
I	HLA-K	6	rs1655913	29920922	rs2743947	29720853	0.0062722	-0.429022	-0.177726	0.261892	126.769	133.941	69.502	98.6091	99.6652	98.1619	55.0081	90.7081	108.198	L.D.	H3K27ac
I	HLA-J	6	rs9260585	29922454	rs9260740	29933236	0.000163125	-0.295171	0.00328723	0.197792	21.8108	23.2765	22.6064	15.3933	21.8642	25.6822	3.26284	20.4232	27.7682	O.T.	H3K27ac
I	HCG4B	6	rs9260593	29922562	rs909727	29719899	9.69e-05	-0.480925	0.0926745	0.31937	15.1853	13.8642	16.3378	3.7114	12.0971	17.8877	1.62175	12.828	21.7282	L.D.	H3K27ac
I	HLA-A	6	rs9260639	29923423	rs9260740	29933236	0.000840874	0.00507746	0.00549282	-0.173607	61536.2	63972.8	64645.4	62133.5	57567	44540.9	51909	36361.1	40846.7	L.D.	H3K27ac
I	HLA-K	6	rs441808	29928137	rs1610624	29720997	1.8e-11	-0.044363	-0.585058	0.384615	108.034	72.2287	29.9546	104.786	89.9177	76.6205	106.624	128.546	137.246	L.D.	H3K27ac
I	IFITM4P	6	rs2517678	29933225	rs9260740	29933236	0.00506709	0.339191	0.674434	-0.393324	1.56204	6.82198	11.1774	4.09784	6.19289	7.89762	2.9043	4.91686	4.27539	S.A.O.T.	H3K27ac
I	IFITM4P	6	rs2844806	29933439	rs9260740	29933236	0.000109279	0.409236	0.867106	-0.489363	1.56204	7.65349	13.3418	4.09784	5.66387	9.17636	2.9043	6.07857	4.44616	S.A.O.T.	H3K27ac
I	ABCF1	6	rs1061539	29937555	rs74618856	31325745	0.0416289	0.0547044	0.0590258	-0.0270982	3239.6	3514.67	3875.56	3351.42	3399.49	3567.68	3594.38	3524.54	3596.27	L.D.	H3K27ac
I	ABCF1	6	rs1061539	29937555	rs9266243	31325623	0.0260916	0.0656916	0.0595748	-0.0306041	3223.97	3488.64	3588.4	3331.61	3394.17	3538.56	3587.36	3571.39	3560.93	L.D.	H3K27ac
I	ABCF1	6	rs1061539	29937555	rs9266232	31325424	0.0260916	0.0656916	0.0595748	-0.0306041	3223.97	3488.64	3588.4	3331.61	3394.17	3538.56	3587.36	3571.39	3560.93	L.D.	H3K27ac
I	HLA-J	6	rs2256539	29937740	rs2743947	29720853	0.00165735	0.0428971	-0.27815	0.173285	23.098	20.2278	10.7262	24.8193	21.1964	21.2028	25.6478	28.5496	28.5022	O.T.	H3K27ac
I	HLA-V	6	rs116507489	29943340	rs909727	29719899	0.000668559	0.141191	0.932691	-0.403384	25.1734	72.6036	253.884	27.8968	40.0445	72.7637	35.9393	37.2316	41.2211	L.D.	H3K27ac
I	RPL23AP1	6	rs2735076	29943490	rs909727	29719899	0.0489463	0.124113	0.388656	-0.110268	14.6083	22.2729	28.1384	18.8418	23.6221	30.8055	21.4735	22.6317	27.8897	L.D.	H3K27ac
I	RPL23AP1	6	rs2735076	29943490	rs4713243	29720961	0.000126645	0.262528	0.116351	-0.203456	18.8391	20.0856	20.5989	27.5489	22.9678	27.1939	33.4519	25.8426	18.6669	L.D.	H3K27ac
I	RPL23AP1	6	rs1264811	29950258	rs2516710	30228230	0.0179874	0.240441	0.0814741	-0.136669	22.5353	24.7664	24.0958	28.4093	26.1467	32.9163	37.7046	30.4339	21.8738	L.D.	H3K27ac
I	RPL23AP1	6	rs427290	29954018	rs2743947	29720853	0.0204649	0.208832	0.244016	-0.169015	23.1151	29.9744	33.6486	28.1045	31.6342	32.3769	35.6441	31.9657	23.8113	L.D.	H3K27ac
I	RPL23AP1	6	rs427290	29954018	rs1610624	29720997	1.42e-05	0.292925	0.375109	-0.206744	18.1236	27.3969	38.1918	24.5345	29.3021	32.383	20.5989	40.6051	33.0472	L.D.	H3K27ac
I	HLA-W	6	rs9261043	29966726	rs4713243	29720961	0.0484717	0.153613	-0.247686	0.269043	2.12606	1.786	1.33362	2.75263	2.3064	3.49855	2.14454	7.1565	1.90404	O.T.	H3K27ac
I	HLA-A	6	rs9261244	30018015	rs1610624	29720997	0.00084204	-0.0284282	0.132423	-0.108361	61032.7	72359.6	89024.1	63560.7	59046.9	64354.6	54934	53738.9	50202.6	L.D.	H3K27ac
I	RPL23AP1	6	rs1150740	30030689	rs2743947	29720853	0.00408297	0.289653	0.231488	-0.235074	23.4794	29.8581	35.0711	30.6602	32.4935	28.6338	45.5322	31.9657	23.8113	L.D.	H3K27ac
I	ZNRD1	6	rs3807034	30043992	rs9260740	29933236	5.42e-06	-0.0540088	0.00703919	0.0892601	765.643	758.221	768.176	749.037	774.151	863.027	727.522	748.23	1138.36	L.D.	H3K27ac
I	HLA-A	6	rs1245372	30045998	rs909727	29719899	0.00557013	-0.0713458	0.082099	-0.115011	57569.8	62351.3	67443.7	54264	51188.3	50870.1	47995	48722.7	25240.2	L.D.	H3K27ac
I	HLA-K	6	rs9261355	30053806	rs909727	29719899	0.00135266	-0.0326725	0.136653	-0.228904	115.685	114.015	130.39	98.9711	92.2431	90.4537	105.448	69.4647	46.9143	L.D.	H3K27ac
I	HLA-A	6	rs9261355	30053806	rs909727	29719899	0.0182928	-0.0131445	0.151478	-0.0860878	57852.1	60700.5	73307.9	55553.7	55638.2	61558.7	47886.7	54769.3	49265.3	L.D.	H3K27ac
I	HLA-J	6	rs1264707	30063087	rs909727	29719899	0.000856563	0.109604	0.168094	-0.164168	20.6005	23.234	27.6258	21.0044	22.5436	22.9817	27.2109	17.679	13.6659	O.T.	H3K27ac
I	HCG4B	6	rs1264704	30065319	rs1610624	29720997	0.0316656	-0.244478	0.0610564	-0.16145	17.929	21.1971	19.8812	15.1804	13.5409	12.5582	10.7422	8.44752	5.87289	L.D.	H3K27ac
I	HLA-J	6	rs1264704	30065319	rs1610624	29720997	0.000208471	-0.0505424	0.0681292	-0.157707	26.5048	27.5452	28.3315	23.0479	21.2648	22.8514	27.4669	17.7732	9.63216	O.T.	H3K27ac
I	HLA-J	6	rs1264704	30065319	rs909727	29719899	4.96e-05	0.123664	0.21069	-0.181326	20.3409	24.5348	29.208	18.8972	21.2601	23.1354	30.1202	23.229	18.3917	O.T.	H3K27ac
I	ABCF1	6	rs3132680	30073195	rs9266269	31326055	0.00318592	0.0400122	0.0520668	-0.0430941	3414.34	3506.09	3875.56	3474.19	3493.43	3650.21	3656.48	3462.52	3635.49	L.D.	H3K27ac
I	MICE	6	rs9261407	30074028	rs2743947	29720853	0.0078688	0.239582	0.350913	-0.188061	14.1863	20.5447	17.1278	14.1822	19.7702	20.0049	19.9662	18.8543	19.21	L.D.	H3K27ac
I	HLA-K	6	rs78026509	30074310	rs1610624	29720997	0.00539663	-0.0605104	-0.282836	0.287006	108.301	88.1034	58.7179	90.4728	129.028	93.3023	63.491	130.052	155.565	L.D.	H3K27ac
I	RPL23AP1	6	rs2240068	30076630	rs909727	29719899	0.00233246	0.079106	0.370991	-0.142141	14.8339	24.2433	33.5668	17.7091	24.0988	29.4226	21.6563	19.3258	22.7415	L.D.	H3K27ac
I	HLA-A	6	rs9261431	30086422	rs1610624	29720997	0.00197385	0.0622295	-0.0787555	0.106329	58813	54000.5	50545.7	61784	64332.4	62754.4	67152.7	75009.9	97760.5	L.D.	H3K27ac
I	HCG4B	6	rs2022065	30121460	rs2743947	29720853	0.0232101	0.313963	0.288711	-0.22269	12.3394	17.1128	18.075	17.8344	20.0653	18.2602	21.6059	17.802	16.2517	L.D.	H3K27ac
I	HLA-K	6	rs2844787	30140913	rs2743947	29720853	0.0246282	-0.210246	-0.327355	0.249925	129.77	107.318	69.502	103.024	95.3599	72.4547	84.722	99.8714	130.354	L.D.	H3K27ac
I	HCG27	6	rs3130385	30179164	rs7753892	31154262	0.00114193	0.250222	0.308033	-0.203714	59.791	80.9492	103.379	60.4457	68.1251	72.5976	80.8361	77.0468	62.9709	L.D.	H3K27ac
I	HLA-F	6	rs3094640	30205643	rs2743947	29720853	0.0392895	0.0431801	-0.00399297	-0.0528649	5329.49	5350.97	5135.08	5566.86	5406.46	4574.13	5823.64	5317.83	4172.72	L.D.	H3K27ac
I	HLA-L	6	rs28360033	30319374	rs6921948	31171257	0.0132478	-0.230495	-0.0207178	0.0766786	256.129	245.286	246.688	198.817	216.665	220.913	155.22	185.045	249.272	L.D.	H3K27ac
I	HLA-L	6	rs28360033	30319374	rs2516710	30228230	3.33e-06	-0.222907	-0.102906	0.163321	258.151	234.416	205.802	210.51	218.226	242.522	150.329	229.541	249.272	L.D.	H3K27ac
I	HLA-L	6	rs28360033	30319374	rs9263872	31170608	0.0343964	-0.220188	-0.0209768	0.0726931	251.775	249.642	241.898	201.949	218.883	218.102	138.221	180.769	249.272	L.D.	H3K27ac
I	GNL1	6	rs1419690	30370354	rs2523598	31326175	0.00135602	-0.0760704	-0.0453845	0.0787136	1497.66	1436.18	1389.94	1378.32	1492.73	1482	826.112	1462	1629.2	O.T.	H3K27ac
I	GNL1	6	rs1419690	30370354	rs9266243	31325623	0.00455889	-0.047685	-0.0470531	0.0660158	1512.13	1428.61	1382.06	1376.17	1505.22	1476.93	1064.34	1542.11	1617.65	O.T.	H3K27ac
I	GNL1	6	rs1419690	30370354	rs9266232	31325424	0.00455889	-0.047685	-0.0470531	0.0660158	1512.13	1428.61	1382.06	1376.17	1505.22	1476.93	1064.34	1542.11	1617.65	O.T.	H3K27ac
I	GNL1	6	rs1419690	30370354	rs4947311	31326166	0.00284288	-0.031919	-0.0498515	0.0626298	1443.82	1460.22	1351.62	1504.26	1479.08	1467.49	1302.98	1497.64	1659.49	O.T.	H3K27ac
I	GNL1	6	rs1419690	30370354	rs2596475	31326324	0.0197949	-0.0221145	-0.0306431	0.0529071	1518.63	1369.44	1430.38	1404.34	1495.01	1484.68	1224	1553.61	1629.35	O.T.	H3K27ac
I	GNL1	6	rs1419690	30370354	rs9266233	31325430	0.0118007	-0.0122987	-0.0428996	0.0538913	1456.08	1430.65	1372.65	1481.28	1488.35	1461.67	1302.92	1568.79	1654.67	O.T.	H3K27ac
I	GNL1	6	rs1419690	30370354	rs74618856	31325745	0.0391071	-0.000236831	-0.0312862	0.0422944	1476.01	1421.59	1388.29	1416.24	1499.26	1479.05	1544.54	1498.56	1671.9	O.T.	H3K27ac
I	GNL1	6	rs1419690	30370354	rs9266221	31325151	0.0303673	0.00756361	-0.0496225	0.0447412	1462.12	1423.94	1347.24	1495.82	1487.27	1440.51	1463.29	1578.59	1641.68	O.T.	H3K27ac
I	ZNRD1	6	rs9468731	30397214	rs9261424	30080994	0.000392156	0.0754843	0.0495012	-0.0539556	746.976	783.729	828.844	820.977	792.013	811.387	879.436	766.882	788.865	UnA	H3K4me1
I	ABCF1	6	rs2245507	30432308	rs2596475	31326324	0.044695	0.0535004	0.0413213	-0.0194652	3300.41	3363.67	3492.95	3395.54	3464.69	3596.05	3648	3578.82	3614.42	L.D.	H3K27ac
III	IER3	6	rs1264457	30458064	rs2523598	31326175	0.029879	-0.074714	-0.0710285	0.109333	962.641	1414.42	1106.56	1417.96	1284.96	1422.33	1105.72	1370.28	1551.07	L.J.	H3K27ac
I	MICB	6	rs2524222	30511170	rs28504248	32588378	0.0045093	-0.00967274	0.0701321	-0.0697039	681.239	747.283	781.724	692.77	667.383	671.196	616.206	701.165	556.844	O.T.	H3K27ac
I	MICB	6	rs2524222	30511170	rs2647063	32570439	0.000325772	-0.00463044	0.0880416	-0.0993745	682.109	777.6	752.394	691.073	669.971	604.082	636.823	648.629	528.641	O.T.	H3K27ac
I	MICB	6	rs2524222	30511170	rs2647060	32569667	0.000336061	-0.00443416	0.0886997	-0.0988849	681.756	776.518	752.394	690.952	672.568	604.082	636.823	648.629	528.641	O.T.	H3K27ac
I	MICB	6	rs2524222	30511170	rs28383324	32594211	0.000241888	-0.00343482	0.0873011	-0.1011	681.756	776.518	752.394	692.39	666.777	604.082	636.823	648.629	528.641	O.T.	H3K27ac
I	MICB	6	rs2524222	30511170	rs9296068	32988695	0.00141679	0.0233589	0.0374094	-0.074712	685.39	703.439	727.35	686.6	690.512	661.787	791.028	593.419	554.653	O.T.	H3K27ac
I	MICB	6	rs2524222	30511170	rs1346932	32985413	0.0102849	0.0246026	0.0289924	-0.0597027	691.372	695.373	722.141	696.425	680.221	679.634	796.643	603.206	580.909	O.T.	H3K27ac
I	MICB	6	rs2524222	30511170	rs6457702	32988049	0.017854	0.0290006	0.0180181	-0.0542335	707.345	686.81	719.906	726.215	668.55	680.974	835.3	590.28	606.977	O.T.	H3K27ac
I	MICB	6	rs2524222	30511170	rs2523598	31326175	0.0324905	0.0418696	0.088014	-0.0556853	630.468	662.476	741.038	633.471	687.628	687.253	613.248	592.578	638.734	L.J.	H3K27ac
I	MICB	6	rs2524222	30511170	rs74618856	31325745	0.00078873	0.0501932	0.0748283	-0.0727589	654.497	685.312	757.227	676.292	689.854	683.595	690.907	654.862	612.658	L.J.	H3K27ac
I	MICB	6	rs2524222	30511170	rs2249741	31240712	0.000198539	0.050266	0.0784599	-0.0796113	641.341	702.639	745.991	682.921	682.435	688.818	726.524	630.919	589.315	L.J.	H3K4me1
I	MICB	6	rs2524222	30511170	rs9266243	31325623	0.00539636	0.0561896	0.0971442	-0.0686017	628.73	663.53	754.727	638.469	691.768	685.335	613.248	592.578	638.734	L.J.	H3K27ac
I	MICB	6	rs2524222	30511170	rs9266232	31325424	0.00539636	0.0561896	0.0971442	-0.0686017	628.73	663.53	754.727	638.469	691.768	685.335	613.248	592.578	638.734	L.J.	H3K27ac
I	MICB	6	rs2524222	30511170	rs2596475	31326324	0.000605508	0.0662525	0.0734841	-0.0791711	642.28	690.213	740.388	658.728	703.123	679.203	613.248	694.163	593.972	L.J.	H3K27ac
I	MICB	6	rs2524222	30511170	rs9271662	32592628	0.0485785	-0.059659	0.0015054	0.0508897	698.683	695.587	711.48	674.459	692.576	750.665	584.502	695.858	722.798	O.T.	H3K27ac
I	MICA	6	rs1264423	30571471	rs2524094	31240041	0.0344229	0.0349828	0.0487232	-0.0553054	293.125	308.809	309.436	285.857	291.618	298.644	318.884	293.382	269.42	L.D.	H3K4me1
I	IER3	6	rs9262145	30654531	rs9266233	31325430	0.0484978	0.0335347	-0.0862001	0.0898804	1166.08	1045	969.548	1372.46	1274.98	1363.5	1260.74	1478.1	1547.69	L.J.	H3K27ac
I	DPCR1	6	rs1075496	30658239	rs1264300	30882856	0.00868402	0.31147	0.214364	-0.221976	5.72945	8.01254	9.08263	8.71464	8.21849	8.44099	11.5679	8.3903	10.2866	L.J.	H3K27ac
I	IER3	6	rs9405048	30670292	rs1264300	30882856	0.00862926	-0.0062677	0.0664803	-0.161727	1366.35	1437.83	1558.18	1311.65	1336.12	1100.01	1158.02	1104.84	182.17	L.D.	H3K27ac
III	LST1	6	rs2535324	30718035	rs28397282	31165846	0.0442469	0.195488	-0.00384914	-0.160908	166.862	167.826	159.269	191.385	180.731	93.9575	258.03	193.759	111.923	L.D.	H3K27ac
III	LST1	6	rs13214831	30731505	rs9271857	32595147	0.0268587	0.297919	0.0990988	-0.164312	156.614	170.667	193.035	219.933	194.984	188.282	233.735	203.217	208.093	L.D.	H3K27ac
I	HLA-V	6	rs28780116	30755668	rs4713243	29720961	0.0419242	0.466293	0.312743	-0.221844	27.592	49.6804	47.0367	56.9112	47.8558	77.1074	81.4104	45.405	77.3441	L.D.	H3K27ac
III	PRRC2A	6	rs10947096	30765895	rs28397282	31165846	0.0339017	0.0628661	0.0111505	-0.0429608	9649.8	9666.49	9948.94	10234.1	9998.16	9781.25	11243.4	9867.96	8909.24	L.D.	H3K27ac
III	LST1	6	rs1264375	30766211	rs1431403	33047031	0.00635549	0.0119214	-0.0627209	0.201551	173.758	159.335	173.048	174.771	205.029	193.866	183.759	223.446	487.766	L.D.	H3K27ac
III	LST1	6	rs1264375	30766211	rs2856821	33046742	0.00781662	0.0502999	-0.0608521	0.221441	171.601	159.814	173.202	180.667	195.655	241.264	201.269	215.968	1053.55	L.D.	H3K27ac
I	HLA-K	6	rs1264374	30769138	rs4713243	29720961	0.00163746	-0.311292	-0.0327235	0.202366	107.239	112.767	98.8479	76.8641	97.6532	97.6684	59.6954	87.1923	131.351	L.D.	H3K27ac
I	PSORS1C1	6	rs3129989	30773522	rs2516710	30228230	0.015389	0.456244	0.71325	-0.43092	0.782436	3.80158	3.81107	3.57579	5.3642	1.56425	5.41737	4.53348	4.3893	O.T.	H3K27ac
I	PSORS1C1	6	rs3129989	30773522	rs28397282	31165846	0.00500582	0.478395	0.832521	-0.442232	1.8114	3.07044	3.81107	3.47073	4.33197	9.27226	5.11892	5.37147	2.87563	O.T.	H3K27ac
I	PSORS1C1	6	rs3129989	30773522	rs7753892	31154262	0.00134262	0.544871	0.816977	-0.45521	1.4007	3.38833	3.77186	3.32345	4.62486	7.58395	4.98443	5.83723	2.6301	O.T.	H3K27ac
I	PSORS1C1	6	rs3129989	30773522	rs2524094	31240041	0.0387671	0.556304	0.618908	-0.306349	2.34915	2.0437	3.81107	3.28207	3.36623	6.22962	4.58533	5.50059	4.82525	O.T.	H3K4me1
III	PRRC2A	6	rs201821250	30774689	rs9270907	32572082	0.0377009	0.0709738	0.0264115	-0.0294765	9133.92	9796.28	9796.32	10342.3	9876.58	9926.28	10056.8	9972.01	10262.7	O.T.	H3K4me1
III	PRRC2A	6	rs201821250	30774689	rs9271176	32578127	0.0499796	0.0722784	0.0198142	-0.0314364	9396.04	9611.91	9805.66	10267.6	10088.4	9886.88	10964.8	10121	10072.3	O.T.	H3K27ac
III	PRRC2A	6	rs201821250	30774689	rs11755748	32985804	0.0266071	0.0164199	-0.0196727	0.0459907	9723.16	9510.29	9154.31	9833.34	10535.2	9754.39	10087.5	10304.7	10874.3	O.T.	H3K27ac
I	VARS2	6	rs3132596	30783282	rs2523598	31326175	0.0252193	0.0898653	0.0694796	-0.0375278	1387.3	1356.78	1552.91	1532.06	1486.53	1572.25	1456.1	1605.26	1573.42	O.T.	H3K27ac
III	LY6G5C	6	rs3130648	30800326	rs6457702	32988049	0.0477258	-0.000386982	0.174456	-0.105489	22.1719	26.1595	30.8034	23.135	24.275	26.3384	22.7712	21.8681	21.1356	O.T.	H3K27ac
I	VARS2	6	rs3130648	30800326	rs2523598	31326175	0.00178341	-0.0192184	-0.0491149	0.057254	1503.07	1410.43	1253.23	1436.69	1413.2	1469.24	1411.56	1505.56	1599.26	O.T.	H3K27ac
III	LY6G5B	6	rs1264344	30800577	rs1346932	32985413	0.020039	0.00523713	0.0594565	-0.0566371	192.668	210.734	219.706	202.013	206.744	197.752	191.424	189.432	177.681	L.D.	H3K27ac
I	HCG27	6	rs2517582	30808762	rs2596487	31325056	0.0477535	0.0583789	-0.0905728	0.135929	70.4399	59.9071	70.4094	75.6676	81.5251	65.3424	77.2437	87.4154	98.3937	L.D.	H3K27ac
I	HCG27	6	rs199898692	30815216	rs28397284	31166936	0.00351607	-0.142453	-0.248557	0.169233	86.9624	71.1443	44.3275	74.5078	70.2153	59.9159	65.4397	75.5466	59.4867	L.D.	H3K27ac
I	HLA-U	6	rs3130654	30823075	rs909727	29719899	0.00230027	0.263479	0.587855	-0.471388	3.79828	6.6783	10.1757	1.7293	3.02628	3.90039	3.73384	3.71773	2.10091	O.T.	H3K27ac
I	CCHCR1	6	rs1264329	30850113	rs1634792	31276751	0.011508	0.157553	0.0947484	-0.132222	841.942	998.896	930.829	1006.06	913.276	877.759	1164.39	1014.51	1014.26	L.D.	H3K27ac
I	MICB	6	rs1264315	30865058	rs116603725	32595222	0.0138226	0.0641053	0.0495327	-0.0688292	663.778	688.629	759.806	717.4	697.342	707.88	732.106	662.508	660.685	O.T.	H3K27ac
I	MICB	6	rs1264315	30865058	rs140145058	32597435	0.00522633	0.0669036	0.053748	-0.0779278	663.01	691.49	768.5	717.134	703.748	643.802	736.023	655.652	660.685	O.T.	H3K27ac
I	MICB	6	rs1264315	30865058	rs189761145	32594503	0.0062722	0.0690558	0.0540456	-0.0689799	662.348	682.143	783.721	717.644	705.999	686.05	724.532	696.628	635.622	O.T.	H3K27ac
I	MICB	6	rs1264315	30865058	rs9263872	31170608	0.000823535	0.111419	0.0577917	-0.0711174	642.522	667.47	729.513	739.734	701.865	706.828	732.078	710.271	683.491	L.J.	H3K27ac
I	DDR1	6	rs3131784	30903948	rs74618856	31325745	0.0120041	0.0650245	0.16964	-0.140358	437.485	470.728	563.263	386.232	461.835	451.27	473.542	420.395	361.157	L.D.	H3K27ac
III	APOM	6	rs3130781	30914552	rs9266243	31325623	0.038979	-0.15385	-0.012964	0.0611678	62.7159	63.3114	61.8362	55.0179	57.4251	61.2145	47.5246	47.4637	54.8821	L.D.	H3K27ac
III	APOM	6	rs3130781	30914552	rs9266232	31325424	0.038979	-0.15385	-0.012964	0.0611678	62.7159	63.3114	61.8362	55.0179	57.4251	61.2145	47.5246	47.4637	54.8821	L.D.	H3K27ac
III	APOM	6	rs3130781	30914552	rs2596475	31326324	0.023003	-0.149925	-0.0061104	0.0657881	62.2661	63.0147	61.8883	54.7757	57.4919	63.4817	47.5246	47.4637	54.8821	L.D.	H3K27ac
III	APOM	6	rs3130781	30914552	rs74618856	31325745	0.0469226	-0.139513	-0.00605365	0.0558216	62.8875	62.4565	62.0102	55.0773	57.8886	61.8022	47.5246	47.4637	54.8821	L.D.	H3K27ac
III	APOM	6	rs3130781	30914552	rs9266233	31325430	0.0299727	-0.139073	-0.00469095	0.0673782	63.5188	61.5939	62.5123	55.9745	57.4379	64.5031	47.5246	50.5469	58.6379	L.D.	H3K27ac
I	PSORS1C1	6	rs2517451	30914751	rs4713605	32985992	0.0301547	0.851562	0.854231	-0.465221	0.547389	3.87721	7.40296	2.48241	3.28659	3.72216	5.2659	5.37001	4.17867	O.T.	H3K27ac
I	DPCR1	6	rs11970154	30919878	rs7753892	31154262	0.000517818	-0.974139	-0.186829	0.399095	10.4036	8.95125	6.41628	3.99429	5.63789	6.51991	0	0.216651	0.245935	L.D.	H3K27ac
I	DPCR1	6	rs11970154	30919878	rs28397282	31165846	0.0174328	-0.8544	-0.136818	0.297009	10.0109	8.76475	6.79224	4.23606	6.00541	6.05995	0	0.216651	0.245935	L.D.	H3K27ac
I	DPCR1	6	rs11970154	30919878	rs28397284	31166936	0.0496673	-0.808161	-0.114308	0.266461	9.85422	8.48891	7.41903	4.39354	5.97913	6.58266	0	0.216651	0.245935	L.D.	H3K27ac
III	APOM	6	rs3131934	30931844	rs6932969	32765671	0.0142763	0.0125288	0.0201984	-0.0877313	61.1021	61.6807	65.087	61.2602	57.6688	51.2722	73.639	47.2813	55.8401	L.D.	H3K27ac
I	PRR3	6	rs41287838	30931921	rs28397284	31166936	0.0252265	0.0653553	0.00353303	-0.0519065	630.754	633.234	638.816	670.638	645.987	585.529	754.42	575.75	688.769	O.T.	H3K27ac
I	HLA-E	6	rs41287838	30931921	rs4947311	31326166	0.0379095	-0.210874	-0.0352444	0.0823926	23188	23023	21878.4	20052.6	20275.9	21227.8	9149.88	17600.1	15618.1	L.D.	H3K27ac
III	GPANK1	6	rs17189812	30933801	rs502803	32578958	0.00864035	0.139652	0.0379292	-0.0683137	700.634	721.828	755.634	792.794	782.898	749.223	820.732	1139.76	624.486	L.D.	H3K27ac
III	GPANK1	6	rs17189812	30933801	rs13207945	32579708	0.00432238	0.143353	0.0381206	-0.0725233	700.243	722.226	755.634	790.848	790.682	737.964	820.732	1139.76	624.486	L.D.	H3K27ac
I	HCG27	6	rs2894052	30938128	rs9266380	31334477	0.0242462	0.166254	0.218483	-0.194275	68.1538	84.2831	57.8232	80.065	85.781	110.298	98.9913	72.0025	43.0683	L.D.	H3K27ac
I	CCHCR1	6	rs2517431	30947378	rs1264300	30882856	0.000399483	-0.0191902	-0.169543	0.122409	895.232	714.061	635.317	894.284	840.811	852.326	850.057	947.689	962.489	L.D.	H3K27ac
I	TCF19	6	rs2517431	30947378	rs1264300	30882856	0.000946008	-0.00893964	-0.120442	0.075509	2408.19	2007.75	1886.2	2305.25	2180.56	2184.8	2272.38	2396.81	2360.83	L.D.	H3K27ac
III	C2	6	rs202100547	30976329	rs6457702	32988049	0.0315406	0.186953	0.0384579	-0.0820439	24.8695	23.8364	26.4115	27.857	27.3459	26.2742	37.0029	28.9421	27.0092	O.T.	H3K27ac
III	GPANK1	6	rs7739491	30979203	rs2647063	32570439	0.000182045	0.0682738	0.0557461	-0.0831619	701.606	749.074	768.094	753.231	727.759	742.502	805.856	709.495	667.796	L.D.	H3K27ac
III	GPANK1	6	rs7739491	30979203	rs2647060	32569667	0.00022657	0.0686267	0.0524875	-0.0809227	701.424	742.412	768.094	753.231	727.759	742.502	805.856	709.495	667.796	L.D.	H3K27ac
III	GPANK1	6	rs7739491	30979203	rs9270838	32570353	0.0106298	0.115208	0.0336057	-0.0465333	693.549	694.777	722.656	749.219	747.021	746.602	818.939	821.972	739.322	L.D.	H3K27ac
III	GPANK1	6	rs7739491	30979203	rs9270836	32570325	0.00758948	0.116788	0.0364214	-0.0477842	684.804	696.716	722.656	745.507	748.093	746.602	826.146	820.743	739.322	L.D.	H3K27ac
I	MICB	6	rs9257012	30983923	rs72848222	32596467	0.0335141	0.0750099	0.0404705	-0.0692845	665.667	707.627	656.256	717.807	698.599	659.301	778.928	699.021	660.192	O.T.	H3K27ac
I	MICB	6	rs9257012	30983923	rs28535317	32589065	0.0228744	0.076025	0.042494	-0.0751495	665.662	713.875	656.256	719.448	693.249	659.301	778.928	699.021	660.192	O.T.	H3K27ac
III	GPANK1	6	rs12204947	30985177	rs1264300	30882856	0.0456251	0.0138029	-0.00429205	0.04208	725.687	718.413	724.188	728.423	755.623	789.52	742.047	858.892	853.14	O.T.	H3K27ac
I	MICB	6	rs9262508	30988590	rs7772134	33049726	0.0312999	0.0640912	0.0901635	-0.0695075	647.236	694.038	715.97	697.838	740.991	803.74	732.48	669.265	659.515	O.T.	H3K27ac
I	MICB	6	rs1632865	30992724	rs9266243	31325623	0.0202106	0.000356943	0.0356529	0.0470523	629.213	657.04	673.126	630.908	666.421	743.931	629.447	743.877	806.762	L.D.	H3K27ac
I	MICB	6	rs1632865	30992724	rs9266232	31325424	0.0202106	0.000356943	0.0356529	0.0470523	629.213	657.04	673.126	630.908	666.421	743.931	629.447	743.877	806.762	L.D.	H3K27ac
I	MICA	6	rs3909115	30993188	rs7753892	31154262	0.0169212	0.0307057	0.00745838	-0.0743111	296.392	303.881	308.46	329.962	279.885	273.014	251.942	272.095	253.808	L.D.	H3K27ac
I	VARS2	6	rs1419664	30993313	rs2596475	31326324	0.000380296	-0.123409	0.00809663	0.0698157	1540.39	1539.84	1556.78	1350.33	1453.41	1595.67	1260.94	1317.22	1638.37	O.T.	H3K27ac
I	VARS2	6	rs1419664	30993313	rs9266243	31325623	0.004467	-0.111318	0.0167709	0.0573262	1524.4	1528.24	1561.58	1388.76	1410.47	1596.64	1260.94	1317.22	1638.37	O.T.	H3K27ac
I	VARS2	6	rs1419664	30993313	rs9266232	31325424	0.004467	-0.111318	0.0167709	0.0573262	1524.4	1528.24	1561.58	1388.76	1410.47	1596.64	1260.94	1317.22	1638.37	O.T.	H3K27ac
I	HLA-B	6	rs3094672	30993377	rs9266233	31325430	0.0180921	0.0325143	0.0250847	-0.0757945	71664.1	74447.9	76654.9	70676.1	67991.5	64473.9	74569.9	66317.8	57616	L.D.	H3K27ac
I	HLA-B	6	rs3094672	30993377	rs4947311	31326166	0.00294957	0.062889	0.0225608	-0.0907333	73344.5	72153	76654.9	72685.1	67512.6	65329.7	79573.4	68313.7	57174	L.D.	H3K27ac
I	CCHCR1	6	rs62399429	30993813	rs28362345	31165836	6.75e-12	-0.0846211	-0.1817	0.224919	959.415	794.114	663.959	853.761	997.234	923.956	715.055	1077.89	1185.42	L.D.	H3K27ac
I	DPCR1	6	rs3869098	31002452	rs28362345	31165836	0.0172036	-0.260656	-0.356882	0.18912	12.5364	7.91047	5.82424	8.51506	7.85048	6.65138	7.19166	7.86193	6.52036	L.D.	H3K27ac
I	DPCR1	6	rs4248153	31002527	rs28362345	31165836	0.0363156	-0.257351	-0.296255	0.156092	11.7576	7.44061	6.55237	8.07656	8.22809	6.68002	6.79369	7.21077	6.33564	L.D.	H3K27ac
III	GPANK1	6	rs4248153	31002527	rs9296068	32988695	0.010481	0.00582839	-0.0382589	0.0430072	736.05	695.58	666.413	729.675	744.583	761.752	724.242	799.161	752.383	L.D.	H3K27ac
I	HLA-B	6	rs2517549	31008598	rs28397282	31165846	0.00461428	0.138634	-0.0138732	-0.0976416	62551.2	62782.2	59473.2	70891.5	66263.4	50727.2	82709.4	75718.7	53557	L.D.	H3K27ac
I	MICB	6	rs28732085	31011278	rs2454138	32570401	0.000148638	-0.0163069	0.0484714	-0.107754	679.078	735.361	717.494	667.544	631.557	599.342	784.728	515.304	502.203	O.T.	H3K27ac
I	MICB	6	rs28732085	31011278	rs3104385	32597538	0.00086678	-0.00951196	0.0325869	-0.0921193	677.522	736.816	710.682	673.377	641.06	606.841	784.728	515.304	502.203	O.T.	H3K27ac
I	MICB	6	rs28732085	31011278	rs9271736	32593688	0.000513257	-0.00620112	0.0315874	-0.0970765	677.706	738.411	705.604	673.377	650.027	598.404	784.728	515.304	502.203	O.T.	H3K27ac
I	MICB	6	rs28732085	31011278	rs2133035	32596475	0.000141023	-0.00257371	0.0472293	-0.111238	677.522	725.072	725.689	673.377	640.971	598.884	784.728	515.304	502.203	O.T.	H3K27ac
I	MICB	6	rs28732085	31011278	rs9271763	32594061	0.00298025	0.00160144	0.0449123	-0.0885277	670.864	701.721	732.09	649.54	666.585	614.595	784.728	515.304	502.203	O.T.	H3K27ac
I	MICB	6	rs28732085	31011278	rs9271718	32593465	7.57e-05	0.0033446	0.0492086	-0.108813	673.162	723.695	734.331	676.459	638.065	607.582	784.728	515.304	502.203	O.T.	H3K27ac
I	MICB	6	rs28732085	31011278	rs3129766	32594441	3.18e-05	0.00947643	0.0471983	-0.109217	673.162	726.764	729.071	676.459	641.667	606.676	784.728	561.106	485.852	O.T.	H3K27ac
I	MICB	6	rs28732085	31011278	rs9271620	32591777	0.00144087	0.00994877	0.0479822	-0.0960446	667.517	703.717	732.79	658.567	660.316	614.595	784.728	515.304	502.203	O.T.	H3K27ac
I	ABCF1	6	rs2517540	31011892	rs1264300	30882856	0.0158587	0.0563009	0.0409734	-0.0328434	3329.61	3521.63	3600.74	3567.84	3544.97	3668.37	3625.69	3749.16	3523.41	L.D.	H3K27ac
I	VARS2	6	rs10807078	31012887	rs28362345	31165836	0.00170013	-0.00149627	-0.0107601	0.0510241	1504.94	1490.62	1452.33	1495.72	1584.52	1664.87	1495.22	1637.4	1666.13	L.D.	H3K27ac
I	TRIM31	6	rs9262601	31019970	rs9261424	30080994	0.00338493	0.331625	-0.0500916	-0.491365	6.32866	7.24571	3.94984	9.41077	5.85413	2.66196	0.173319	4.66892	1.85047	UnA	H3K4me1
I	MICB	6	rs4713425	31020631	rs9271662	32592628	0.0320522	0.0645742	0.0780984	-0.0496078	644.129	702.478	668.79	671.746	691.451	735.91	737.213	695.885	709.823	O.T.	H3K27ac
I	MICB	6	rs4713425	31020631	rs9271780	32594535	0.0348212	0.069285	0.0636413	-0.0382443	639.613	668.51	738.326	668.565	693.865	704.578	741.663	698.229	718.604	O.T.	Both
I	MICB	6	rs4713425	31020631	rs75237145	32594295	0.0298611	0.072377	0.0616306	-0.0397366	637.162	672.352	738.326	673.209	682.6	704.578	745.757	702.398	716.004	O.T.	Both
I	MICB	6	rs4713425	31020631	rs9271908	32596131	0.0170455	0.0843882	0.0650061	-0.046684	630.854	667.863	738.326	677.79	676.925	704.578	773.435	698.144	718.604	O.T.	H3K27ac
I	MICB	6	rs4713425	31020631	rs9271893	32595859	0.0191035	0.085126	0.0635327	-0.0462947	630.976	665.189	738.326	679.797	675.617	704.578	773.435	698.144	718.604	O.T.	H3K27ac
I	MICB	6	rs4713425	31020631	rs7753892	31154262	0.00019534	0.0990424	0.104185	-0.0754231	616.855	659.847	744.783	666.526	690.32	725.446	745.454	687.116	683.019	L.D.	H3K27ac
I	HLA-B	6	rs9262613	31020685	rs9266221	31325151	0.00361332	0.120387	-0.0475807	-0.0826448	69097.7	60549.8	61399.3	72286.8	67095.6	55292.9	85470.5	68933.4	53549.3	L.D.	H3K27ac
I	HLA-B	6	rs9262619	31022266	rs9265639	31300068	5.73e-05	0.0659869	0.0377398	-0.114204	62906	70109.1	69594.7	73228.3	64836.7	61808.4	70795.6	61768.6	49186.9	L.D.	H3K27ac
I	HLA-B	6	rs9262619	31022266	rs2844579	31333716	6.3e-05	-0.151902	0.0218917	0.147254	68348.5	69752.8	70526.8	61225.3	69542.1	100764	46891.6	69300.3	83937	L.D.	H3K27ac
I	HLA-B	6	rs9262619	31022266	rs1634792	31276751	0.000604566	-0.142427	0.0306288	0.147198	68839.6	65241.3	74344.9	60152.5	73643.7	89582.8	50645.7	69195.2	69571	L.D.	H3K27ac
I	CCHCR1	6	rs9262619	31022266	rs9265638	31300012	5.83e-07	-0.0755597	-0.116429	0.15463	937.084	850.247	734.834	869.711	902.267	960.975	820.808	1000.5	1146.67	L.D.	H3K27ac
I	VARS2	6	rs561544340	31023651	rs9266243	31325623	0.00826537	0.13211	0.055051	-0.0633419	1419.16	1463.42	1565.65	1585.38	1617.36	1577.85	1731.97	1616.58	1531.34	O.T.	H3K27ac
I	VARS2	6	rs561544340	31023651	rs9266232	31325424	0.00826537	0.13211	0.055051	-0.0633419	1419.16	1463.42	1565.65	1585.38	1617.36	1577.85	1731.97	1616.58	1531.34	O.T.	H3K27ac
I	VARS2	6	rs561544340	31023651	rs2523598	31326175	0.00334915	0.148451	0.0647356	-0.0714016	1406.89	1440.82	1567.37	1584.19	1620.69	1577.81	1731.97	1616.58	1531.34	O.T.	H3K27ac
I	C6orf136	6	rs2517524	31025713	rs9263872	31170608	0.0471787	-0.0597222	-0.0330646	0.029243	305.695	305.068	288.921	304.374	287.046	297.08	272.209	284.129	291.581	O.T.	H3K27ac
I	TCF19	6	rs2517524	31025713	rs9266269	31326055	0.000989302	0.0172362	-0.120686	0.087326	2226.24	2053.87	1295.47	2300.3	2268.99	2201.5	2297.18	2473.07	2377.89	L.D.	H3K27ac
I	MRPS18B	6	rs199739478	31027669	rs74618856	31325745	0.0230448	0.0370173	0.0117954	-0.0175606	2447.59	2434.1	2497.84	2533.49	2494.96	2510.49	2559.62	2605.88	2486.47	O.T.	H3K27ac
I	MRPS18B	6	rs199739478	31027669	rs9266243	31325623	0.0172097	0.0455097	0.00629354	-0.0203881	2423.34	2469.43	2463.72	2554.96	2527.67	2482.96	2578.26	2586.8	2491.99	O.T.	H3K27ac
I	MRPS18B	6	rs199739478	31027669	rs9266232	31325424	0.0172097	0.0455097	0.00629354	-0.0203881	2423.34	2469.43	2463.72	2554.96	2527.67	2482.96	2578.26	2586.8	2491.99	O.T.	H3K27ac
I	CCHCR1	6	rs3131791	31037888	rs454942	32984989	9.68e-05	0.0857088	-0.400039	0.212571	1149.13	176.929	350.641	793.887	714.871	692.59	891.235	910.886	926.347	L.D.	H3K27ac
III	GPANK1	6	rs147365229	31037969	rs9266269	31326055	0.0395905	0.056179	0.0110042	-0.0427947	710.727	751.345	712.273	746.735	710.626	646.891	800.314	759.915	694.768	L.D.	H3K27ac
III	GPANK1	6	rs147365229	31037969	rs2596487	31325056	0.0382929	0.0207552	-0.0484215	0.0471244	734.136	690.845	669.745	732.136	736.796	772.609	771.186	781.631	871.083	L.D.	H3K27ac
I	HLA-B	6	rs2517481	31043931	rs9266269	31326055	0.000487103	-0.135616	-0.0139018	0.11946	71407.7	72264.6	60108.7	62137.4	69056.7	89548.2	54261.4	70201.2	70969.7	L.D.	H3K27ac
III	CFB	6	rs75336529	31049969	rs11755748	32985804	0.0378645	0.103268	-0.130907	0.19479	5.82225	4.78926	3.88708	6.74504	7.70616	9.83291	6.24339	8.31791	6.3754	O.T.	H3K27ac
I	TCF19	6	rs9263484	31055770	rs9296068	32988695	0.00464626	0.10828	0.0496522	-0.0676122	2089.79	2215.22	2287.64	2349.67	2352.55	2230.08	2556.37	2377.43	2165.29	L.D.	H3K27ac
I	TCF19	6	rs9263484	31055770	rs4713605	32985992	0.00203495	0.112141	0.0527342	-0.0707059	2053.92	2253.29	2174.52	2338.47	2355.58	2167.86	2515.07	2462.57	2069.86	L.D.	H3K27ac
I	TCF19	6	rs9263484	31055770	rs1346932	32985413	0.000255599	0.135472	0.0579739	-0.0769866	2021.98	2211.64	2274.18	2390.93	2332.62	2272.52	2615.41	2439.83	2221.48	L.D.	H3K27ac
I	TCF19	6	rs9263484	31055770	rs6457702	32988049	0.0001087	0.148696	0.0637325	-0.080634	1975.12	2180.83	2279.19	2419.92	2332.31	2292.27	2615.41	2462.89	2222.83	L.D.	H3K27ac
I	CCHCR1	6	rs9263484	31055770	rs4713605	32985992	0.00125532	0.210869	0.0630441	-0.109232	745.004	820.23	830.596	939.072	908.887	809.748	1045.84	1099.47	734.33	L.D.	H3K27ac
I	TCF19	6	rs6901708	31061581	rs4947311	31326166	0.00804727	-0.174582	-0.0362729	0.0637731	2432.97	2412.42	2279.32	2147.88	2166.69	2195.4	1295.47	2014.36	2023.91	L.D.	H3K27ac
I	TCF19	6	rs6901708	31061581	rs9266221	31325151	0.0104965	-0.141591	-0.0302698	0.0551747	2395.86	2416.49	2251.03	2189.15	2124.54	2278	1835.62	1862.75	2221.15	L.D.	H3K27ac
I	HLA-B	6	rs3130968	31065071	rs9266380	31334477	0.000372836	0.168135	0.161404	-0.200191	62374.5	73821	81507.8	72819.9	67484.8	76102.8	101464	67284.9	59294.8	L.D.	H3K27ac
I	VARS2	6	rs2394419	31067146	rs9266233	31325430	0.00824976	0.0931159	0.0643581	-0.0500605	1414.1	1485.81	1593.63	1506.46	1586.53	1609.4	1778.19	1652.55	1387.43	O.T.	H3K27ac
I	CCHCR1	6	rs2517542	31070884	rs2596487	31325056	9.77e-07	0.205413	0.122956	-0.218393	803.417	878.27	1107.56	984.034	931.772	944.054	1186.64	837.18	456.412	L.D.	H3K27ac
I	CCHCR1	6	rs2517542	31070884	rs9266243	31325623	5.46e-06	-0.118359	-0.108717	0.171091	957.84	855.553	779.085	931.796	959.221	982.692	456.412	837.18	1186.64	L.D.	H3K27ac
I	CCHCR1	6	rs2517542	31070884	rs9266232	31325424	5.46e-06	-0.118359	-0.108717	0.171091	957.84	855.553	779.085	931.796	959.221	982.692	456.412	837.18	1186.64	L.D.	H3K27ac
I	CCHCR1	6	rs2517542	31070884	rs9266233	31325430	2.51e-05	-0.0508321	-0.083511	0.151115	901.776	825.099	766.609	893.457	980.156	998.485	456.412	840.036	1232.89	L.D.	H3K27ac
I	CCHCR1	6	rs2517542	31070884	rs9266221	31325151	0.000468488	-0.0134987	-0.0363925	0.124148	861.793	811.025	801.933	873.734	974.312	1031.61	710.093	824.569	1232.89	L.D.	H3K27ac
III	CFB	6	rs59081908	31077022	rs707958	33048599	0.0252427	0.0032412	-0.145655	0.14413	6.66712	5.18405	4.40349	6.39079	6.23032	6.96136	6.63012	7.12355	7.43702	O.T.	H3K27ac
III	LST1	6	rs1265052	31080471	rs2249742	31240721	0.0025523	0.281463	0.185859	-0.188875	142.862	150.085	226.978	190.619	186.539	194.581	231.45	198.075	164.884	L.D.	H3K4me1
III	LST1	6	rs1265047	31081464	rs2249742	31240721	0.0410626	0.23863	0.112983	-0.128989	145.915	163.266	176.284	188.775	196.821	187.92	228.009	183.996	170.669	L.D.	H3K4me1
I	HLA-B	6	rs3130977	31081989	rs2524094	31240041	0.000779265	-0.032682	-0.089252	0.105075	75318	64266.6	59256.7	66741.1	67566.5	72815.3	71835	72417.7	102909	L.D.	H3K4me1
I	CCHCR1	6	rs3130980	31082404	rs6457702	32988049	0.000418466	-0.22391	-0.0693815	0.106261	1051.47	945.23	885.647	757.993	874.483	893.399	702.496	732.319	846.677	L.D.	H3K27ac
I	CCHCR1	6	rs3130980	31082404	rs1346932	32985413	0.000507586	-0.205869	-0.0821248	0.103262	1020.85	964.93	847.049	794.696	886.827	873.072	697.857	764.137	830.666	L.D.	H3K27ac
I	CCHCR1	6	rs3130980	31082404	rs9296068	32988695	0.000193041	-0.196776	-0.0905607	0.120172	1001.33	952.334	792.975	828.422	883.767	903.639	689.215	789.196	825.134	L.D.	H3K27ac
I	PSORS1C1	6	rs3130980	31082404	rs74618856	31325745	0.0285612	-0.110293	-0.0388324	0.247751	3.60391	4.0769	3.54511	4.85	4.39676	5.82109	0	3.82869	8.27157	O.T.	H3K27ac
I	PSORS1C1	6	rs3130980	31082404	rs9264960	31276396	0.0250248	0.106026	-0.0775297	0.225004	3.65583	4.25469	3.2015	4.35484	5.28745	5.49668	4.48762	9.91665	8.87033	O.T.	H3K27ac
III	DDAH2	6	rs1265045	31085340	rs2249741	31240712	0.00820886	-0.185571	-0.067672	0.0985706	176.286	166.882	155.607	157.095	158.081	165.495	125.064	109.288	169.825	O.T.	H3K4me1
I	HCG27	6	rs3095309	31091475	rs28362345	31165836	0.000326866	0.203673	0.214889	-0.157546	53.5895	72.999	84.2468	70.1033	72.9464	76.6718	81.195	80.1816	62.7198	L.D.	H3K27ac
I	MICB	6	rs3095307	31092049	rs1346932	32985413	0.0311829	0.0816962	0.0430817	-0.0425194	652.79	652.265	704.821	689.428	681.207	693.494	736.497	733.218	670.198	O.T.	H3K27ac
I	MICB	6	rs3095307	31092049	rs6457702	32988049	0.0366454	0.0862358	0.0329063	-0.0412106	669.001	641.997	701.466	710.431	676.374	686.629	769.068	711.82	699.218	O.T.	H3K27ac
I	TCF19	6	rs3094203	31092541	rs9266221	31325151	0.00161453	-0.0955011	-0.0538741	0.0615082	2411.21	2427.79	2065.51	2254.23	2279.17	2310.69	2054.11	2139.62	2327.46	L.D.	H3K27ac
III	LST1	6	rs3130556	31094636	rs1634792	31276751	0.00534817	0.209876	0.242617	-0.287907	159.973	190.312	196.589	206.609	191.532	202.51	218.543	150.394	130.631	O.T.	H3K27ac
I	CCHCR1	6	rs3131004	31095294	rs2596487	31325056	0.000339529	-0.134282	-0.124093	0.146122	970.32	858.822	456.412	891.56	925.876	1024.19	744.025	860.887	1067.49	L.D.	H3K27ac
I	MICB	6	rs3909111	31096128	rs2647063	32570439	6.29e-06	-0.0136619	0.0982354	-0.160808	683.902	763.6	819.688	678.757	626.861	563.402	695.1	469.501	535.737	O.T.	H3K27ac
I	MICB	6	rs3909111	31096128	rs28383324	32594211	7.1e-06	-0.0109458	0.0970953	-0.160912	683.876	762.076	819.688	680.936	629.106	563.402	695.1	469.501	535.737	O.T.	H3K27ac
I	MICB	6	rs3909111	31096128	rs2133035	32596475	0.000266696	0.0154322	0.0444276	-0.113215	676.049	722.353	722.374	692.314	656.55	595.284	695.1	469.501	535.737	O.T.	H3K27ac
I	POU5F1	6	rs9263717	31096526	rs9265648	31300302	0.000110347	0.391096	0.176095	-0.223099	54.2426	61.6424	75.9956	71.632	69.0415	71.2596	127.423	123.425	61.673	L.D.	H3K27ac
III	DDAH2	6	rs3131007	31098344	rs2249742	31240721	0.000754556	-0.160766	-0.134003	0.103285	184.104	172.727	147.735	172.411	162.934	155.425	138.51	151.932	164.764	O.T.	H3K4me1
III	DDAH2	6	rs3131007	31098344	rs2249741	31240712	0.00272309	-0.158323	-0.115519	0.0900983	184.104	172.119	150.361	171.056	164.389	157.444	141.135	144.737	162.871	O.T.	H3K4me1
III	DDAH2	6	rs3131007	31098344	rs6457702	32988049	0.0224668	-0.141577	-0.0681204	0.0696139	173.593	179.382	152.52	154.546	167.964	160.369	136.499	150.383	157.282	O.T.	H3K27ac
I	POU5F1	6	rs3131009	31098832	rs2596475	31326324	0.000145157	0.445058	0.292069	-0.202958	37.5889	49.8934	51.4929	55	59.5879	70.7534	97.6481	76.0217	69.5303	L.D.	H3K27ac
I	PSORS1C1	6	rs3130565	31101778	rs41544212	31238815	0.015389	0.464597	0.645295	-0.405969	1.63405	5.11334	6.98725	3.79579	4.37551	3.45856	5.68892	5.42988	4.18532	O.T.	H3K4me1
I	PSORS1C1	6	rs3130565	31101778	rs9266221	31325151	0.00873479	0.562313	0.45134	-0.307338	1.71479	3.41861	6.88765	3.83912	4.14084	4.07202	6.23227	5.46684	5.03267	O.T.	H3K27ac
I	PSORS1C1	6	rs3130565	31101778	rs4947311	31326166	0.0128194	0.62732	0.554761	-0.298467	2.00554	2.47813	6.94876	2.99865	3.93061	4.63933	5.25091	5.97463	5.3722	O.T.	H3K27ac
III	APOM	6	rs3130568	31102884	rs2524093	31240180	0.00284067	-0.141831	-0.037181	0.0697212	64.1547	64.1278	60.0253	57.0249	61.5134	62.9436	48.7278	54.2372	59.9198	O.T.	H3K4me1
III	APOM	6	rs3130568	31102884	rs2524092	31240216	0.00303471	-0.141136	-0.0382828	0.0693016	64.1547	64.1278	60.0253	57.0249	61.7136	62.7575	48.7278	54.2372	59.9198	O.T.	H3K4me1
III	APOM	6	rs3130568	31102884	rs2524091	31240293	0.00303471	-0.141136	-0.0382828	0.0693016	64.1547	64.1278	60.0253	57.0249	61.7136	62.7575	48.7278	54.2372	59.9198	O.T.	H3K4me1
I	TCF19	6	rs1265100	31105310	rs6457702	32988049	1.95e-05	-0.197586	-0.0400878	0.108239	2480.19	2345.28	2279.66	1991.47	2212.11	2296.1	1530.95	2041.93	1972.69	L.D.	H3K27ac
I	TCF19	6	rs1265100	31105310	rs1346932	32985413	0.000947436	-0.163184	-0.0325965	0.0887631	2412.74	2355.23	2259.47	2060.8	2217.05	2312.86	1648.11	2069.74	1578.43	L.D.	H3K27ac
I	TCF19	6	rs1265100	31105310	rs4947311	31326166	0.0303401	-0.155096	-0.0361928	0.0555896	2420.62	2384.02	2258.58	2220.58	2147.77	2229.52	1295.47	2147.44	1889.81	L.D.	H3K27ac
I	TCF19	6	rs1265100	31105310	rs9266221	31325151	0.00307168	-0.147008	-0.0340451	0.0713916	2393.46	2372.44	2243.7	2172.88	2153.15	2291.56	1735.35	1944.92	2314.81	L.D.	H3K27ac
I	MICB	6	rs3132558	31105466	rs11755748	32985804	0.0150401	0.0582025	0.0941417	-0.0772941	636.461	714.723	677.187	673.354	697.56	673.951	713.596	688.135	570.538	O.T.	H3K27ac
I	POU5F1	6	rs2233952	31105891	rs6457702	32988049	0.0365423	0.400486	0.260771	-0.169848	36.6304	17.8437	40.7205	56.3522	55.4955	68.9014	73.0313	72.7693	63.1752	L.D.	H3K27ac
I	TCF19	6	rs1265098	31106177	rs454942	32984989	0.000229943	-0.034419	0.0569596	-0.0994212	2323.36	2506.1	2456.72	2224.33	2180.3	1978.56	2264.87	1846	1799.35	L.D.	H3K27ac
I	TCF19	6	rs1265098	31106177	rs9265648	31300302	0.00838962	0.0056406	-0.0129183	-0.0587719	2387.79	2429.93	2316.3	2472.75	2208.73	2114.85	2471.2	2258.22	1875.88	L.D.	H3K27ac
III	DDAH2	6	rs1265098	31106177	rs2524094	31240041	0.00629069	0.0558732	0.0043728	-0.0977932	174.562	158.884	171.866	172.505	162.761	146.24	172.536	154.104	120.589	O.T.	H3K4me1
I	CCHCR1	6	rs1265098	31106177	rs28397282	31165846	0.011695	0.0627872	-0.195452	-0.0841437	964.446	814.395	501.435	1000.93	775.746	585.01	1171.91	839.698	499.53	L.D.	H3K27ac
I	MICB	6	rs1265098	31106177	rs150689344	32598423	0.00504583	0.0645873	0.0445075	-0.0674473	662.412	704.676	705.166	705.312	694.205	664.47	767.556	677.104	653.765	O.T.	H3K27ac
I	MICB	6	rs1265098	31106177	rs113671639	32597005	0.00487293	0.0696449	0.0468932	-0.0675188	660.162	696.107	719.091	705.499	696.351	664.47	767.084	690.836	653.765	O.T.	H3K27ac
I	CCHCR1	6	rs1265098	31106177	rs9265648	31300302	6.94e-10	0.140763	0.0165535	-0.191194	912.389	956.026	921.111	1036.84	880.391	763.824	1094.18	1002.03	538.254	L.D.	H3K27ac
I	CCHCR1	6	rs1265098	31106177	rs11755748	32985804	1.02e-05	-0.174295	-0.0763	0.210408	951.285	833.121	927.041	811.135	936.565	921.572	629.367	997.104	1048.44	L.D.	H3K27ac
I	CCHCR1	6	rs1265098	31106177	rs2516710	30228230	0.0163508	-0.172835	-0.0307328	0.101217	939.773	920.745	833.716	814.864	879.81	826.128	616.792	721.093	1026.11	L.D.	H3K27ac
I	TCF19	6	rs1265098	31106177	rs11755748	32985804	0.0218123	-0.102136	-0.0272632	0.0755152	2403.21	2310.27	2349.67	2165.48	2272.88	2359.97	1942.76	2398.18	2134.4	L.D.	H3K27ac
I	CCHCR1	6	rs3130573	31106268	rs2523598	31326175	6.95e-05	-0.0237768	-0.154002	0.125062	943.636	874.611	710.527	975.855	895.892	920.478	1043.18	1030.97	1115.93	L.D.	H3K27ac
III	LST1	6	rs3130573	31106268	rs707958	33048599	0.0467835	0.0111732	-0.0320128	0.123812	166.961	171.555	159.126	162.811	185.412	184.803	209.332	189.623	359.06	L.D.	H3K27ac
III	LST1	6	rs3130573	31106268	rs1431403	33047031	0.0396449	0.0457439	-0.0493734	0.147025	168.042	165.41	166.825	173.666	187.99	167.527	197.475	214.242	488.585	L.D.	H3K27ac
III	LST1	6	rs3130573	31106268	rs2856821	33046742	0.0257001	0.0549835	-0.06074	0.17247	169.145	162.569	173.415	178.208	180.591	181.703	200.659	213.482	761.642	L.D.	H3K27ac
I	CCHCR1	6	rs3130573	31106268	rs2516710	30228230	0.00318882	0.113064	-0.067091	0.114248	816.803	742.586	751.84	894.811	945.455	1016.74	1025.54	1219.52	1206.43	L.D.	H3K27ac
III	APOM	6	rs3132557	31106409	rs2524086	31241311	0.00750608	-0.0112475	0.0333241	-0.0928034	62.58	64.6488	40.3785	61.0398	60.3708	52.6806	62.2682	49.4185	48.9498	O.T.	H3K27ac
III	APOM	6	rs3132557	31106409	rs2853949	31241664	0.00750608	-0.0112475	0.0333241	-0.0928034	62.58	64.6488	40.3785	61.0398	60.3708	52.6806	62.2682	49.4185	48.9498	O.T.	H3K27ac
I	CCHCR1	6	rs3132557	31106409	rs28397282	31165846	0.0023428	0.126283	-0.180447	-0.088299	884.675	740.108	607.173	996.789	794.425	539.797	1107.7	847.93	471.718	L.D.	H3K27ac
I	CCHCR1	6	rs3132557	31106409	rs28397284	31166936	0.0133917	0.136101	-0.196707	-0.0847735	857.532	713.482	560.054	983.098	742.94	538.843	1098.84	838.465	471.718	L.D.	H3K27ac
III	APOM	6	rs3132557	31106409	rs6921948	31171257	0.00474966	-0.10738	-0.0393505	0.0616802	63.6269	63.8114	60.4616	60.0596	61.0223	61.1158	52.6464	55.3816	64.7711	L.D.	H3K27ac
III	APOM	6	rs3132557	31106409	rs9263872	31170608	0.00315128	-0.106008	-0.0459157	0.0657838	65.5888	61.5912	59.9869	59.8672	60.6231	62.3836	54.9985	54.2188	64.7711	L.D.	H3K27ac
III	APOM	6	rs3132557	31106409	rs28362345	31165836	0.000952794	-0.102578	-0.0652404	0.0754501	64.8677	61.2833	54.4718	59.7412	61.8092	60.4655	53.9051	54.6532	64.7711	L.D.	H3K27ac
I	HLA-C	6	rs3132557	31106409	rs9265648	31300302	0.0189199	-0.00527491	-0.0679412	0.0549525	35193.1	33490.3	29294.1	34603	34995.6	35020.1	31193.9	39392	36635.8	O.T.	H3K27ac
I	HLA-C	6	rs3132557	31106409	rs9265638	31300012	0.0087452	0.00871791	-0.0962327	0.0603147	35616.8	32364	27133.4	35329.7	34755.9	34916.3	37846.5	36594.7	37002.9	O.T.	H3K27ac
I	HLA-C	6	rs3132557	31106409	rs79152895	31299784	0.0146513	0.0183122	-0.0803452	0.0583733	34564.3	31426.7	26465.4	34604.6	35418.8	33724.4	36201.3	36284.2	37869	O.T.	H3K27ac
I	HCG27	6	rs1265095	31106643	rs2524078	31242649	0.0166134	0.160247	0.255691	-0.177461	56.1148	119.707	88.9964	76.947	69.7172	65.9084	79.0963	79.958	88.5459	UnA	H3K4me1
I	HCG27	6	rs1265095	31106643	rs2524086	31241311	0.0166134	0.160247	0.255691	-0.177461	56.1148	119.707	88.9964	76.947	69.7172	65.9084	79.0963	79.958	88.5459	L.D.	H3K27ac
I	HCG27	6	rs1265095	31106643	rs2853949	31241664	0.0166134	0.160247	0.255691	-0.177461	56.1148	119.707	88.9964	76.947	69.7172	65.9084	79.0963	79.958	88.5459	L.D.	H3K27ac
I	HCG27	6	rs1265095	31106643	rs9264960	31276396	5.81e-05	0.262955	0.291089	-0.166187	47.2389	63.0691	95.7107	68.4173	78.3843	79.4227	78.2419	80.0316	80.3532	L.D.	H3K27ac
I	HCG27	6	rs1265095	31106643	rs74618856	31325745	2.04e-05	0.324624	0.32212	-0.181139	45.525	56.5887	85.8303	61.1202	75.1146	82.0459	87.9886	78.0224	79.1936	L.D.	H3K27ac
I	CCHCR1	6	rs1265095	31106643	rs9265638	31300012	1.43e-09	-0.0381906	-0.220417	0.167001	916.429	766.371	519.445	892.817	886.962	834.466	872.101	948.903	1058.24	L.D.	H3K27ac
I	GTF2H4	6	rs1265093	31107187	rs28397284	31166936	0.0146788	-0.0122005	0.0244433	-0.0418639	673.145	676.412	646.852	668.244	666.728	665.393	652.349	581.084	585.078	L.D.	H3K27ac
I	GTF2H4	6	rs1265093	31107187	rs9263872	31170608	0.00413492	0.0109288	0.0284986	-0.0417995	662.356	678.062	697.243	675.718	668.977	658.877	681.12	598.46	604.824	L.D.	H3K27ac
I	POU5F1	6	rs1265093	31107187	rs1634792	31276751	0.0164395	0.142317	0.144321	-0.189396	60.9679	69.0195	108.246	76.6154	65.0564	56.9823	67.3593	74.8672	59.4489	L.D.	H3K27ac
I	VARS2	6	rs2844639	31109281	rs9266243	31325623	4.6e-05	-0.0647953	-0.00887305	0.0621027	1514.16	1512.02	1469.94	1401.97	1472.04	1582.48	1378.7	1502.92	1655.53	O.T.	H3K27ac
I	VARS2	6	rs2844639	31109281	rs9266232	31325424	4.6e-05	-0.0647953	-0.00887305	0.0621027	1514.16	1512.02	1469.94	1401.97	1472.04	1582.48	1378.7	1502.92	1655.53	O.T.	H3K27ac
I	VARS2	6	rs2844639	31109281	rs2596475	31326324	9.63e-06	-0.0587372	-0.0184886	0.0638864	1546.37	1491.04	1462.52	1389.85	1512.11	1576.25	1399.07	1527.19	1669.27	O.T.	H3K27ac
I	VARS2	6	rs2844639	31109281	rs2523598	31326175	0.000364202	-0.0586658	0.00200329	0.0572618	1497.43	1505.96	1481.04	1410.67	1445.21	1584.03	1378.7	1502.92	1655.53	O.T.	H3K27ac
I	VARS2	6	rs2844639	31109281	rs74618856	31325745	4.91e-05	-0.0513465	-0.0222413	0.0588687	1525.44	1512.38	1437.94	1434.09	1511.73	1577.3	1378.7	1539.81	1647.8	O.T.	H3K27ac
I	VARS2	6	rs1265086	31109882	rs9266243	31325623	0.0131369	-0.0242175	0.000483823	0.0423272	1479.25	1488.03	1465.81	1416.1	1474.39	1558.62	1731.97	1542.56	1656.45	O.T.	H3K27ac
I	VARS2	6	rs1265086	31109882	rs9266232	31325424	0.0131369	-0.0242175	0.000483823	0.0423272	1479.25	1488.03	1465.81	1416.1	1474.39	1558.62	1731.97	1542.56	1656.45	O.T.	H3K27ac
I	VARS2	6	rs1265086	31109882	rs2523598	31326175	0.0460774	-0.0151047	0.0146335	0.0360079	1455.2	1478.31	1477.08	1415.77	1449.68	1563.77	1731.97	1542.56	1656.45	O.T.	H3K27ac
I	VARS2	6	rs886401	31113275	rs74618856	31325745	0.000495651	-0.0218101	-0.0434274	0.0583137	1487.14	1480.54	1305.36	1460.18	1515.15	1519.33	1458.61	1544.48	1665.35	O.T.	H3K27ac
I	HCG27	6	rs886400	31113276	rs2516710	30228230	0.0115496	0.262681	0.16793	-0.152309	49.5376	62.322	51.1692	70.1125	74.2427	57.1389	88.4203	75.8193	73.4865	L.D.	H3K27ac
I	VARS2	6	rs886400	31113276	rs9266243	31325623	0.000704844	-0.0360126	-0.0260704	0.0526368	1478.04	1480.16	1392.71	1441.51	1479.28	1525.81	1400.95	1502.41	1627.17	O.T.	H3K27ac
I	VARS2	6	rs886400	31113276	rs9266232	31325424	0.000704844	-0.0360126	-0.0260704	0.0526368	1478.04	1480.16	1392.71	1441.51	1479.28	1525.81	1400.95	1502.41	1627.17	O.T.	H3K27ac
I	CCHCR1	6	rs886400	31113276	rs2308527	31239821	9.2e-12	-0.0354394	-0.25776	0.173017	910.304	740.625	531.031	907.084	880.026	795.48	886.444	959.726	1046.87	L.D.	H3K4me1
I	TCF19	6	rs886400	31113276	rs2308527	31239821	7.9e-05	-0.0146826	-0.107918	0.0750107	2304.99	2101.11	1868.41	2327.75	2283.55	2184.66	2213.75	2421.45	2461.5	L.D.	H3K4me1
I	VARS2	6	rs886400	31113276	rs2596475	31326324	0.00637903	-0.0119393	-0.0238121	0.0414498	1495.22	1468.52	1383.18	1427.76	1503.48	1520.06	1489.28	1539.14	1624.82	O.T.	H3K27ac
I	TCF19	6	rs886400	31113276	rs28362345	31165836	0.000763286	0.0162495	-0.102544	0.0649992	2304.99	2101.11	1868.41	2355.72	2205.04	2214.76	2363.82	2477.65	2430.17	L.D.	H3K27ac
III	LST1	6	rs886400	31113276	rs2647063	32570439	0.00617026	0.120069	-0.452803	0.239068	165.9	97.2871	14.2975	173.601	150.727	163.314	207.976	184.113	240.726	L.D.	H3K27ac
I	TCF19	6	rs1265068	31115711	rs6457702	32988049	2.43e-05	-0.215532	-0.0346911	0.0941009	2487.71	2372.31	2306.02	1981.6	2214.01	2281.53	1494.15	1836.74	1794.92	L.D.	H3K27ac
I	CCHCR1	6	rs130068	31116246	rs9266380	31334477	0.00488724	0.159572	0.148703	-0.138049	742.213	876.6	809.654	887.732	953.226	725.057	1025.69	827.538	816.885	L.D.	H3K27ac
I	POU5F1	6	rs130068	31116246	rs9265638	31300012	0.000531256	0.274978	0.212945	-0.162254	48.69	60.2597	74.3062	70.4063	63.9403	78.8528	82.2065	78.1227	65.8694	L.D.	H3K27ac
I	POU5F1	6	rs130068	31116246	rs9263872	31170608	0.000372836	0.295004	0.2686	-0.172358	45.5179	56.952	81.9635	63.3161	69.6954	73.2816	69.4062	87.5065	61.2385	L.D.	H3K27ac
I	POU5F1	6	rs130068	31116246	rs9265648	31300302	0.0015708	0.302825	0.243227	-0.154005	45.8198	56.7693	71.208	61.3764	65.9897	76.292	77.2297	82.6508	66.152	L.D.	H3K27ac
I	POU5F1	6	rs130068	31116246	rs9265639	31300068	0.000365498	0.333836	0.241656	-0.171808	45.8198	56.7693	71.208	66.0591	62.7985	75.5666	84.1133	85.2627	68.3576	L.D.	H3K27ac
I	CCHCR1	6	rs3131014	31116627	rs74618856	31325745	0.000671091	-0.0221591	0.0836194	-0.118598	891.746	927.197	1032.01	807.076	817.581	810.427	1140.42	731.618	571.593	L.D.	H3K27ac
I	TCF19	6	rs3131014	31116627	rs74618856	31325745	0.00172641	-0.00476269	0.0371702	-0.0736421	2340.84	2352.85	2461.64	2274.45	2160.14	2210.7	2712.55	2123.01	1634.41	L.D.	H3K27ac
I	TCF19	6	rs1265115	31117075	rs9266269	31326055	0.00545643	-0.058038	0.0537767	-0.0685193	2356.13	2491.03	2439.22	2264.07	2307.91	2220.79	2051.72	1913.12	1601.15	L.D.	H3K27ac
I	HCG27	6	rs9263773	31120240	rs2524078	31242649	0.0335758	0.113246	0.265179	-0.154361	55.3438	126.409	88.9964	75.4072	67.2999	65.9084	75.9881	78.4164	88.5459	UnA	H3K4me1
I	HCG27	6	rs9263773	31120240	rs2524086	31241311	0.0335758	0.113246	0.265179	-0.154361	55.3438	126.409	88.9964	75.4072	67.2999	65.9084	75.9881	78.4164	88.5459	L.D.	H3K27ac
I	HCG27	6	rs9263773	31120240	rs2853949	31241664	0.0335758	0.113246	0.265179	-0.154361	55.3438	126.409	88.9964	75.4072	67.2999	65.9084	75.9881	78.4164	88.5459	L.D.	H3K27ac
I	HCG27	6	rs9263773	31120240	rs9266269	31326055	0.000517818	0.177784	0.363039	-0.196869	47.5294	78.5654	119.795	69.593	84.7312	61.513	76.6195	78.8621	66.9683	L.D.	H3K27ac
I	HCG27	6	rs9263773	31120240	rs2249742	31240721	0.000162081	0.210218	0.416847	-0.172275	46.4074	74.1783	89.1188	52.244	78.6264	87.7845	67.2922	80.2268	77.0537	L.D.	H3K4me1
I	HCG27	6	rs9263773	31120240	rs9264960	31276396	2.25e-06	0.25697	0.358359	-0.186603	44.9306	54.3241	107.128	62.4387	81.9054	78.5014	75.9172	77.1182	77.3713	L.D.	H3K27ac
I	HCG27	6	rs9263773	31120240	rs74618856	31325745	8.06e-08	0.311963	0.403079	-0.217445	43.111	55.784	107.128	60.321	74.7587	81.7482	83.8678	74.2685	77.6248	L.D.	H3K27ac
I	POU5F1	6	rs9263773	31120240	rs9266221	31325151	5.09e-06	0.326995	0.342556	-0.230992	44.164	64.7457	40.3246	59.3859	63.0535	78.9213	89.4108	71.6529	66.8474	L.D.	H3K27ac
I	HCG27	6	rs9263773	31120240	rs2596475	31326324	2.16e-08	0.361295	0.407588	-0.237626	40.5867	56.76	102.195	57.8291	76.511	77.6661	79.9864	78.4339	75.2606	L.D.	H3K27ac
I	HCG27	6	rs9263773	31120240	rs9266243	31325623	3.46e-10	0.435158	0.469551	-0.272156	35.7722	55.8941	98.1219	54.8202	71.4882	80.0997	81.4991	80.0063	75.0265	L.D.	H3K27ac
I	HCG27	6	rs9263773	31120240	rs9266232	31325424	3.46e-10	0.435158	0.469551	-0.272156	35.7722	55.8941	98.1219	54.8202	71.4882	80.0997	81.4991	80.0063	75.0265	L.D.	H3K27ac
III	HSPA1B	6	rs720465	31125777	rs9266221	31325151	0.022176	-0.0253717	0.0739461	-0.0906432	946.439	1032.95	1066	884.612	872.787	910.297	925.778	920.263	645.774	L.J.	H3K27ac
I	CCHCR1	6	rs9263789	31128329	rs1634792	31276751	0.00272622	0.232622	0.0825109	-0.141696	808.521	949.165	930.829	1026.03	904.576	895.845	1292.34	1142.47	1024.15	L.J.	H3K27ac
I	POU5F1	6	rs752409659	31134118	rs9266243	31325623	0.000274275	0.402811	0.35874	-0.209051	35.9921	61.593	63.9897	53.8671	55.8505	77.1186	98.6047	72.8964	70.5894	L.J.	H3K27ac
I	POU5F1	6	rs752409659	31134118	rs9266232	31325424	0.000274275	0.402811	0.35874	-0.209051	35.9921	61.593	63.9897	53.8671	55.8505	77.1186	98.6047	72.8964	70.5894	L.J.	H3K27ac
I	POU5F1	6	rs3130931	31134888	rs2524093	31240180	0.000992503	0.323072	0.397056	-0.177105	35.9921	57.2003	63.7933	49.3377	57.3201	81.0612	71.3887	70.6484	71.9013	L.J.	H3K4me1
I	POU5F1	6	rs3130931	31134888	rs2524092	31240216	0.000884572	0.325621	0.398053	-0.178839	35.9921	57.2003	63.7933	49.3377	57.3201	81.0612	71.3887	70.8593	71.7933	L.J.	H3K4me1
I	POU5F1	6	rs3130931	31134888	rs2524091	31240293	0.000884572	0.325621	0.398053	-0.178839	35.9921	57.2003	63.7933	49.3377	57.3201	81.0612	71.3887	70.8593	71.7933	L.J.	H3K4me1
I	POU5F1	6	rs3130931	31134888	rs9264642	31238490	0.000407762	0.333284	0.39662	-0.184149	35.9921	57.2003	63.7933	50.9548	57.8462	82.2711	71.8365	71.1027	71.7052	L.J.	H3K4me1
I	HCG27	6	rs3130931	31134888	rs9266221	31325151	5.44e-07	0.381827	0.40523	-0.208683	34.202	68.999	71.4823	53.4386	71.4764	82.5083	78.5847	84.3853	73.5681	L.J.	H3K27ac
I	HCG27	6	rs3130931	31134888	rs4947311	31326166	1.12e-05	0.387479	0.35107	-0.192825	38.7341	58.9642	71.4823	52.6241	69.4593	77.8222	77.4394	86.6588	75.2297	L.J.	H3K27ac
I	HCG27	6	rs3130931	31134888	rs9266233	31325430	1.81e-07	0.40231	0.38364	-0.220538	34.202	68.999	71.4823	55.5881	70.7273	78.8999	77.7998	86.9093	71.8586	L.J.	H3K27ac
I	HCG27	6	rs3130931	31134888	rs2524092	31240216	3.2e-06	0.418127	0.408433	-0.214812	34.202	65.7821	74.9476	49.5499	66.5177	78.9205	75.6638	84.5868	78.6237	L.J.	H3K4me1
I	HCG27	6	rs3130931	31134888	rs2524091	31240293	3.2e-06	0.418127	0.408433	-0.214812	34.202	65.7821	74.9476	49.5499	66.5177	78.9205	75.6638	84.5868	78.6237	L.J.	H3K4me1
I	HCG27	6	rs3130931	31134888	rs2524093	31240180	3e-06	0.418816	0.408721	-0.21531	34.202	65.7821	74.9476	49.5499	66.5177	78.9205	75.6638	84.5674	78.5815	L.J.	H3K4me1
I	HCG27	6	rs3130931	31134888	rs2524094	31240041	1.63e-08	0.441939	0.395329	-0.245863	34.202	65.7821	74.9476	57.4613	68.9892	78.0138	87.4659	83.7747	74.1165	L.J.	H3K4me1
I	TCF19	6	rs114263479	31136575	rs9265656	31300518	8.59e-05	-0.333194	-0.0235653	0.15429	2254.36	2380.5	2289.11	1916.8	2067.28	2284.17	909.967	1616.59	1867.08	L.D.	H3K27ac
I	TCF19	6	rs114263479	31136575	rs9265658	31300571	7.32e-06	-0.327857	-0.0572915	0.164916	2491.54	2375.51	2237.31	2050.15	2088.83	2334.53	909.967	1616.59	1867.08	L.D.	H3K27ac
I	POU5F1	6	rs879882	31139452	rs7753892	31154262	3.61e-05	0.230072	0.462905	-0.227079	45.8521	78.1251	95.5873	57.9391	67.9932	103.341	67.8281	80.7988	65.197	L.D.	H3K27ac
I	POU5F1	6	rs879882	31139452	rs28362345	31165836	0.000705068	0.241331	0.346895	-0.180645	45.9871	66.7106	80.4479	58.7547	65.547	87.3429	74.1097	74.2203	71.1961	L.D.	H3K27ac
I	POU5F1	6	rs879882	31139452	rs9263872	31170608	2.23e-05	0.291115	0.365912	-0.218431	45.9871	66.7106	80.4479	59.3233	61.5051	89.9045	76.4912	78.4279	65.9425	L.D.	H3K27ac
I	TCF19	6	rs885952	31139490	rs9266380	31334477	0.00818261	-0.0291344	0.107289	-0.0901035	2289.58	2570.24	2724.32	2287.54	2364.55	2140.33	2145.6	1870.22	2212.5	L.D.	H3K27ac
I	VARS2	6	rs885952	31139490	rs28362345	31165836	0.00919145	-0.0136318	0.0443023	-0.037735	1500.73	1613.81	1639.36	1517.01	1502.39	1533.86	1465.92	1440.8	1389.21	L.D.	H3K27ac
I	TCF19	6	rs885952	31139490	rs2523598	31326175	0.0109825	0.0356965	0.00698211	-0.0558062	2317.63	2367.48	2351.38	2475.75	2324.95	2253.89	2494.84	2251.12	1997.92	L.D.	H3K27ac
I	TCF19	6	rs885952	31139490	rs74618856	31325745	0.000259963	0.0393075	0.0493839	-0.0696809	2252.66	2326.86	2460	2378.36	2270.67	2287.96	2493.96	2144.05	2012.36	L.D.	H3K27ac
I	TCF19	6	rs885952	31139490	rs9266243	31325623	0.000486459	0.0585816	0.0305138	-0.0726454	2269.18	2341.48	2386.64	2469.92	2293.81	2264.87	2494.84	2288.49	1987.16	L.D.	H3K27ac
I	TCF19	6	rs885952	31139490	rs9266232	31325424	0.000486459	0.0585816	0.0305138	-0.0726454	2269.18	2341.48	2386.64	2469.92	2293.81	2264.87	2494.84	2288.49	1987.16	L.D.	H3K27ac
I	TCF19	6	rs885952	31139490	rs2596475	31326324	4.02e-05	0.0588961	0.0367587	-0.081609	2247.54	2349.45	2399.63	2373.84	2344.9	2227.49	2493.3	2238.55	1922.95	L.D.	H3K27ac
I	TCF19	6	rs885952	31139490	rs2596487	31325056	0.00171454	-0.0798245	-0.0448827	0.0887289	2379.64	2243.72	2045.23	2259.08	2365.34	2519.68	1987.16	2309.72	2490.88	L.D.	H3K27ac
I	CCHCR1	6	rs885951	31140091	rs2596475	31326324	1.06e-06	0.078855	0.0891626	-0.140827	837.205	922.917	1000.73	922.631	930.58	851.176	950.415	794.895	660.155	L.D.	H3K27ac
I	POU5F1	6	rs885948	31140532	rs28397282	31165846	6.99e-06	0.25214	0.464844	-0.240602	47.0986	80.7761	95.5873	63.0553	73.6599	109.331	75.4096	82.9823	72.8462	L.D.	H3K27ac
I	POU5F1	6	rs885948	31140532	rs9263872	31170608	8.18e-05	0.34997	0.269547	-0.181656	44.5444	56.0679	69.3391	62.4805	67.4593	82.1264	79.1852	87.5749	64.8822	L.D.	H3K27ac
I	MICB	6	rs1265158	31140741	rs78372297	32627784	0.00137859	-0.00748341	0.124701	-0.0868024	684.051	788.073	838.369	670.398	678.104	816.472	691.331	653.32	625.264	O.T.	H3K4me1
I	MICB	6	rs1265158	31140741	rs2647063	32570439	4.26e-07	0.00356463	0.133571	-0.129649	684.998	800.444	885.042	678.324	667	645.883	700.559	640.655	544	O.T.	H3K27ac
I	MICB	6	rs1265158	31140741	rs28383324	32594211	5.03e-07	0.00389867	0.130328	-0.128497	684.954	796.778	885.042	678.763	665.857	645.883	700.559	640.655	544	O.T.	H3K27ac
I	MICB	6	rs1265158	31140741	rs2647060	32569667	2.7e-07	0.00505923	0.133225	-0.130527	683.736	798.002	885.042	678.763	665.857	645.883	700.559	640.655	544	O.T.	H3K27ac
I	MICB	6	rs1265158	31140741	rs2454138	32570401	2.16e-05	0.0153931	0.0685362	-0.0847287	668.639	760.3	738.561	680.931	686.49	624.876	699.325	658.069	590.986	O.T.	H3K27ac
I	MICB	6	rs1265158	31140741	rs9271736	32593688	8.65e-05	0.0164257	0.054311	-0.0702581	667.283	749.479	736.802	679.954	703.562	637.618	704.067	647.549	622.723	O.T.	H3K27ac
I	MICB	6	rs1265158	31140741	rs2133035	32596475	2.89e-05	0.019684	0.0673251	-0.0848484	667.283	745.428	742.795	679.635	686.47	635.68	704.067	650.876	585.42	O.T.	H3K27ac
I	MICB	6	rs1265158	31140741	rs1770	32627833	0.000363413	0.0246943	0.0543355	-0.0716508	695.973	696.02	797.592	686.366	664.617	681.636	743.823	661.373	595.389	O.T.	H3K4me1
I	MICB	6	rs1265158	31140741	rs2523598	31326175	0.00678191	0.0629428	0.0996291	-0.0585645	593.421	656.504	741.349	649.137	679.259	678.064	641.25	663.951	688.241	L.D.	H3K27ac
I	POU5F1	6	rs1265158	31140741	rs7753892	31154262	9.98e-10	0.279959	0.385708	-0.290408	48.3874	76.8338	91.384	65.4897	73.5268	78.471	81.5173	76.4888	54.6088	L.D.	H3K27ac
I	POU5F1	6	rs1265158	31140741	rs9263872	31170608	2.65e-05	0.290115	0.26306	-0.202632	46.6665	63.9972	77.5632	63.8516	73.5098	74.389	80.1924	77.4785	54.6088	L.D.	H3K27ac
I	DPCR1	6	rs1265158	31140741	rs7753892	31154262	0.00222153	0.339869	0.0107703	-0.242631	7.21321	7.78583	6.61763	10.4078	8.09778	6.73858	14.1314	9.75117	5.23912	L.D.	H3K27ac
I	HCG27	6	rs2269712	31141209	rs2249741	31240712	0.000406747	0.301498	0.394038	-0.170546	41.0405	70.1121	73.6842	51.0029	71.214	81.3889	68.9426	82.1313	80.4649	L.D.	H3K4me1
I	HCG27	6	rs2269712	31141209	rs28397282	31165846	0.000102342	0.312966	0.295641	-0.204377	34.202	61.0179	77.5474	65.5928	71.0841	68.0862	82.149	79.3329	56.806	L.D.	H3K27ac
I	HCG27	6	rs2269712	31141209	rs7753892	31154262	4.47e-06	0.348469	0.307696	-0.223717	34.202	61.0179	77.5474	66.7911	67.2838	75.1975	83.7098	81.3468	58.487	L.D.	H3K27ac
I	HCG27	6	rs2269712	31141209	rs9264642	31238490	3.31e-05	0.391698	0.406821	-0.196482	34.202	61.0179	77.5474	50.8156	66.3222	78.1313	70.536	81.7093	79.6648	L.D.	H3K4me1
I	HCG27	6	rs2269712	31141209	rs2524092	31240216	6.46e-06	0.426731	0.418132	-0.216304	34.202	61.0179	77.5474	49.5499	65.7763	77.6909	75.6638	82.5148	78.8365	L.D.	H3K4me1
I	HCG27	6	rs2269712	31141209	rs2524091	31240293	6.46e-06	0.426731	0.418132	-0.216304	34.202	61.0179	77.5474	49.5499	65.7763	77.6909	75.6638	82.5148	78.8365	L.D.	H3K4me1
I	HCG27	6	rs2269712	31141209	rs2524093	31240180	6.1e-06	0.427463	0.418429	-0.216811	34.202	61.0179	77.5474	49.5499	65.7763	77.6909	75.6638	82.5298	78.801	L.D.	H3K4me1
I	PSORS1C1	6	rs2269712	31141209	rs6457702	32988049	0.0110784	0.747747	0.440203	-0.351061	0.494685	1.35346	4.34505	3.63187	4.38818	3.87747	6.24405	6.06472	4.08807	O.T.	H3K27ac
I	HCG27	6	rs2269711	31141612	rs2516710	30228230	0.00313087	0.169274	0.186444	-0.172323	53.4983	72.9756	88.3305	73.5095	74.1931	50.5684	81.7464	71.8542	63.1169	L.D.	H3K27ac
I	MICB	6	rs3132514	31142758	rs9271602	32591383	9.37e-05	0.00664691	0.0483499	-0.0971247	667.835	724.926	727.551	678.616	675.822	594.24	601.168	639.116	469.501	O.T.	H3K27ac
I	MICB	6	rs3132514	31142758	rs2596475	31326324	0.00250029	0.0246135	0.046764	-0.0789589	641.235	700.05	721.053	658.996	688.013	613.83	614.206	629.337	469.501	L.D.	H3K27ac
I	MICB	6	rs3132514	31142758	rs2524092	31240216	0.0126118	0.0268705	0.0543099	-0.0696031	620.49	690.843	719.499	634.278	694.17	628.771	619.159	624.33	469.501	L.D.	H3K4me1
I	MICB	6	rs3132514	31142758	rs2524091	31240293	0.0126118	0.0268705	0.0543099	-0.0696031	620.49	690.843	719.499	634.278	694.17	628.771	619.159	624.33	469.501	L.D.	H3K4me1
I	MICB	6	rs3132514	31142758	rs9266243	31325623	0.000680814	0.0560792	0.0816304	-0.0875322	630.338	662.223	733.157	632.736	690.46	630.948	614.206	629.337	469.501	L.D.	H3K27ac
I	MICB	6	rs3132514	31142758	rs9266232	31325424	0.000680814	0.0560792	0.0816304	-0.0875322	630.338	662.223	733.157	632.736	690.46	630.948	614.206	629.337	469.501	L.D.	H3K27ac
I	MICB	6	rs3132514	31142758	rs2523598	31326175	0.00107102	0.0614254	0.0782646	-0.0873891	626.415	657.754	725.821	638.353	686.331	630.948	614.206	629.337	469.501	L.D.	H3K27ac
III	EGFL8	6	rs9404937	31144637	rs28383416	32608483	0.0357407	-0.0544263	0.0848232	-0.108146	33.4806	33.0325	41.7293	31.0909	30.0288	31.9978	30.3298	22.6221	22.7277	O.T.	H3K27ac
III	EGFL8	6	rs9404937	31144637	rs28383408	32608251	0.0423927	-0.0510842	0.0614918	-0.103242	33.5689	33.0176	40.2692	32.1103	28.9417	30.8182	30.0395	24.4332	22.7277	O.T.	H3K27ac
I	DDR1	6	rs9404937	31144637	rs6921948	31171257	0.0223694	0.0647585	0.144146	-0.131133	398.752	496.269	513.131	429.932	431.3	452.509	434.94	451.125	355.424	O.T.	H3K27ac
III	EGFL8	6	rs9404937	31144637	rs9271712	32593432	0.0246318	-0.20136	-0.102893	0.0982567	37.0795	34.2525	30.7273	31.7916	29.9891	30.4576	23.258	30.2281	29.6824	O.T.	H3K27ac
III	EGFL8	6	rs9404937	31144637	rs9271972	32597567	0.0205498	-0.178958	-0.120924	0.109277	37.4776	31.8702	29.9125	31.6049	29.1606	31.0337	25.0747	33.0819	27.7102	O.T.	H3K27ac
III	EGFL8	6	rs9404937	31144637	rs9271968	32597529	0.0374696	-0.173115	-0.120394	0.0949251	37.464	31.6971	30.0283	32.0932	28.1989	30.3399	25.4486	30.9004	28.692	O.T.	H3K27ac
I	TCF19	6	rs3130506	31145451	rs9266380	31334477	0.0244002	-0.0418052	0.0999653	-0.0747484	2375.19	2639.79	2724.32	2296.04	2415.66	2140.33	2196.99	2032.96	2212.5	L.D.	H3K27ac
I	TCF19	6	rs3130506	31145451	rs28362345	31165836	0.000127585	-0.00872337	0.0412349	-0.0711795	2356.78	2561.29	2458.04	2390.35	2265.6	2280.09	2324.66	2167.09	1864.02	L.D.	H3K27ac
I	TCF19	6	rs3130506	31145451	rs74618856	31325745	0.00924464	8.85e-05	0.0509956	-0.0479552	2316.84	2469.48	2529.99	2338.47	2256.33	2374.8	2330.96	2212.31	2107.89	L.D.	H3K27ac
I	HLA-B	6	rs3130506	31145451	rs2844579	31333716	0.000189286	0.0052739	0.21754	-0.125665	62323.6	76186.8	97343.3	65128.8	70973.4	90099.9	63598.1	62430.9	48991.4	L.D.	H3K27ac
I	TCF19	6	rs3130506	31145451	rs9263872	31170608	1.8e-06	0.0201394	0.043368	-0.0832624	2360.33	2555.35	2455.01	2413.62	2262.36	2280.33	2400.01	2260.24	1865.64	L.D.	H3K27ac
I	TCF19	6	rs3130506	31145451	rs2523598	31326175	0.0059505	0.0307957	0.0352993	-0.057295	2267.14	2493.13	2500.01	2482.63	2286.46	2301.38	2531.13	2287.02	2123.6	L.D.	H3K27ac
I	TCF19	6	rs3130506	31145451	rs9266243	31325623	0.00223494	0.031748	0.0492576	-0.0612931	2266.9	2483.7	2526	2440.24	2259.78	2328.48	2461.71	2290.02	2114.71	L.D.	H3K27ac
I	TCF19	6	rs3130506	31145451	rs9266232	31325424	0.00223494	0.031748	0.0492576	-0.0612931	2266.9	2483.7	2526	2440.24	2259.78	2328.48	2461.71	2290.02	2114.71	L.D.	H3K27ac
I	TCF19	6	rs3130506	31145451	rs2596475	31326324	7.57e-05	0.0373888	0.0609486	-0.0732341	2266.9	2483.7	2526	2356.31	2282.7	2331.49	2361.9	2309.01	2036.77	L.D.	H3K27ac
I	TCF19	6	rs3130506	31145451	rs6921948	31171257	6.62e-12	0.0485578	0.0770831	-0.108544	2236.59	2488.27	2580.44	2390.42	2303.21	2274.98	2469.24	2206.35	1849.1	L.D.	H3K27ac
I	CCHCR1	6	rs3130506	31145451	rs9263872	31170608	1.31e-21	0.0556899	0.171972	-0.214555	931.112	1037.98	1213.78	965.433	879.295	959.692	992.667	801.546	576.837	L.D.	H3K27ac
I	CCHCR1	6	rs3130506	31145451	rs6921948	31171257	3.11e-21	0.0571613	0.140046	-0.201136	922.239	978.443	1132.88	949.565	935.197	893.823	994.517	786.213	565.88	L.D.	H3K27ac
I	HLA-B	6	rs3130506	31145451	rs2523598	31326175	0.000402736	0.108773	0.0324928	-0.103007	71738.4	67840.8	71882.7	73274.2	68263.9	65678.8	87751.5	70607.1	58818.3	L.D.	H3K27ac
I	CCHCR1	6	rs887464	31145920	rs9264642	31238490	0.00095842	-0.0771762	0.068794	-0.0914821	920.262	978.453	1066.53	942.183	873.764	861.953	703.291	713.522	610.709	L.D.	H3K4me1
I	TCF19	6	rs887464	31145920	rs9266380	31334477	0.0451785	-0.0739402	0.0856751	-0.0666825	2379.7	2599.31	2724.32	2274.64	2375.15	2140.33	2043.54	1781.64	2212.5	L.D.	H3K27ac
I	TCF19	6	rs887464	31145920	rs9264960	31276396	0.00379995	-0.0457988	0.0377771	-0.0502264	2330.67	2438.94	2497.48	2288.88	2279.99	2306.93	2067.32	2173.85	1609.42	L.D.	H3K27ac
I	CCHCR1	6	rs887464	31145920	rs9266243	31325623	6.42e-07	-0.0100116	0.0629438	-0.132641	942.907	995.546	1036.35	952.919	878.377	858.504	868.969	759.829	575.653	L.D.	H3K27ac
I	CCHCR1	6	rs887464	31145920	rs9266232	31325424	6.42e-07	-0.0100116	0.0629438	-0.132641	942.907	995.546	1036.35	952.919	878.377	858.504	868.969	759.829	575.653	L.D.	H3K27ac
I	CCHCR1	6	rs887464	31145920	rs2524094	31240041	5.15e-07	-0.00824004	0.0151501	-0.130321	1017.07	1005.39	1018.82	1035.82	865.664	824.915	947.074	778.16	591.617	L.D.	H3K4me1
I	GTF2H4	6	rs887464	31145920	rs74618856	31325745	0.0486424	0.00450908	0.0251631	-0.0261908	654.317	672.937	688.808	671.221	658.404	672.395	657.001	644.875	618.117	O.T.	H3K27ac
I	TCF19	6	rs887464	31145920	rs2596475	31326324	9.98e-05	0.00489902	0.0297003	-0.0706611	2280.85	2443.83	2464.62	2428.64	2299.22	2224.22	2205.2	2178.46	1845.99	L.D.	H3K27ac
I	TCF19	6	rs887464	31145920	rs2524092	31240216	0.000885854	0.0128952	0.0326628	-0.0686934	2341.17	2398.86	2479.65	2447.66	2298.63	2250.41	2122.95	2200.94	1903.48	L.D.	H3K4me1
I	TCF19	6	rs887464	31145920	rs2524091	31240293	0.000885854	0.0128952	0.0326628	-0.0686934	2341.17	2398.86	2479.65	2447.66	2298.63	2250.41	2122.95	2200.94	1903.48	L.D.	H3K4me1
I	TCF19	6	rs887464	31145920	rs2524093	31240180	0.000869618	0.0129744	0.0329078	-0.0688623	2341.17	2399.54	2480.47	2447.66	2298.63	2250.41	2122.95	2200.94	1903.48	L.D.	H3K4me1
I	GTF2H4	6	rs887464	31145920	rs9266243	31325623	0.0415534	0.0136455	0.0305768	-0.029101	646.111	670.117	690.588	675.245	661.36	667.587	638.807	653.645	628.119	O.T.	H3K27ac
I	GTF2H4	6	rs887464	31145920	rs9266232	31325424	0.0415534	0.0136455	0.0305768	-0.029101	646.111	670.117	690.588	675.245	661.36	667.587	638.807	653.645	628.119	O.T.	H3K27ac
I	GTF2H4	6	rs887464	31145920	rs2596475	31326324	0.00244455	0.0236527	0.03512	-0.0393145	637.007	674.064	695.439	657.716	680.948	653.49	654.884	655.459	621.083	O.T.	H3K27ac
I	CCHCR1	6	rs887464	31145920	rs2524093	31240180	8.07e-09	0.0256637	0.0912651	-0.156145	920.262	979.835	1065.2	979.728	873.593	858.499	869.267	770.384	586.096	L.D.	H3K4me1
I	HLA-B	6	rs887464	31145920	rs2249741	31240712	0.000715124	0.0267667	-0.000991003	-0.0892036	68169.4	69305.7	67525.8	69847.3	67085.7	61767.1	71368.6	62629.5	46010.2	L.D.	H3K4me1
I	CCHCR1	6	rs887464	31145920	rs2524092	31240216	6.13e-09	0.0274388	0.0925231	-0.157077	920.262	976.666	1066.61	979.728	873.593	858.499	869.267	770.384	586.096	L.D.	H3K4me1
I	CCHCR1	6	rs887464	31145920	rs2524091	31240293	6.13e-09	0.0274388	0.0925231	-0.157077	920.262	976.666	1066.61	979.728	873.593	858.499	869.267	770.384	586.096	L.D.	H3K4me1
I	TCF19	6	rs887464	31145920	rs9266243	31325623	2.87e-05	0.0292213	0.0339631	-0.08137	2320.03	2423.44	2457.31	2461.23	2280.44	2256.9	2335.15	2214.87	1843.38	L.D.	H3K27ac
I	TCF19	6	rs887464	31145920	rs9266232	31325424	2.87e-05	0.0292213	0.0339631	-0.08137	2320.03	2423.44	2457.31	2461.23	2280.44	2256.9	2335.15	2214.87	1843.38	L.D.	H3K27ac
I	TCF19	6	rs887464	31145920	rs6921948	31171257	8.06e-09	0.0334295	0.05189	-0.0975833	2336.56	2458.04	2580.44	2492.61	2206.34	2274.98	2368.53	2247.54	1849.1	L.D.	H3K27ac
I	HLA-B	6	rs887464	31145920	rs6921948	31171257	9e-06	0.0989598	0.0461343	-0.116592	67565.8	66236.4	75060.9	70188.3	66488.1	63037.9	86002.8	68690.6	54554.5	L.D.	H3K27ac
I	HLA-B	6	rs887464	31145920	rs9263872	31170608	0.000432209	0.0993088	-0.0305306	-0.0936155	68783.9	69232.5	61212.1	72577.2	66595.1	58403.5	93021.3	70559.1	54037.2	L.D.	H3K27ac
I	HLA-B	6	rs887464	31145920	rs2524092	31240216	0.000112702	0.118962	0.00550642	-0.115397	69935.6	69228.7	67210.5	72086	68676.4	63489.1	89150.4	71855.4	52852.8	L.D.	H3K4me1
I	HLA-B	6	rs887464	31145920	rs2524091	31240293	0.000112702	0.118962	0.00550642	-0.115397	69935.6	69228.7	67210.5	72086	68676.4	63489.1	89150.4	71855.4	52852.8	L.D.	H3K4me1
I	HLA-B	6	rs887464	31145920	rs2524093	31240180	7.07e-05	0.123379	0.0100755	-0.118643	69935.6	68827.6	67560.3	72086	68676.4	63489.1	89150.4	71855.4	52852.8	L.D.	H3K4me1
I	HLA-B	6	rs887464	31145920	rs2524094	31240041	1.22e-06	0.137307	0.0627843	-0.138948	65700	69070.7	70633.2	73016.3	64309	66077.5	115011	71028.2	53802.8	L.D.	H3K4me1
I	CCHCR1	6	rs887464	31145920	rs2853949	31241664	0.00014971	-0.254207	-0.0283132	0.147766	1022.07	933.39	1149.13	845.311	949.948	1066.45	588.998	801.413	947.074	L.D.	H3K27ac
I	CCHCR1	6	rs887464	31145920	rs2596487	31325056	0.020901	-0.24737	0.020079	0.0884452	1013.63	985.886	1140.42	847.116	929.195	1024.19	588.473	754.307	896.487	L.D.	H3K27ac
I	HLA-B	6	rs887464	31145920	rs2853949	31241664	0.00532039	-0.105204	0.0514092	0.116828	67645.8	71354.4	98302.9	63632.3	73189.8	70775.7	53667.2	72952.9	115011	L.D.	H3K27ac
I	CCHCR1	6	rs1128175	31150435	rs2596475	31326324	2.45e-05	-0.00574503	0.191004	-0.129113	910.304	1063.26	1276.92	923.721	929.847	1046.93	821.153	858.49	769.265	L.D.	H3K27ac
I	HCG27	6	rs1128175	31150435	rs41544212	31238815	1.07e-05	0.333133	0.608494	-0.286295	34.202	73.7076	81.2396	57.5305	82.1556	57.9834	77.6266	83.4534	59.2053	L.D.	H3K4me1
I	HCG27	6	rs1128175	31150435	rs9266221	31325151	2.44e-07	0.348529	0.449358	-0.232507	34.202	72.1124	78.7234	53.5161	77.3512	78.1337	78.5259	79.2252	76.5898	L.D.	H3K27ac
I	HCG27	6	rs1128175	31150435	rs2596475	31326324	2.51e-06	0.361095	0.421263	-0.217863	34.202	72.1124	78.7234	56.3116	67.2866	82.0662	74.0403	80.892	77.0939	L.D.	H3K27ac
I	HCG27	6	rs1128175	31150435	rs28362345	31165836	2.96e-10	0.373163	0.488697	-0.289759	34.202	72.1105	80.382	57.9132	74.067	83.4405	82.7788	77.2614	68.2485	L.D.	H3K27ac
I	HCG27	6	rs1128175	31150435	rs9266243	31325623	1.11e-06	0.386645	0.449454	-0.232526	34.202	72.1124	78.7234	52.6607	65.9636	82.4851	83.9126	79.4473	77.6042	L.D.	H3K27ac
I	HCG27	6	rs1128175	31150435	rs9266232	31325424	1.11e-06	0.386645	0.449454	-0.232526	34.202	72.1124	78.7234	52.6607	65.9636	82.4851	83.9126	79.4473	77.6042	L.D.	H3K27ac
I	HCG27	6	rs1128175	31150435	rs9266233	31325430	9.92e-09	0.390013	0.447386	-0.257942	34.202	72.1124	78.7234	56.1701	73.0378	80.1575	77.8028	83.5659	71.6141	L.D.	H3K27ac
I	HCG27	6	rs1128175	31150435	rs9263872	31170608	2.25e-11	0.404795	0.480314	-0.298866	34.202	72.1105	80.382	59.1999	70.2015	83.5364	86.1227	78.5406	68.4018	L.D.	H3K27ac
I	HLA-B	6	rs3131015	31153485	rs1634792	31276751	1.97e-05	0.130863	0.203849	-0.167981	59644.3	71792.7	98364.5	68602.5	69430.8	60720.2	75254.6	68170.7	71699.4	L.D.	H3K27ac
I	HLA-B	6	rs3131015	31153485	rs9265638	31300012	5.5e-06	-0.0486392	-0.0890066	0.143918	70025.6	62560.6	58318.5	64029.7	68983.4	72696.2	67609.3	71327	115011	L.D.	H3K27ac
I	HLA-C	6	rs115737821	31154138	rs74618856	31325745	0.016638	0.042587	0.0302287	-0.0807733	33957.3	35438.2	36122.7	34620.9	32836	31830.2	53174.5	27849.3	30086.9	L.J.	H3K27ac
I	HLA-C	6	rs115737821	31154138	rs2596475	31326324	0.0124643	0.0616403	0.0186394	-0.0883975	34524.4	35277.8	35844.3	37037.3	32838.1	31766.5	53174.5	27849.3	30086.9	L.J.	H3K27ac
I	HLA-C	6	rs115737821	31154138	rs9266243	31325623	0.00443899	0.0937671	0.0102573	-0.104646	35224.3	34992	35692.5	37675.6	34074.9	31165.8	53174.5	27849.3	30086.9	L.J.	H3K27ac
I	HLA-C	6	rs115737821	31154138	rs9266232	31325424	0.00443899	0.0937671	0.0102573	-0.104646	35224.3	34992	35692.5	37675.6	34074.9	31165.8	53174.5	27849.3	30086.9	L.J.	H3K27ac
I	CCHCR1	6	rs9263849	31156131	rs2596475	31326324	4.61e-06	-0.132695	-0.0980185	0.181212	916.64	870.073	768.619	747.939	1008.92	956.447	456.412	859.835	1240.6	L.J.	H3K27ac
I	CCHCR1	6	rs9263849	31156131	rs9266233	31325430	1.16e-05	-0.0994901	-0.0845313	0.172224	910.587	834.912	771.223	782.556	986.8	967.207	456.412	859.835	1240.6	L.J.	H3K27ac
III	CSNK2B	6	rs9263849	31156131	rs2454138	32570401	0.0287289	0.020895	-0.0188419	0.0335141	4375.14	4311.2	4204.39	4484.14	4510.65	4668.97	4576.8	4608.42	5328.22	L.D.	H3K27ac
I	CCHCR1	6	rs9500881	31159833	rs9265658	31300571	7.54e-07	-0.182271	-0.112989	0.189168	970.74	882.451	786.964	864.597	918.61	962.749	315.639	887.277	1126.12	L.D.	H3K27ac
I	CCHCR1	6	rs9500881	31159833	rs28362345	31165836	6.67e-28	-0.12903	-0.251471	0.297976	963.007	769.603	542.428	838.668	985.02	938.934	586.008	1049.64	1240.6	L.D.	H3K27ac
I	MICB	6	rs9263868	31168397	rs2524094	31240041	0.0041275	0.151954	0.0371155	-0.0778089	642.729	679.416	699.04	764.911	731.625	680.551	808.564	793.347	776.397	L.J.	H3K4me1
I	HLA-B	6	rs9263868	31168397	rs2308527	31239821	0.000398744	-0.0660152	-0.0891807	0.134196	71056.6	65030.5	59564	68659.4	72719.4	75196.2	45346.2	73397.4	65542.3	L.J.	H3K4me1
I	HLA-B	6	rs9263868	31168397	rs6921948	31171257	1.19e-05	-0.0534845	-0.103963	0.154534	69631.3	65155.8	56857	71362.3	70467.5	78012.6	58525.7	70126.5	69571	S.A.	H3K27ac
I	CCHCR1	6	rs77036936	31169257	rs2524094	31240041	6.56e-19	0.182717	0.0555825	-0.217303	949.036	938.882	1027.4	1077.89	865.814	817.588	1351.31	952.836	592.885	L.J.	H3K4me1
I	CCHCR1	6	rs77036936	31169257	rs41544212	31238815	5.3e-07	-0.215651	0.0454796	0.177425	957.292	1008.11	646.752	795.325	1023.17	985.479	603.706	956.112	1058.39	L.J.	H3K4me1
I	POU5F1	6	rs9263869	31170014	rs1634792	31276751	0.000318751	0.200019	0.209672	-0.253012	58.2256	77.0741	77.9631	75.2066	64.3517	79.6019	82.2014	65.536	46.2244	L.J.	H3K27ac
I	TCF19	6	rs9263869	31170014	rs4713605	32985992	0.0274884	-0.0873439	-0.0387853	0.0510772	2367.69	2379.69	2038.79	2225.88	2321.42	2206.44	1973.92	2152.01	2220.89	L.D.	H3K27ac
III	CSNK2B	6	rs28362364	31170129	rs6932969	32765671	0.00350386	0.0792208	0.0199706	-0.0498456	4292.89	4356.54	4477.89	4640.86	4577.29	4419.8	4887.21	4508.23	4104.9	L.D.	H3K27ac
III	CSNK2B	6	rs28362364	31170129	rs2516050	32570352	0.0049048	0.0849251	0.02148	-0.0443384	4278.95	4340.07	4478.96	4633.56	4632.37	4370.63	4469.91	4745.43	4327.73	L.D.	H3K27ac
I	CCHCR1	6	rs9263871	31170528	rs7753892	31154262	5.15e-05	0.134155	-0.200882	-0.0966077	963.516	832.2	586.008	1070.62	789.443	635.104	1240.6	938.934	547.034	L.J.	H3K27ac
I	CCHCR1	6	rs9263871	31170528	rs2524094	31240041	2.37e-15	0.187811	0.00258398	-0.200601	950.961	909.91	922.302	1074.67	883.994	773.716	1322.33	962.348	571.033	L.J.	H3K4me1
I	CCHCR1	6	rs9263871	31170528	rs41544212	31238815	6.95e-13	-0.208533	-0.00914103	0.255432	925.437	948.641	564.234	773.363	1017.56	1144.8	593.881	1005.14	1230.02	L.J.	H3K4me1
I	CCHCR1	6	rs9263871	31170528	rs9264960	31276396	1.4e-07	-0.196396	-0.0470026	0.146513	943.627	942.18	870.156	786.728	922.828	915.97	569.761	910.827	918.861	L.J.	H3K27ac
I	HLA-B	6	rs2394884	31173395	rs2524094	31240041	5.09e-05	-0.127072	-0.107644	0.141626	74179.4	67887.9	60053.4	66056.4	64666.8	69447.7	60777.9	71179.1	102909	L.J.	H3K4me1
I	HLA-B	6	rs2394884	31173395	rs2844579	31333716	1.82e-05	-0.0666023	-0.00277917	0.158718	65453.1	65000.7	67565.3	62082.1	71257.1	83448	55281.2	79660.3	107491	L.J.	H3K27ac
I	CCHCR1	6	rs59830056	31174907	rs454942	32984989	0.00508608	-0.0734102	0.0571691	-0.103526	907.026	982.798	942.858	884.036	861.048	885.068	711.941	668.153	464.624	L.D.	H3K27ac
III	GPANK1	6	rs59830056	31174907	rs2249741	31240712	0.0153144	0.0867256	0.0484453	-0.0407112	670.018	718.748	741.425	730.785	752.205	745.24	788.309	799.927	743.662	O.T.	H3K4me1
I	CCHCR1	6	rs59830056	31174907	rs9264960	31276396	6.67e-06	-0.234209	-0.0253132	0.129878	942.632	961.979	888.577	765.843	928.883	931.206	544.124	783.868	711.098	L.D.	H3K27ac
III	GPANK1	6	rs4410769	31176246	rs2249741	31240712	0.0114372	0.0823037	0.0512563	-0.0376274	665.708	693.078	743.039	723.914	744.087	737.768	769.039	768.884	747.688	O.T.	H3K4me1
I	MICB	6	rs4410769	31176246	rs3129771	32597202	0.0477608	0.113234	0.0731788	-0.0421811	586.421	640.795	683.507	655.301	656.837	692.633	692.722	754.777	719.892	O.T.	H3K27ac
III	GPANK1	6	rs4410769	31176246	rs2524094	31240041	3.44e-05	0.115087	0.0648451	-0.0620316	664.207	694.681	747.019	750.504	722.722	759.258	826.915	786.465	729.509	O.T.	H3K4me1
III	GPANK1	6	rs4410769	31176246	rs9271176	32578127	0.000592963	0.115106	0.0583599	-0.0550218	653.127	684.351	724.831	741.912	731.433	744.688	787.641	788.119	728.38	L.D.	H3K27ac
I	DPCR1	6	rs4410769	31176246	rs1264300	30882856	0.0382545	-0.382003	-0.0735701	0.164254	11.1082	9.84226	6.48869	7.70873	8.82111	9.21997	5.21387	6.37603	8.78307	L.D.	H3K27ac
I	TCF19	6	rs3887152	31176335	rs9266233	31325430	0.0184102	-0.0399878	0.0143964	-0.0437488	2371.39	2439.63	2413.74	2323.76	2313.14	2216.48	2110.02	2050.95	1840.17	L.D.	H3K27ac
I	TCF19	6	rs3887152	31176335	rs1346932	32985413	0.000137639	-0.16357	-0.0539952	0.0728759	2485.61	2412.42	2327.02	2287.55	2304.78	2223.84	1711.09	1962.03	2247.03	L.D.	H3K27ac
I	TCF19	6	rs3887152	31176335	rs4713605	32985992	0.0132395	-0.128752	-0.0431476	0.0532968	2432.66	2428.82	2191.41	2271.6	2325.53	2130.59	1808.85	2075.83	2134.29	L.D.	H3K27ac
I	TCF19	6	rs3887152	31176335	rs1634792	31276751	0.0362425	-0.113423	0.0447105	0.0568234	2393.24	2518.34	2657.17	2210.25	2521.69	2395.78	1850.9	2286.26	2511.14	L.D.	H3K27ac
I	HCG27	6	rs752055256	31181419	rs4947311	31326166	9.23e-06	-0.289455	-0.098931	0.174673	80.7505	83.2738	72.6664	65.1854	77.7915	78.2768	50.8079	58.4837	82.5716	L.D.	H3K27ac
I	HCG27	6	rs752055256	31181419	rs9266221	31325151	6.35e-07	-0.262471	-0.0746997	0.190365	78.0535	81.7391	70.4695	68.5103	77.5412	82.5255	48.0212	68.3471	86.179	L.D.	H3K27ac
I	MICB	6	rs752055256	31181419	rs9271712	32593432	0.0025062	-0.0900714	-0.0261152	0.0485024	736.129	720.737	692.145	660.868	690.318	700.573	612.984	676.118	690.408	O.T.	H3K27ac
III	GPANK1	6	rs752055256	31181419	rs6932969	32765671	0.0028	-0.0799322	-0.0514604	0.0484881	795.053	735.574	739.89	724.276	730.671	704.112	669.43	710.825	731.754	L.D.	H3K27ac
I	MICB	6	rs752055256	31181419	rs2856821	33046742	0.00586587	-0.0711814	-0.0461193	0.0644845	733.711	691.971	698.524	682.278	670.493	796.648	632.427	703.901	714.59	O.T.	H3K27ac
I	MICB	6	rs752055256	31181419	rs1431403	33047031	0.0468853	-0.0681125	-0.0307316	0.0440415	732.309	703.046	698.524	681.052	670.152	745.215	636.938	681.897	691.863	O.T.	H3K27ac
I	CCHCR1	6	rs752055256	31181419	rs9265648	31300302	2.45e-06	-0.0460788	-0.195305	0.125645	943.991	886.849	644.796	957.619	936.417	841.927	898.67	957.12	1001.35	L.D.	H3K27ac
I	TCF19	6	rs6904669	31192796	rs9265638	31300012	6.81e-05	0.0317435	0.0211743	-0.0716717	2308.37	2434.63	2301.86	2385.44	2275.6	2224.65	2573.41	2148.75	1939.16	L.D.	H3K27ac
I	TCF19	6	rs6904669	31192796	rs9265648	31300302	4.68e-05	0.0474287	0.0117297	-0.0717426	2317.82	2424.91	2304.02	2459.9	2272.09	2227.53	2619.46	2269.88	1950.4	L.D.	H3K27ac
I	TCF19	6	rs6904669	31192796	rs9265639	31300068	2.84e-05	0.0533758	0.0185509	-0.0751312	2283.79	2422.09	2335.27	2397.5	2326.74	2221.61	2619.46	2269.88	1950.4	L.D.	H3K27ac
I	TCF19	6	rs6928399	31195218	rs2524094	31240041	1.06e-06	0.0348182	0.028951	-0.0925061	2389.03	2404.58	2487.41	2432.4	2252.72	2183.66	2249.84	2281.22	1775.27	L.D.	H3K4me1
I	CCHCR1	6	rs6928399	31195218	rs2524094	31240041	2.55e-18	0.195872	0.0312161	-0.223769	952.521	926.679	980.998	1057.19	861.89	760.342	1365.63	981.634	561.977	L.D.	H3K4me1
I	HCG27	6	rs3130469	31196336	rs28397282	31165846	0.00254202	0.224508	0.212293	-0.171979	49.7381	76.3182	73.6842	70.3501	68.304	76.9889	82.056	78.1805	56.0393	L.D.	H3K27ac
I	HCG27	6	rs3130469	31196336	rs9266269	31326055	0.000613743	0.248354	0.429045	-0.213324	44.9632	65.7848	151.237	63.4896	81.6217	73.6724	77.843	84.0029	63.0751	L.D.	H3K27ac
I	HCG27	6	rs3130469	31196336	rs7753892	31154262	0.00037742	0.257886	0.222852	-0.187116	49.7381	76.3182	73.6842	71.2459	65.3906	82.7159	84.2723	80.1494	59.521	L.D.	H3K27ac
I	HCG27	6	rs3130469	31196336	rs2249742	31240721	1.91e-05	0.329091	0.47231	-0.192992	35.7722	59.2488	98.4913	50.6125	73.0537	84.8172	65.6054	84.4462	78.5332	L.D.	H3K4me1
I	HCG27	6	rs3130469	31196336	rs2249741	31240712	2.01e-06	0.349926	0.46707	-0.210462	35.7722	59.2488	98.4913	51.0018	70.879	83.2024	65.5003	83.6628	77.8155	L.D.	H3K4me1
I	HCG27	6	rs3130469	31196336	rs9264642	31238490	1.13e-07	0.401039	0.472099	-0.24011	35.7722	59.2488	98.4913	50.6918	67.5718	81.7895	70.536	82.1394	77.3271	L.D.	H3K4me1
I	HCG27	6	rs3130469	31196336	rs6921948	31171257	7.22e-12	0.432332	0.467332	-0.287566	35.7722	59.2488	98.4913	59.1451	68.1404	81.9481	90.1162	77.105	72.9323	L.D.	H3K27ac
I	HCG27	6	rs3130469	31196336	rs2308527	31239821	4.1e-10	0.434293	0.49521	-0.26857	35.7722	59.2488	98.4913	48.8557	69.2436	81.2396	82.7215	80.5039	76.0931	L.D.	H3K4me1
I	HCG27	6	rs3130469	31196336	rs2524092	31240216	1.81e-08	0.436005	0.480324	-0.258344	35.7722	59.2488	98.4913	49.3315	66.7568	81.2037	75.6638	83.1718	76.6998	L.D.	H3K4me1
I	HCG27	6	rs3130469	31196336	rs2524091	31240293	1.81e-08	0.436005	0.480324	-0.258344	35.7722	59.2488	98.4913	49.3315	66.7568	81.2037	75.6638	83.1718	76.6998	L.D.	H3K4me1
I	HCG27	6	rs3130469	31196336	rs2524093	31240180	1.65e-08	0.436887	0.4807	-0.259008	35.7722	59.2488	98.4913	49.3315	66.7568	81.2037	75.6638	83.1773	76.6465	L.D.	H3K4me1
I	HCG27	6	rs3130469	31196336	rs2524094	31240041	5.63e-10	0.438674	0.455254	-0.27776	35.7722	59.2488	98.4913	57.0466	72.8454	77.3892	86.85	82.0948	73.8227	L.D.	H3K4me1
I	CCHCR1	6	rs7753218	31200386	rs9265656	31300518	5.23e-07	-0.249837	-0.113321	0.205777	895.334	903.865	780.699	787.887	896.448	950.323	315.639	823.816	1039.76	L.D.	H3K27ac
I	CCHCR1	6	rs7753218	31200386	rs9265639	31300068	1.26e-10	-0.109994	-0.148992	0.17784	956.852	882.578	721.135	883.702	926.735	961.202	790.583	980.838	1126.1	L.D.	H3K27ac
I	TCF19	6	rs7753218	31200386	rs28362345	31165836	1.67e-07	-0.0514408	-0.114246	0.099978	2399.05	2202.88	1864.02	2367.18	2340.04	2263.23	2063.31	2379.45	2485.1	L.D.	H3K27ac
I	POU5F1	6	rs3130699	31200816	rs9265648	31300302	1.8e-05	0.414057	0.191141	-0.219629	49.7893	62.7152	72.1191	84.1358	64.1879	76.6418	73.3269	125.065	65.4718	L.D.	H3K27ac
I	POU5F1	6	rs3130699	31200816	rs9265639	31300068	2.34e-06	0.475982	0.213376	-0.246126	47.8322	58.5115	72.2884	86.6267	63.2439	75.7589	73.3269	125.065	65.4718	L.D.	H3K27ac
III	LST1	6	rs3130699	31200816	rs707958	33048599	0.032688	0.027043	-0.0149343	0.138225	163.371	166.461	159.57	171.187	196.049	216.397	195.908	186.099	379.473	L.D.	H3K27ac
I	TCF19	6	rs3130700	31201248	rs9266380	31334477	0.00886372	0.0761793	0.141355	-0.086455	2040.95	2399.68	2353.5	2261.52	2460.49	2297.97	2399.32	2222.14	2212.5	L.D.	H3K27ac
I	HCG27	6	rs3130700	31201248	rs2249742	31240721	4.26e-05	0.2847	0.339118	-0.173444	48.8852	64.5054	96.8016	59.0855	78.2239	84.6991	72.2562	89.3426	78.2297	L.D.	H3K4me1
I	HCG27	6	rs3130700	31201248	rs2249741	31240712	5.47e-05	0.314126	0.300923	-0.163034	45.1859	66.3234	73.9056	60.1184	75.1571	84.9761	72.9491	90.5939	79.0475	L.D.	H3K4me1
I	HCG27	6	rs3130700	31201248	rs6921948	31171257	2.3e-05	0.368052	0.281597	-0.158963	37.8455	57.9122	68.6721	61.8732	74.3057	84.5957	90.1816	79.2809	77.6206	L.D.	H3K27ac
I	HCG27	6	rs3130700	31201248	rs2523598	31326175	8.69e-05	0.427966	0.329134	-0.178599	40.1652	50.8084	69.8674	50.9482	71.7385	80.3321	88.3813	87.3484	81.1885	L.D.	H3K27ac
I	CCHCR1	6	rs3130700	31201248	rs9265656	31300518	1.77e-08	-0.177182	-0.215895	0.197271	895.334	864.655	631.484	787.887	930.107	864.32	315.639	835.447	1021.94	L.D.	H3K27ac
I	CCHCR1	6	rs3130700	31201248	rs9265658	31300571	1.6e-08	-0.0457781	-0.239032	0.152576	925.402	801.171	568.889	967.583	935.577	826.647	845.246	904.838	1026.05	L.D.	H3K27ac
I	CCHCR1	6	rs3130700	31201248	rs9265639	31300068	1.58e-11	-0.0389754	-0.232891	0.158733	925.402	801.171	568.889	900.308	928.997	828.451	897.14	968.285	1044.24	L.D.	H3K27ac
I	CCHCR1	6	rs3130700	31201248	rs28362345	31165836	3.32e-20	-0.0162875	-0.26059	0.214748	934.414	734.534	534.221	934.51	833.283	929.291	908.934	1065.11	1211.86	L.D.	H3K27ac
I	TCF19	6	rs3130700	31201248	rs28362345	31165836	5.52e-06	-0.0123553	-0.11894	0.0820013	2364.06	2153.89	1848.53	2382.2	2250.09	2261.58	2327.12	2444.22	2485.1	L.D.	H3K27ac
I	CCHCR1	6	rs3130700	31201248	rs9265648	31300302	6.4e-09	-0.00364603	-0.243666	0.135424	925.402	801.171	568.889	957.355	917.114	793.508	935.975	1029.47	983.938	L.D.	H3K27ac
I	CCHCR1	6	rs3130700	31201248	rs9265638	31300012	1.49e-08	0.0233816	-0.187962	0.139403	875.832	724.395	560.815	886.217	894.321	847.948	921.219	1001.85	1063.09	L.D.	H3K27ac
I	CCHCR1	6	rs3130700	31201248	rs4947311	31326166	0.000242963	0.054408	-0.176386	0.0979816	875.413	722.784	564.845	941.485	900.564	833.222	972.225	967.522	1006.44	L.D.	H3K27ac
I	CCHCR1	6	rs3130700	31201248	rs9266233	31325430	0.00238718	0.084637	-0.157396	0.0818936	836.015	713.261	547.724	934.818	889.148	830.887	983.865	981.289	999.909	L.D.	H3K27ac
I	HLA-B	6	rs2894183	31202306	rs9266380	31334477	0.0225766	-0.0211429	0.207455	-0.122275	69526.3	84341.1	69571	63968	71574.1	84773.7	64569	59976.6	59294.8	L.D.	H3K27ac
I	TCF19	6	rs2894183	31202306	rs2596475	31326324	0.00221469	0.032276	0.0631459	-0.0633205	2269.18	2497.42	2720.95	2360.14	2305.97	2318.66	2383.73	2305.88	2140.39	L.D.	H3K27ac
I	HLA-B	6	rs2894183	31202306	rs9264960	31276396	7.13e-07	0.0521614	0.159326	-0.131937	66813.5	71490.3	100762	65685.3	64242.3	69312.1	69708.9	64603.3	56491.4	L.D.	H3K27ac
I	HLA-B	6	rs2894183	31202306	rs74618856	31325745	0.000811926	0.0546092	0.106893	-0.0966075	68365.2	68710.3	101565	67434.8	64893.4	66508.2	72757.9	66407.7	60879.5	L.D.	H3K27ac
I	HLA-B	6	rs2894183	31202306	rs2596475	31326324	0.000116144	0.0834405	0.105766	-0.111339	68365.2	68710.3	101565	69036.5	64656.4	66267.7	78871.8	67749.6	60286.7	L.D.	H3K27ac
I	HLA-B	6	rs2894183	31202306	rs9266243	31325623	5.8e-05	0.117666	0.0958887	-0.119851	68365.2	68710.3	101565	72945.5	64087.9	66238.6	87413	71840.3	60798.2	L.D.	H3K27ac
I	HLA-B	6	rs2894183	31202306	rs9266232	31325424	5.8e-05	0.117666	0.0958887	-0.119851	68365.2	68710.3	101565	72945.5	64087.9	66238.6	87413	71840.3	60798.2	L.D.	H3K27ac
I	HCG27	6	rs2894183	31202306	rs6921948	31171257	6.66e-10	0.369035	0.38164	-0.254606	39.1642	60.4275	98.417	67.4139	70.0031	80.2601	88.8911	77.4627	71.6755	L.D.	H3K27ac
I	HLA-B	6	rs2894183	31202306	rs9265648	31300302	3.19e-08	-0.211172	-0.183929	0.152085	79857.6	65158.5	55560.4	63603.9	70670.3	55446.2	49758.8	61542.2	68329.4	L.D.	H3K27ac
I	HLA-B	6	rs2894183	31202306	rs2596487	31325056	1.51e-06	-0.114564	-0.195517	0.194931	79136.3	61894.1	69404.7	66252.5	65404.7	67886.8	60810.2	72673.6	101464	L.D.	H3K27ac
I	DDR1	6	rs7767978	31202486	rs9266269	31326055	0.00733172	-0.0161833	0.0250873	-0.208903	461.015	457.989	487.836	448.193	401.216	323.594	439.623	290.893	160.505	L.D.	H3K27ac
I	CCHCR1	6	rs7767978	31202486	rs1346932	32985413	0.0046372	-0.274213	-0.0629364	0.0995555	999.016	977.382	879.285	764.408	820.046	827.127	573.337	700.885	474.472	L.D.	H3K27ac
I	CCHCR1	6	rs7767978	31202486	rs2249742	31240721	0.000136371	-0.260678	0.043513	0.126507	908.596	953.531	1001.78	729.018	814.842	995.171	520.07	784.661	1020.2	L.D.	H3K4me1
I	CCHCR1	6	rs7767978	31202486	rs9296068	32988695	0.0098391	-0.249894	-0.0626396	0.092133	986.703	976.177	837.216	793.933	799.749	881.853	599.751	706.358	474.472	L.D.	H3K27ac
I	TCF19	6	rs7767978	31202486	rs9296068	32988695	0.0057954	-0.153682	-0.0378938	0.0657356	2451.6	2419.79	2233.04	2132.48	2173.53	2295.89	1788.22	2062.84	1578.43	L.D.	H3K27ac
I	HCG27	6	rs2394890	31205229	rs9266380	31334477	0.0374453	0.165296	0.292459	-0.158809	61.9516	80.5039	97.1525	70.1663	88.2784	69.359	86.3578	79.4392	57.8232	L.D.	H3K27ac
III	LTB	6	rs2394890	31205229	rs4713571	32626899	0.0366439	0.0241586	-0.183777	0.198759	566.183	394.417	348.576	509.925	603.001	668.144	600.914	683.005	588.678	L.D.	H3K4me1
I	HCG27	6	rs3130531	31206616	rs28397282	31165846	0.00600853	0.150943	0.151535	-0.152101	62.5418	89.5362	73.6842	73.7147	68.7125	76.9889	83.182	77.9812	56.0393	L.D.	H3K27ac
III	PPIAP9	6	rs3130531	31206616	rs79471319	32627777	0.0387592	0.252194	0.286551	-0.189113	1.47525	1.94365	1.85536	1.9908	2.17824	2.70539	2.48223	2.26148	1.89067	O.T.	H3K4me1
I	HCG27	6	rs3130531	31206616	rs6921948	31171257	1.07e-07	0.315196	0.31522	-0.213252	41.1582	66.4101	90.0571	69.2236	70.593	76.7456	86.1949	77.046	73.1557	L.D.	H3K27ac
III	PPIAP9	6	rs3130531	31206616	rs9273500	32628342	0.0492333	0.46533	0.189392	-0.185293	1.08175	1.66655	1.72148	1.96147	2.09215	2.07985	3.3013	2.53808	2.24916	O.T.	H3K4me1
III	PPIAP9	6	rs3130531	31206616	rs9271222	32579365	0.0494247	0.521795	0.190661	-0.205515	1.18468	1.24016	1.88394	2.53155	2.05631	2.04748	3.87672	2.4807	2.28493	O.T.	H3K27ac
I	HLA-B	6	rs2394893	31206719	rs74618856	31325745	0.00284797	0.0412938	0.0754818	-0.0832038	68365.2	70998.8	82552.2	67511.6	64750.9	65035	72912.9	65646.3	60173.3	L.D.	H3K27ac
I	HLA-B	6	rs2394893	31206719	rs9264960	31276396	8.24e-08	0.0499935	0.128401	-0.132939	66813.5	73898.3	81248.9	65685.3	63444.1	68402.8	69708.9	64431.4	50061.6	L.D.	H3K27ac
I	HLA-B	6	rs2394893	31206719	rs2596475	31326324	0.000170017	0.076372	0.0812434	-0.104124	68365.2	71313.1	81561.2	69036.5	64163.5	65471.1	78871.8	67742.2	58999.6	L.D.	H3K27ac
I	HLA-B	6	rs2394893	31206719	rs9266243	31325623	0.000178581	0.104112	0.0699336	-0.109123	68365.2	71313.1	81561.2	72945.5	63904.9	65185.3	87413	71526.6	59994.3	L.D.	H3K27ac
I	HLA-B	6	rs2394893	31206719	rs9266232	31325424	0.000178581	0.104112	0.0699336	-0.109123	68365.2	71313.1	81561.2	72945.5	63904.9	65185.3	87413	71526.6	59994.3	L.D.	H3K27ac
I	HLA-B	6	rs2394893	31206719	rs9265639	31300068	1.08e-09	-0.246551	-0.186772	0.161583	80241.1	69050.9	54825.3	62911.3	70094.5	58658	47417.2	56342.5	67958	L.D.	H3K27ac
I	HLA-B	6	rs2394893	31206719	rs9265648	31300302	1.93e-09	-0.227635	-0.175622	0.157736	80241.1	69050.9	54825.3	62884.8	70034.1	59751.2	49758.8	60366.2	69152	L.D.	H3K27ac
I	HLA-B	6	rs2394893	31206719	rs2596487	31325056	2.68e-06	-0.113754	-0.171606	0.190952	76740.9	61894.1	69404.7	64985.4	66352.4	67886.8	60041	72496.4	101464	L.D.	H3K27ac
III	EGFL8	6	rs28397298	31207686	rs2647060	32569667	0.0284982	-0.06965	0.0692551	-0.162822	33.6638	36.9416	39.3615	32.3009	26.1879	34.1845	29.0383	24.1632	18.6065	O.T.	H3K27ac
III	EGFL8	6	rs28397298	31207686	rs28366272	32559975	0.0203041	-0.0696017	0.057246	-0.148845	33.5732	37.7376	37.6336	32.2924	26.0681	27.9345	29.0383	24.6246	19.5393	O.T.	H3K27ac
III	EGFL8	6	rs28397298	31207686	rs28383324	32594211	0.0272892	-0.0694785	0.0714526	-0.164422	33.6507	37.0976	39.3615	32.3009	26.1879	34.1845	29.0383	24.1632	18.6065	O.T.	H3K27ac
III	EGFL8	6	rs28397298	31207686	rs2647063	32570439	0.0176137	-0.0672525	0.0771201	-0.177346	33.4992	37.7399	39.3615	32.4189	25.2809	34.1845	29.0383	24.1632	18.6065	O.T.	H3K27ac
I	CCHCR1	6	rs28397298	31207686	rs2249742	31240721	4.06e-13	-0.242573	-0.0207653	0.189415	961.954	928.317	945.085	748.586	837.302	1013.31	554.17	917.133	1134.8	L.D.	H3K4me1
I	HLA-B	6	rs3869120	31207884	rs2853949	31241664	0.0155784	0.14066	0.175429	-0.137425	62316.7	73797	115011	74637.8	69939.4	70775.7	67805	72553.5	98302.9	L.D.	H3K27ac
I	POU5F1	6	rs768185684	31207966	rs2249741	31240712	0.00355364	-0.357704	-0.0827884	0.127997	92.1246	83.5155	72.5581	57.7877	68.2406	71.1883	42.5977	55.3054	57.1592	L.D.	H3K4me1
I	POU5F1	6	rs768185684	31207966	rs2249742	31240721	0.00680831	-0.338004	-0.067846	0.122291	90.252	80.4772	75.2444	59.8417	69.0101	71.019	42.767	56.3099	58.1974	L.D.	H3K4me1
I	TCF19	6	rs9264181	31219922	rs6921948	31171257	4.04e-08	0.0397119	0.0142216	-0.0924852	2313.91	2407.45	2366.24	2382.89	2281.45	2090.14	2558.79	2117.57	1760.43	L.D.	H3K27ac
I	VARS2	6	rs9264181	31219922	rs9266221	31325151	0.00471232	-0.0669762	0.013385	0.0374265	1540.46	1564.86	1592.76	1451.39	1509.17	1587.54	1346.25	1474.76	1626.2	O.T.	H3K27ac
I	HCG27	6	rs9264190	31220202	rs2524078	31242649	0.00356045	0.189653	0.367376	-0.204911	49.128	92.002	88.9964	67.7444	72.022	87.2027	78.2044	77.4254	78.5704	UnA	H3K4me1
I	HCG27	6	rs9264190	31220202	rs2524086	31241311	0.00356045	0.189653	0.367376	-0.204911	49.128	92.002	88.9964	67.7444	72.022	87.2027	78.2044	77.4254	78.5704	L.D.	H3K27ac
I	HCG27	6	rs9264190	31220202	rs2853949	31241664	0.00356045	0.189653	0.367376	-0.204911	49.128	92.002	88.9964	67.7444	72.022	87.2027	78.2044	77.4254	78.5704	L.D.	H3K27ac
I	HCG27	6	rs9264190	31220202	rs9264960	31276396	0.00203032	0.226652	0.299982	-0.124813	45.5676	64.994	89.0065	60.0464	72.6073	79.7049	73.4182	79.1747	82.2177	L.D.	H3K27ac
I	POU5F1	6	rs9264190	31220202	rs1634792	31276751	0.00332792	0.275912	0.324873	-0.20475	44.9223	43.6325	128.15	57.676	65.5112	62.9425	75.7491	71.9933	62.2971	L.D.	H3K27ac
I	POU5F1	6	rs9264190	31220202	rs6457702	32988049	0.036793	0.103883	-0.256797	0.118751	75.1152	46.859	30.5547	60.5627	60.2323	56.0012	73.573	78.9502	69.831	L.D.	H3K27ac
I	HCG27	6	rs3095257	31220318	rs28362345	31165836	2.6e-08	0.253213	0.313896	-0.231481	51.1866	74.4734	82.9406	69.0231	77.6713	84.3057	88.1789	74.0987	64.4929	L.D.	H3K27ac
I	TCF19	6	rs3130437	31220895	rs9265656	31300518	0.00970626	-0.0538795	-0.0813174	0.0687822	2222.14	2254.31	1988.3	2234.41	2335.2	2234.53	909.967	2319.05	2403.34	L.D.	H3K27ac
I	CCHCR1	6	rs3130437	31220895	rs2524092	31240216	7.45e-05	-0.0346252	-0.222448	0.122838	916.179	850.81	571.118	979.373	877.538	811.265	869.267	956.52	964.287	L.D.	H3K4me1
I	CCHCR1	6	rs3130437	31220895	rs2524091	31240293	7.45e-05	-0.0346252	-0.222448	0.122838	916.179	850.81	571.118	979.373	877.538	811.265	869.267	956.52	964.287	L.D.	H3K4me1
I	CCHCR1	6	rs3130437	31220895	rs2524093	31240180	6.56e-05	-0.0345954	-0.226031	0.123523	916.179	850.81	571.118	979.373	881.197	806.82	869.267	956.52	964.287	L.D.	H3K4me1
I	TCF19	6	rs3130437	31220895	rs28397282	31165846	0.00105228	-0.00136799	-0.162896	0.0706899	2348.87	2084	1741.56	2424.06	2150.22	1969.6	2376.29	2427.01	2184.91	L.D.	H3K27ac
I	TCF19	6	rs3130437	31220895	rs9265638	31300012	0.0122669	0.0141082	-0.102041	0.0464636	2343.2	2138.06	1843.43	2376.83	2239.01	2205.47	2383.69	2425.43	2274.9	L.D.	H3K27ac
I	TCF19	6	rs3130437	31220895	rs9265648	31300302	0.0218536	0.0175705	-0.109541	0.041192	2337.29	2184.02	1827.89	2425.72	2284.02	2156.04	2427.12	2443.59	2291.81	L.D.	H3K27ac
I	TCF19	6	rs3130437	31220895	rs9265639	31300068	0.027115	0.019437	-0.108007	0.0411314	2337.29	2184.02	1827.89	2426.94	2306.54	2165.25	2354.23	2489.16	2306.62	L.D.	H3K27ac
I	MICA	6	rs2394945	31220971	rs41544212	31238815	0.0179183	-0.011531	0.0609433	-0.091703	299.376	325	223.246	293.953	286.911	303.542	295.395	263.931	216.734	L.D.	H3K4me1
III	LST1	6	rs3130440	31221117	rs1634792	31276751	0.023852	0.161152	0.242124	-0.202854	152.88	184.451	151.951	184.15	195.797	214.043	211.877	162.853	160.555	O.T.	H3K27ac
I	CCHCR1	6	rs17197839	31221299	rs6457702	32988049	0.00266569	-0.37459	-0.041604	0.125515	991.702	928.038	904.531	675.549	744.611	814.331	443.305	555.068	474.472	L.D.	H3K27ac
I	HLA-B	6	rs3869125	31221447	rs9265656	31300518	0.000320551	-0.455223	-0.0289273	0.198012	69618.6	68956.4	66870.5	33941.7	56952.1	64368.2	24719.4	32024.1	49796.5	L.D.	H3K27ac
III	DDAH2	6	rs3095255	31221581	rs454942	32984989	0.0257349	-0.0199977	0.0867408	-0.0838259	171.418	173.471	228.689	160.159	163.025	153.111	158.98	151.498	113.734	O.T.	H3K27ac
I	CCHCR1	6	rs3095255	31221581	rs9263872	31170608	1.31e-08	0.0368795	0.0867029	-0.153691	956.689	942.252	1045.22	952.382	912.175	877.954	987.89	809.404	608.695	L.D.	H3K27ac
I	HCG27	6	rs3095255	31221581	rs74618856	31325745	0.000101498	0.284457	0.335475	-0.163509	40.8083	65.1433	79.78	60.7578	68.7443	85.2045	76.3714	78.4191	78.3322	L.D.	H3K27ac
I	HCG27	6	rs3095255	31221581	rs9266233	31325430	4.36e-08	0.318125	0.348981	-0.225803	44.2658	74.5135	79.3658	59.1503	77.5048	78.6258	84.7057	82.7785	70.1407	L.D.	H3K27ac
I	HCG27	6	rs3095255	31221581	rs2596475	31326324	9.69e-07	0.352939	0.374561	-0.20631	37.8353	64.872	78.1137	56.5659	70.0214	82.9495	74.6009	83.6003	73.8353	L.D.	H3K27ac
I	HCG27	6	rs3095255	31221581	rs9266243	31325623	8.94e-07	0.375694	0.391708	-0.216726	37.8353	64.872	78.1137	52.779	68.1388	82.5255	87.0076	81.8798	75.6724	L.D.	H3K27ac
I	HCG27	6	rs3095255	31221581	rs9266232	31325424	8.94e-07	0.375694	0.391708	-0.216726	37.8353	64.872	78.1137	52.779	68.1388	82.5255	87.0076	81.8798	75.6724	L.D.	H3K27ac
I	MICB	6	rs1793890	31222056	rs9271602	32591383	0.000641106	0.0225372	0.0594942	-0.0638611	664.589	734.996	733.592	664.466	698.28	643.177	717.278	669.034	619.497	O.T.	H3K27ac
I	MICB	6	rs1793890	31222056	rs9270907	32572082	0.0199785	0.0269521	0.0394209	-0.0412888	684.644	677.037	728.299	680.824	658.843	684.862	724.89	760.085	646.967	O.T.	H3K4me1
I	MICB	6	rs1793890	31222056	rs4478449	32571801	0.0253261	0.048713	0.068226	-0.048006	635.512	672.714	723.81	678.447	625.641	686.312	714.607	705.616	664.241	O.T.	H3K4me1
I	MICB	6	rs1793890	31222056	rs9271176	32578127	0.00333828	0.0506087	0.0635442	-0.0600293	644.561	699.541	729.561	633.914	676.06	683.81	736.346	717.019	631.876	O.T.	H3K27ac
I	MICB	6	rs1793890	31222056	rs3129771	32597202	0.0287386	0.0541395	0.0740458	-0.0516778	621.322	688.895	722.827	643.287	652.678	686.281	741.855	712.653	657.285	O.T.	H3K27ac
I	MICB	6	rs1793890	31222056	rs9270836	32570325	0.00707227	0.0544983	0.0647284	-0.057504	644.721	690.904	728.299	625.529	671.617	684.862	762.066	719.501	646.967	O.T.	H3K27ac
I	MICB	6	rs1793890	31222056	rs9270838	32570353	0.00473739	0.0583964	0.0683085	-0.060026	635.418	692.797	728.299	634.966	671.577	684.862	762.066	719.501	646.967	O.T.	H3K27ac
I	POU5F1	6	rs1793890	31222056	rs7753892	31154262	1.2e-05	0.2525	0.303585	-0.218025	50.7368	69.9156	87.8211	66.0106	79.5949	75.9707	73.4702	80.088	50.4742	L.D.	H3K27ac
I	MICB	6	rs1793890	31222056	rs9296068	32988695	0.0184728	-0.0656338	-0.0312657	0.0481991	714.862	701.124	665.185	662.879	685.638	674.357	643.901	655.365	743.875	O.T.	H3K27ac
I	MICB	6	rs1793890	31222056	rs113671639	32597005	0.0202291	-0.0554241	-0.0229292	0.0543154	716.731	692.03	697.558	666.29	689.464	682.34	636.243	750.852	678.03	O.T.	H3K27ac
I	MICB	6	rs1793890	31222056	rs150689344	32598423	0.0297371	-0.0509479	-0.0226245	0.0512955	710.972	697.378	684.898	670.4	685.877	682.34	637.348	758.661	678.03	O.T.	H3K27ac
I	POU5F1	6	rs1793889	31222181	rs28397282	31165846	2.72e-05	0.184197	0.350938	-0.21513	52.9646	80.102	93.7272	68.9073	75.8091	87.0808	68.8796	70.4811	67.106	L.D.	H3K27ac
I	HCG27	6	rs6904845	31224423	rs28397284	31166936	0.0109192	0.245666	0.141143	-0.157428	49.1055	64.5812	57.5517	69.1084	66.3641	74.1079	84.2805	74.9548	49.2319	L.D.	H3K27ac
I	POU5F1	6	rs6904845	31224423	rs9266269	31326055	0.00833936	0.283938	0.287563	-0.177497	44.6768	66.4164	69.9535	54.8502	64.9078	64.3854	75.9146	72.5403	55.2696	L.D.	H3K27ac
I	HCG27	6	rs6904845	31224423	rs4947311	31326166	5.62e-05	0.370395	0.316343	-0.191591	44.0796	51.6063	87.8393	54.7234	74.3515	69.5327	88.2708	82.9406	76.8847	L.D.	H3K27ac
I	HCG27	6	rs6904845	31224423	rs2523598	31326175	0.000380296	0.388466	0.335354	-0.168694	38.8155	49.1634	71.1114	52.9142	63.5871	76.9918	81.4991	80.8528	79.5755	L.D.	H3K27ac
I	HCG27	6	rs6904845	31224423	rs2596475	31326324	2.43e-06	0.407686	0.385187	-0.204277	34.9681	61.0776	72.4343	57.662	63.6816	81.4021	73.9837	83.9117	77.7818	L.D.	H3K27ac
I	HLA-B	6	rs9366772	31229338	rs9265658	31300571	0.000181492	-0.366782	-0.0814492	0.169212	73972.3	71175.2	64437	52679.2	60090.1	63018.8	24719.4	48857.9	54345.8	L.D.	H3K27ac
I	HCG27	6	rs9264408	31229723	rs74618856	31325745	6.22e-06	0.359074	0.448228	-0.215698	35.7722	60.0292	87.8393	57.0463	64.2858	91.0768	77.8103	77.06	79.9234	L.D.	H3K27ac
I	HCG27	6	rs9264408	31229723	rs2596475	31326324	3.59e-07	0.410994	0.463835	-0.244444	35.7722	60.0292	87.8393	56.464	63.5737	88.703	73.9837	82.1749	76.6375	L.D.	H3K27ac
I	HCG27	6	rs9264408	31229723	rs9266243	31325623	3.85e-07	0.427862	0.474834	-0.248274	35.7722	60.0292	87.8393	52.6415	63.6494	85.7061	83.9126	80.3366	77.5951	L.D.	H3K27ac
I	HCG27	6	rs9264408	31229723	rs9266232	31325424	3.85e-07	0.427862	0.474834	-0.248274	35.7722	60.0292	87.8393	52.6415	63.6494	85.7061	83.9126	80.3366	77.5951	L.D.	H3K27ac
I	TCF19	6	rs2844623	31232543	rs9265658	31300571	0.0107005	0.143354	0.00974319	-0.0737837	2116.9	2235.24	2244.68	2569.92	2443.47	2215.16	2759.89	2322.77	2161.67	L.D.	H3K27ac
I	HLA-B	6	rs2844623	31232543	rs6921948	31171257	1e-05	-0.0527616	-0.109097	0.15475	69660.1	66102.2	56123.8	69563.1	67604.4	75862.2	68488.8	77550.4	102909	L.D.	H3K27ac
I	MICB	6	rs2853956	31234693	rs2133036	32596203	0.0196968	-0.0223805	0.0126057	-0.0702039	697.216	723.477	688.71	684.748	658.715	523.251	666.495	557.629	490.892	O.T.	H3K27ac
I	MICB	6	rs2853956	31234693	rs3104385	32597538	0.00367538	0.00127457	0.0376317	-0.0563887	676.727	747.728	716.791	677.134	695.327	651.263	690.203	633.938	579.481	O.T.	H3K27ac
I	MICB	6	rs2853956	31234693	rs9271736	32593688	0.000920618	0.00662671	0.039808	-0.0648539	676.727	739.474	723.336	677.594	711.531	626.905	690.203	621.505	594.4	O.T.	H3K27ac
I	MICB	6	rs2853956	31234693	rs2133035	32596475	0.000627711	0.007826	0.0489988	-0.0755186	676.727	735.174	725.956	677.134	691.538	624.093	690.203	635.204	539.799	O.T.	H3K27ac
I	HCG27	6	rs9264579	31235746	rs2516710	30228230	0.000158631	0.19774	0.155277	-0.199984	58.1159	76.1231	73.3548	77.0874	73.368	42.4858	88.336	70.5293	69.4567	L.D.	H3K27ac
I	POU5F1	6	rs9264579	31235746	rs2524094	31240041	0.000708804	0.218767	0.350403	-0.167643	43.6929	67.9009	84.6804	54.4494	65.6384	79.6752	86.3395	71.5201	71.8679	L.D.	H3K4me1
I	POU5F1	6	rs9264579	31235746	rs28362345	31165836	0.00397549	0.240533	0.282749	-0.130712	45.4113	54.2651	82.448	58.4602	74.3861	71.3815	71.3768	74.8366	68.5294	L.D.	H3K27ac
I	POU5F1	6	rs9264579	31235746	rs2308527	31239821	0.00190538	0.274267	0.337088	-0.150119	42.1698	52.462	81.0086	52.1533	67.5553	76.25	63.0216	73.174	73.4711	L.D.	H3K4me1
I	POU5F1	6	rs9264579	31235746	rs6921948	31171257	2.44e-06	0.313458	0.246047	-0.204601	44.9277	52.4043	78.9814	69.7485	67.4104	68.4214	77.5168	75.3782	60.328	L.D.	H3K27ac
I	POU5F1	6	rs9264579	31235746	rs4947311	31326166	3.41e-05	0.336374	0.300837	-0.191657	43.023	52.7829	73.9937	53.6344	70.1222	72.7134	82.6506	71.2651	66.4962	L.D.	H3K27ac
I	POU5F1	6	rs9264584	31236034	rs28362345	31165836	0.00314034	0.252466	0.30477	-0.1446	46.5161	53.7954	80.3851	56.6507	66.7983	86.8871	71.7181	78.392	69.701	L.D.	H3K27ac
I	POU5F1	6	rs9264584	31236034	rs2308527	31239821	0.00413762	0.255106	0.327662	-0.148809	46.4809	52.9947	87.2836	53.8543	59.6723	83.4988	64.6699	77.7211	72.337	L.D.	H3K4me1
I	POU5F1	6	rs9264584	31236034	rs9266233	31325430	0.00150603	0.322617	0.295346	-0.156573	38.3516	52.3861	71.2147	55.552	64.4151	72.2112	72.2358	76.2	71.152	L.D.	H3K27ac
I	POU5F1	6	rs9264584	31236034	rs9264642	31238490	0.000969051	0.329516	0.343228	-0.175098	41.3662	53.0025	82.3784	54.3072	59.2611	75.8945	77.5245	75.5669	72.8845	L.D.	H3K4me1
I	POU5F1	6	rs9264584	31236034	rs2524093	31240180	0.000909619	0.344476	0.358715	-0.185783	41.3662	53.0025	82.3784	52.289	59.1429	76.3869	86.3395	78.4522	72.4437	L.D.	H3K4me1
I	POU5F1	6	rs9264584	31236034	rs2524092	31240216	0.000779636	0.348831	0.359918	-0.188376	41.3662	53.0025	82.3784	52.289	59.1429	76.3869	86.3395	79.0714	72.3249	L.D.	H3K4me1
I	POU5F1	6	rs9264584	31236034	rs2524091	31240293	0.000779636	0.348831	0.359918	-0.188376	41.3662	53.0025	82.3784	52.289	59.1429	76.3869	86.3395	79.0714	72.3249	L.D.	H3K4me1
I	POU5F1	6	rs9264584	31236034	rs9266221	31325151	4.26e-06	0.366194	0.346433	-0.218072	40.2771	51.2972	72.9152	55.6505	64.3107	76.4223	79.9799	74.518	63.1268	L.D.	H3K27ac
I	POU5F1	6	rs9264584	31236034	rs4947311	31326166	9.09e-05	0.375548	0.329685	-0.188942	39.7464	49.6582	69.4387	53.7646	60.9356	74.2016	77.8326	76.5711	69.4736	L.D.	H3K27ac
I	POU5F1	6	rs9264584	31236034	rs9265658	31300571	0.00105228	0.378168	0.338291	-0.172027	37.0906	48.1142	68.0571	50.3862	59.6041	72.4621	76.3421	74.6545	73.4027	L.D.	H3K27ac
I	POU5F1	6	rs9264584	31236034	rs9266243	31325623	1.75e-05	0.439881	0.347875	-0.218134	36.5212	50.8864	68.9702	54.4433	59.3282	71.9427	98.6047	75.7395	71.0812	L.D.	H3K27ac
I	POU5F1	6	rs9264584	31236034	rs9266232	31325424	1.75e-05	0.439881	0.347875	-0.218134	36.5212	50.8864	68.9702	54.4433	59.3282	71.9427	98.6047	75.7395	71.0812	L.D.	H3K27ac
I	POU5F1	6	rs9264584	31236034	rs2523598	31326175	7.61e-06	0.48178	0.35196	-0.235977	37.6895	48.4288	68.0571	52.1311	59.4204	70.7165	105.799	78.7624	70.1558	L.D.	H3K27ac
III	DXO	6	rs116432905	31236039	rs9296068	32988695	0.00338056	-0.103805	-0.0152581	0.0711458	346.881	350.555	331.232	321.82	342.617	337.549	249.745	321.711	357.085	L.D.	H3K27ac
I	HLA-B	6	rs2853951	31236115	rs28397284	31166936	0.0328301	-0.0903405	-0.153682	0.0833111	73412.2	65125.7	54629.7	69562.8	64928.8	52310.3	62102.8	64275.9	62854.4	L.D.	H3K27ac
I	CCHCR1	6	rs2853950	31236175	rs9263872	31170608	5.7e-08	0.0480058	0.0129304	-0.135417	950.031	921.737	929.696	944.098	877.328	801.119	1029.31	798.45	564.86	L.D.	H3K27ac
I	CCHCR1	6	rs2853950	31236175	rs28362345	31165836	1.55e-13	0.0782182	0.118324	-0.189158	884.376	947.909	1081.2	914.872	856.043	867.978	1024.62	795.472	564.86	L.D.	H3K27ac
I	CCHCR1	6	rs2853950	31236175	rs9265639	31300068	4.21e-05	0.0865779	0.0677477	-0.114594	849.913	944.588	963.675	923.802	879.144	863.082	984.704	930.315	724.764	L.D.	H3K27ac
I	CCHCR1	6	rs2853950	31236175	rs9265658	31300571	0.000317585	0.0979199	0.0675704	-0.111356	854.869	917.229	962.727	965.634	866.843	875.742	980.587	934.154	742.918	L.D.	H3K27ac
I	POU5F1	6	rs2853950	31236175	rs28397282	31165846	2.54e-06	0.192829	0.474523	-0.243991	50.5038	89.0465	95.5873	63.3679	72.4584	109.331	73.2109	78.2376	72.8462	L.D.	H3K27ac
I	POU5F1	6	rs2853950	31236175	rs4947311	31326166	0.00117508	0.293641	0.209155	-0.1532	49.3703	56.6581	73.039	63.4355	66.5791	72.5203	84.6738	79.2322	68.8955	L.D.	H3K27ac
I	POU5F1	6	rs2853950	31236175	rs9265658	31300571	0.000782499	0.363801	0.298404	-0.170063	36.372	54.7071	68.7792	56.0403	63.709	74.3538	82.2801	77.5018	73.162	L.D.	H3K27ac
I	VARS2	6	rs3189472	31236599	rs6921948	31171257	0.0050707	0.0607802	0.0568681	-0.0367412	1425.95	1494.66	1680.24	1509.3	1490.96	1557.69	1679.45	1547.78	1559.68	L.D.	H3K27ac
I	VARS2	6	rs1050118	31237776	rs9263872	31170608	0.00322067	0.0721219	0.0479183	-0.0458885	1426.15	1501.21	1562.65	1525.88	1571.98	1547.21	1641.11	1559.58	1424.86	L.J.	H3K27ac
III	GPANK1	6	rs17886232	31237965	rs2647060	32569667	0.0118688	0.0579863	0.0362445	-0.0610421	702.958	737.77	754.973	755.119	724.442	650.639	786.123	658.35	734.06	L.D.	H3K27ac
III	GPANK1	6	rs17886232	31237965	rs2647063	32570439	0.00879521	0.0582179	0.0389789	-0.0638254	702.531	742.034	754.973	755.282	722.664	650.639	786.123	658.35	734.06	L.D.	H3K27ac
III	GPANK1	6	rs17886232	31237965	rs2249742	31240721	0.0332425	0.0790476	0.0434461	-0.0369962	677.56	726.595	739.813	752.437	747.488	746.675	772.157	790.388	757.287	S.A.O.T.	H3K4me1
I	HLA-B	6	rs9264642	31238490	rs9266269	31326055	3.84e-05	-0.124352	-0.11011	0.149196	73775.2	65995.7	48991.4	67546.2	69989.8	86990.8	58500.6	70561.2	75144.5	L.J.	H3K27ac
I	CCHCR1	6	rs2308585	31238983	rs7753892	31154262	0.00111576	0.0539299	-0.151531	-0.114972	976.882	836.675	529.93	1027.83	830.712	610.086	1005.22	694.422	430.777	L.J.	H3K27ac
I	CCHCR1	6	rs2308585	31238983	rs1346932	32985413	0.00433458	-0.211152	-0.120103	0.134965	955.83	947.173	772.421	872.541	892.831	885.055	573.413	770.711	605.309	L.D.	H3K27ac
I	VARS2	6	rs2308575	31239057	rs2524094	31240041	0.00499186	0.131143	0.0423984	-0.050943	1401.7	1445.61	1523.08	1603.49	1600.33	1579.41	1622.98	1600.02	1528.67	S.A.O.T.	H3K4me1
I	HLA-C	6	rs2308575	31239057	rs28362345	31165836	0.0257001	0.0224369	-0.0369398	0.06713	34378	33133.6	32168.5	35205.4	36936.1	36551.3	33509.3	43623	39966	L.J.	H3K27ac
I	HLA-E	6	rs1131118	31239108	rs74618856	31325745	0.0444405	0.0139578	0.0135314	-0.0611795	22345.6	22798	22790.5	23190.7	21510.7	21234	23768.2	19522	17892.8	L.J.	H3K27ac
I	HLA-E	6	rs1131118	31239108	rs2596475	31326324	0.0285612	0.015054	0.00855921	-0.0683793	22442.7	22614	22830.8	24209.4	21577.4	20900.3	22368.2	19098.4	16991	L.J.	H3K27ac
I	POU5F1	6	rs1131118	31239108	rs454942	32984989	0.0175197	0.224659	0.184118	-0.14978	56.2692	65.4635	84.9489	74.3896	82.747	68.3644	67.8317	62.8632	62.0614	L.D.	H3K27ac
I	POU5F1	6	rs1131118	31239108	rs28397284	31166936	0.00754877	0.226978	0.297428	-0.183392	53.0577	75.1394	95.4306	76.7728	76.1935	99.9904	59.7449	80.2217	74.7725	L.J.	H3K27ac
I	POU5F1	6	rs1131118	31239108	rs9265648	31300302	1.42e-05	0.441227	0.190647	-0.240088	52.2843	59.3519	74.2664	76.933	79.3918	75.1727	85.9709	87.8249	61.388	L.D.	H3K27ac
I	POU5F1	6	rs1131118	31239108	rs9265639	31300068	1.15e-05	0.48391	0.199019	-0.251029	51.4787	56.7	72.9118	78.6193	78.7012	75.5543	85.9709	87.8249	61.388	L.D.	H3K27ac
I	TCF19	6	rs17879195	31239305	rs1264300	30882856	0.0124761	-0.0341113	0.0204244	-0.0656954	2322.91	2346.48	2410.44	2253.58	2218.01	2099.74	2121.17	1737.26	1510.2	L.D.	H3K27ac
I	HLA-C	6	rs1131123	31239378	rs9266221	31325151	0.00045563	0.0150371	0.0706849	-0.0772732	34548.3	36611	39503.3	35042	34948.4	34837.9	35859.7	32044.8	30094.8	L.J.	H3K27ac
I	HLA-C	6	rs1131123	31239378	rs9266233	31325430	0.00142026	0.0199397	0.0579722	-0.0713654	34812.9	36894.8	38706.7	35681.2	34756	34852.5	35237	34096.4	30099.7	L.J.	H3K27ac
I	TCF19	6	rs1131123	31239378	rs9265648	31300302	0.00071212	0.0240021	0.0134532	-0.0645206	2394.14	2395.69	2337.11	2382.64	2323.02	2236.75	2508.62	2225.17	1918.68	L.D.	H3K27ac
I	TCF19	6	rs1131123	31239378	rs9265638	31300012	3.4e-05	0.0264569	0.0372552	-0.0811737	2328.92	2419.37	2358.18	2355.52	2308.25	2236.82	2497.43	2137.59	1867.38	L.D.	H3K27ac
I	HLA-C	6	rs1131123	31239378	rs9265658	31300571	0.0163078	0.02813	0.0398887	-0.0597803	35935.3	35110.9	37363.7	34416.8	35706.4	34521.6	37293.9	33326.8	30944.9	O.T.	H3K27ac
I	TCF19	6	rs1131123	31239378	rs9265639	31300068	0.000546291	0.0298132	0.0192494	-0.067708	2364.24	2399.63	2363.66	2336.1	2376.45	2230.66	2508.62	2225.17	1918.68	L.D.	H3K27ac
I	TCF19	6	rs1131123	31239378	rs9263872	31170608	1.13e-05	0.0434673	0.0238715	-0.0809024	2347.42	2414.09	2458.63	2438.48	2276.96	2198.34	2442.28	2319.18	1906.49	L.J.	H3K27ac
I	MICB	6	rs1131123	31239378	rs41544212	31238815	0.0191454	0.06479	0.0997154	-0.0653732	641.714	696.506	706.389	673.806	714.873	734.455	726.795	707.025	572.27	S.A.	H3K4me1
I	HLA-C	6	rs1131123	31239378	rs2596487	31325056	0.0355481	-0.0754668	-0.0374457	0.0688666	36667.2	36006.8	35803.4	34936.8	34969.6	35096.7	31777.4	33879	48561.2	L.J.	H3K27ac
I	CCHCR1	6	rs17408553	31239407	rs2308527	31239821	1.56e-09	-0.0828486	-0.187583	0.166975	943.318	832.536	634.517	853.448	926.636	871.527	737.053	952.151	1075.61	S.A.	H3K4me1
III	GPANK1	6	rs1050420	31239518	rs28362345	31165836	0.036136	0.0521266	0.0701917	-0.0330329	681.46	728.037	775.469	732.438	749.38	800.869	748.922	742.306	763.596	L.J.	H3K27ac
III	GPANK1	6	rs1050420	31239518	rs28397282	31165846	0.00512818	0.061249	0.0638591	-0.0483945	683.944	732.044	770.03	742.521	763.832	757.312	770.34	722.173	737.743	L.J.	H3K27ac
I	MICB	6	rs1050420	31239518	rs4947311	31326166	0.000643207	0.126046	0.0530056	-0.0610271	624.677	649.323	696.773	694.025	703.056	681.294	776.94	763.314	696.37	L.J.	H3K27ac
I	POU5F1	6	rs9264669	31239681	rs9266269	31326055	0.0171246	0.159331	0.211471	-0.166546	54.0329	60.7546	58.2868	65.5374	71.6192	81.8079	75.0863	66.7602	51.5101	L.J.	H3K27ac
I	POU5F1	6	rs9264669	31239681	rs74618856	31325745	2.96e-06	0.339027	0.236214	-0.213815	47.6429	67.1435	63.6355	68.8352	63.0435	74.208	106.535	74.0035	63.7903	L.J.	H3K27ac
I	HCG27	6	rs2395471	31240692	rs9266269	31326055	0.000586344	0.182421	0.267512	-0.183251	56.2448	79.3896	92.8063	78.2154	82.1708	75.1103	75.5048	81.2422	63.9504	L.J.	H3K27ac
I	HCG27	6	rs2395471	31240692	rs9264960	31276396	5.48e-07	0.254849	0.272774	-0.197578	54.8643	66.6765	94.8168	74.2808	78.7739	85.5047	82.7035	79.6756	69.3578	L.J.	H3K27ac
I	CCHCR1	6	rs9264681	31240871	rs2249741	31240712	2.15e-11	-0.28327	-0.05286	0.19641	954.513	924.403	875.432	779.587	866.496	1001.71	520.75	733.379	1018.56	S.A.	H3K4me1
I	CCHCR1	6	rs6900458	31241207	rs2249741	31240712	0.00117835	-0.261857	-0.00901396	0.109699	945.455	942.638	937.021	757.913	814.412	906.954	496.856	790.765	642.672	S.A.	H3K4me1
I	MICB	6	rs6923313	31241370	rs35366682	32594354	0.0220211	0.0820812	0.0886679	-0.0554156	626.206	681.929	534.896	666.093	686.491	753.23	736.425	691.96	709.198	O.T.	Both
I	MICB	6	rs6923313	31241370	rs9271662	32592628	0.0155245	0.0862562	0.0936878	-0.0563912	617.465	700.505	534.896	664.144	681.083	753.23	734.616	706.168	709.198	O.T.	H3K27ac
I	POU5F1	6	rs6923313	31241370	rs2249742	31240721	2.48e-06	0.367912	0.342335	-0.224171	39.4853	65.6213	61.4283	52.4709	63.016	80.3644	80.6157	78.4356	59.1526	S.A.	H3K4me1
I	POU5F1	6	rs6923313	31241370	rs2249741	31240712	6.15e-07	0.398471	0.338668	-0.235733	39.4853	65.6213	61.4283	53.097	60.7563	76.1574	84.1549	80.2155	61.0386	S.A.	H3K4me1
I	POU5F1	6	rs6923313	31241370	rs74618856	31325745	1.47e-07	0.423353	0.302157	-0.235874	40.7708	60.3751	68.1964	58.9071	60.4067	71.3048	98.4093	76.9941	65.4691	L.J.	H3K27ac
I	HLA-B	6	rs2844621	31241537	rs1264300	30882856	0.00224138	-0.0171324	0.11738	-0.101233	69437.8	72415.1	102909	69029.9	69695	70286	65891.3	62848	54077.7	L.D.	H3K27ac
I	HLA-B	6	rs2844621	31241537	rs2249741	31240712	0.00176208	0.016538	0.08276	-0.0931549	70795.1	70371.5	84202	69725.1	69680.7	69072.1	69867.5	65028	57278.2	S.A.	H3K4me1
I	HLA-B	6	rs2844621	31241537	rs9264642	31238490	0.00028066	0.0614092	0.0916086	-0.109219	68732.5	72308	84202	70717.4	69669.8	68847.8	73319	67846.1	58634.9	S.A.	H3K4me1
I	HLA-B	6	rs2844621	31241537	rs9266243	31325623	0.000146791	0.0713585	0.124883	-0.11798	69485.6	72351.3	102909	71208.3	66084.3	73316.8	94800.1	67089.9	60614	L.J.	H3K27ac
I	HLA-B	6	rs2844621	31241537	rs9266232	31325424	0.000146791	0.0713585	0.124883	-0.11798	69485.6	72351.3	102909	71208.3	66084.3	73316.8	94800.1	67089.9	60614	L.J.	H3K27ac
I	HLA-B	6	rs2844621	31241537	rs2524093	31240180	2.93e-05	0.0963683	0.100057	-0.125908	68732.5	72308	84202	71244.8	69235.9	69320.1	85208	68664.6	59068	S.A.	H3K4me1
I	HLA-B	6	rs2844621	31241537	rs2524092	31240216	2.01e-05	0.100198	0.101073	-0.128099	68732.5	72308	84202	71244.8	69235.9	69320.1	85208	68987.9	58984	S.A.	H3K4me1
I	HLA-B	6	rs2844621	31241537	rs2524091	31240293	2.01e-05	0.100198	0.101073	-0.128099	68732.5	72308	84202	71244.8	69235.9	69320.1	85208	68987.9	58984	S.A.	H3K4me1
I	HLA-B	6	rs2844621	31241537	rs2523598	31326175	2.25e-05	0.118287	0.0992544	-0.131931	71740.2	71086.4	85772.2	73474.7	66205.4	71976.6	103265	72038.2	59809.7	L.J.	H3K27ac
I	HCG27	6	rs2844621	31241537	rs9266269	31326055	8.67e-05	0.232224	0.466866	-0.240893	44.2183	64.7443	151.237	64.8448	87.3492	73.6724	76.9832	78.9561	63.0751	L.J.	H3K27ac
I	HCG27	6	rs2844621	31241537	rs74618856	31325745	3.19e-06	0.285629	0.431411	-0.208518	45.5202	60.1079	104.868	55.4524	69.6662	91.2527	77.7786	76.1949	77.3609	L.J.	H3K27ac
I	HCG27	6	rs2844621	31241537	rs2249742	31240721	4.94e-06	0.308524	0.489521	-0.204965	35.5164	61.0726	92.9538	51.1802	77.2614	87.5291	65.6054	81.5248	77.2851	S.A.	H3K4me1
I	HCG27	6	rs2844621	31241537	rs2249741	31240712	2.15e-07	0.331659	0.495458	-0.227065	35.5164	61.0726	92.9538	51.689	74.4496	87.3745	65.5003	80.9927	76.4544	S.A.	H3K4me1
I	HCG27	6	rs2844621	31241537	rs9264960	31276396	1.34e-08	0.341681	0.487774	-0.239376	35.7722	58.8705	92.9538	57.3585	73.0369	93.0364	73.9208	81.5917	73.9085	L.J.	H3K27ac
I	HCG27	6	rs2844621	31241537	rs9264642	31238490	2.23e-07	0.364537	0.476191	-0.236329	35.7722	58.8705	92.9538	50.6918	71.7872	83.73	70.536	78.1313	76.7994	S.A.	H3K4me1
I	POU5F1	6	rs2844621	31241537	rs9264960	31276396	8.73e-08	0.388489	0.321664	-0.258848	36.5212	54.5635	76.7848	57.559	66.7669	61.3565	82.6518	73.792	55.7434	L.J.	H3K27ac
I	HCG27	6	rs2844621	31241537	rs2308527	31239821	6.37e-10	0.392803	0.502629	-0.26694	35.5164	61.0726	92.9538	50.2774	73.575	83.8361	80.8093	77.2639	75.7723	S.A.	H3K4me1
I	HCG27	6	rs2844621	31241537	rs2524092	31240216	1.89e-08	0.402114	0.495253	-0.259961	35.7722	58.8705	92.9538	49.3315	70.7311	84.1803	75.6638	79.1201	75.9521	S.A.	H3K4me1
I	HCG27	6	rs2844621	31241537	rs2524091	31240293	1.89e-08	0.402114	0.495253	-0.259961	35.7722	58.8705	92.9538	49.3315	70.7311	84.1803	75.6638	79.1201	75.9521	S.A.	H3K4me1
I	HCG27	6	rs2844621	31241537	rs2524093	31240180	1.68e-08	0.403278	0.495699	-0.260775	35.7722	58.8705	92.9538	49.3315	70.7311	84.1803	75.6638	79.1878	75.8943	S.A.	H3K4me1
I	HCG27	6	rs2844621	31241537	rs2524094	31240041	6.12e-10	0.404085	0.460194	-0.278027	35.5164	61.0726	92.9538	59.1456	76.6746	80.265	86.1781	78.8755	73.2811	S.A.	H3K4me1
I	HLA-C	6	rs2524084	31241639	rs2308527	31239821	0.00478626	0.0330956	0.0617127	-0.0695688	33987.2	35079.5	37218.7	33459.8	34528.5	35087.1	38753.4	32137.1	28889.9	S.A.	H3K4me1
I	HLA-C	6	rs2524084	31241639	rs9264642	31238490	0.00523374	0.0399	0.0550796	-0.0715667	33242.2	35446.4	36688.2	32245.2	35709.7	34150.5	38753.4	32137.1	28889.9	S.A.	H3K4me1
I	CCHCR1	6	rs2524084	31241639	rs2524093	31240180	0.00359306	0.0501826	0.00933048	-0.0982033	892.796	930.223	914.786	954.917	895.545	843.562	1035.24	816.777	637.834	S.A.	H3K4me1
I	POU5F1	6	rs2524082	31241761	rs2524094	31240041	0.000635076	0.250914	0.344733	-0.159801	42.7816	59.4558	66.125	52.3331	69.0623	88.4752	75.6191	70.1011	72.1578	S.A.	H3K4me1
III	PPT2-EGFL8	6	rs2524082	31241761	rs2524093	31240180	0.0178255	-0.537821	-0.501421	0.263114	12.6922	9.77596	5.00817	9.02066	7.89446	5.86308	5.37633	4.96648	5.48772	S.A.O.T.	H3K4me1
III	PPT2-EGFL8	6	rs2524082	31241761	rs2524092	31240216	0.0179029	-0.537623	-0.501352	0.262905	12.6922	9.77596	5.00817	9.02066	7.92797	5.86245	5.37633	4.96648	5.48772	S.A.O.T.	H3K4me1
III	PPT2-EGFL8	6	rs2524082	31241761	rs2524091	31240293	0.0179029	-0.537623	-0.501352	0.262905	12.6922	9.77596	5.00817	9.02066	7.92797	5.86245	5.37633	4.96648	5.48772	S.A.O.T.	H3K4me1
I	CCHCR1	6	rs2524082	31241761	rs4713605	32985992	0.00842215	-0.193619	-0.10553	0.078603	1063.72	970.208	869.517	929.99	929.015	805.388	715.718	804.42	762.382	L.D.	H3K27ac
I	MICA	6	rs7764413	31242082	rs2249742	31240721	0.0112385	-0.00162863	0.057944	-0.0684446	304.912	340.867	297.531	290.245	304.161	290.907	284.167	294.955	251.323	S.A.	H3K4me1
I	VARS2	6	rs7764413	31242082	rs6921948	31171257	0.000936664	0.0718188	0.0674102	-0.0441768	1406.62	1486.61	1606.51	1489.72	1501.05	1584.91	1666.8	1548.93	1549.55	L.J.	H3K27ac
I	VARS2	6	rs7764413	31242082	rs2524094	31240041	0.0258945	0.0739566	0.0308527	-0.0329565	1415.8	1515.99	1480.28	1574.18	1489.88	1552.47	1630.29	1619.53	1536.53	S.A.O.T.	H3K4me1
I	CCHCR1	6	rs2844620	31242151	rs9265638	31300012	4.98e-11	0.0394209	0.171394	-0.175657	869.026	989.172	1186.59	897.188	914.851	909.635	909.071	792.507	618.722	L.D.	H3K27ac
I	TCF19	6	rs2524079	31242174	rs2596487	31325056	0.0307611	0.0730168	0.0844157	-0.0585627	2115.13	2312.37	2324.42	2270.28	2351.06	3021.45	2464.11	2280.87	2378.89	L.D.	H3K27ac
I	TCF19	6	rs2524079	31242174	rs6921948	31171257	1.1e-05	-0.0115134	-0.126993	0.0733429	2416.63	2159.81	1859.44	2397.38	2325.09	2162.45	2358.04	2402.27	2463.76	L.D.	H3K27ac
I	TCF19	6	rs2524079	31242174	rs74618856	31325745	0.00858975	0.00694281	-0.0792964	0.0516318	2301.47	2173.81	1909.74	2464.96	2302.24	2250.76	2211.51	2354.84	2465.3	L.D.	H3K27ac
I	TCF19	6	rs12111032	31242191	rs1264300	30882856	0.0052726	-0.0197418	0.0226527	-0.0646474	2310.09	2361.79	2384.42	2317.7	2246.67	2199.24	2161.64	1886.78	1566.92	L.D.	H3K27ac
I	CCHCR1	6	rs12111032	31242191	rs2249741	31240712	1.2e-08	-0.282325	-0.0391	0.169337	954.513	933.072	898.597	779.587	854.894	979.141	520.75	709.102	937.323	L.D.	H3K4me1
I	CCHCR1	6	rs12111032	31242191	rs9266269	31326055	0.000538072	-0.168032	-0.120052	0.139198	953.376	887.207	632.215	866.287	880.745	852.992	623.094	739.299	946.935	L.D.	H3K27ac
I	TCF19	6	rs12111032	31242191	rs2249741	31240712	2.67e-06	-0.155776	-0.0310836	0.0956812	2391.14	2376.88	2281.39	2150.81	2257.64	2399.3	1702.84	2098.97	2299.25	L.D.	H3K4me1
I	TCF19	6	rs2844616	31242639	rs9263872	31170608	2.43e-07	0.0622189	0.0186055	-0.0937119	2327.64	2408.39	2289.1	2497.06	2263.93	2223.58	2518.35	2335.88	1821.86	L.D.	H3K27ac
I	HLA-B	6	rs2844616	31242639	rs2249742	31240721	0.000911198	-0.142143	-0.0986904	0.0928244	74828.2	70027.9	61303.1	67535.9	64486.7	66903.6	57389.6	61917.5	68334.8	L.D.	H3K4me1
I	CCHCR1	6	rs3130693	31242859	rs9266243	31325623	0.00026926	0.0922801	0.0651794	-0.115263	846.134	909.88	943.259	989.636	893.097	888.62	1014.74	851.762	709.284	L.D.	H3K27ac
I	CCHCR1	6	rs3130693	31242859	rs9266232	31325424	0.00026926	0.0922801	0.0651794	-0.115263	846.134	909.88	943.259	989.636	893.097	888.62	1014.74	851.762	709.284	L.D.	H3K27ac
I	CCHCR1	6	rs3130693	31242859	rs2596487	31325056	0.000116216	-0.12586	-0.126327	0.16163	947.261	805.185	456.412	880.036	943.54	1024.19	720.178	849.018	1067.49	L.D.	H3K27ac
I	HLA-B	6	rs3132483	31243414	rs9265656	31300518	1.76e-05	-0.205024	-0.107068	0.162093	69931.5	64922.5	59446.6	50215.8	67815.6	65943.5	24719.4	57085.7	75454.2	L.D.	H3K27ac
I	MICB	6	rs3132482	31243420	rs78372297	32627784	0.00765832	0.0599593	0.14439	-0.0727781	643.837	701.122	929.182	657.251	721.958	794.877	715.964	699.728	740.549	O.T.	H3K4me1
III	LST1	6	rs3132482	31243420	rs9273505	32628420	0.0426843	0.235947	0.200429	-0.118725	130.057	168.175	199.73	161.642	170.308	187.111	205.648	205.481	190.854	L.D.	H3K4me1
I	HCG27	6	rs3132482	31243420	rs2524094	31240041	1.66e-08	0.409245	0.360391	-0.228324	35.7722	67.8855	75.7335	57.0466	70.114	79.0571	86.85	85.11	71.7667	L.D.	H3K4me1
III	LY6G5C	6	rs3132482	31243420	rs2257789	32765383	0.0208819	-0.207728	-0.130382	0.0966958	26.364	26.3793	24.4073	23.7254	24.1653	20.8892	18.9617	20.7129	22.7892	O.T.	H3K27ac
III	LY6G5C	6	rs3132482	31243420	rs6932969	32765671	0.00842548	-0.156451	-0.0906826	0.106466	26.297	25.1804	24.9506	22.6061	23.4256	19.0917	19.2357	22.8684	25.2516	O.T.	H3K27ac
III	C4A	6	rs2524075	31243859	rs1346932	32985413	0.0384947	-0.0105101	0.033504	-0.0932309	62.6822	68.7283	67.1783	66.2852	59.1243	58.0521	63.2323	52.967	49.4626	O.T.	H3K27ac
III	DDX39B	6	rs2524075	31243859	rs9296068	32988695	0.0367132	-0.00606902	0.00937336	-0.0227049	7913.7	7901	8186.9	7966.86	7624.09	7796.25	7608.8	7553.6	7287.93	O.T.	H3K27ac
III	DDX39B	6	rs2524075	31243859	rs4713605	32985992	0.013468	-0.0019202	0.00480861	-0.0296153	7865.37	8010.38	7907.28	8079.41	7630.46	7738.77	7680.54	7412.41	7441.23	O.T.	H3K27ac
III	DDX39B	6	rs2524075	31243859	rs1346932	32985413	0.0221164	-0.000709371	0.000255109	-0.0247652	7901.26	7953.54	7945.65	8165.09	7665	7651.91	7699.41	7489.26	7287.93	O.T.	H3K27ac
III	DDX39B	6	rs2524075	31243859	rs2257789	32765383	0.0286421	0.0142233	-0.000306281	-0.025997	8136.77	7826.16	7986.4	7908.41	7885.08	7667.28	8864.54	7643.82	7312.35	O.T.	H3K27ac
I	VARS2	6	rs2524075	31243859	rs9266233	31325430	0.000534548	-0.0994581	0.0211283	0.053652	1508.82	1557.02	1584.52	1409.73	1475.73	1612.81	1171.02	1466.65	1590.73	O.T.	H3K27ac
I	CCHCR1	6	rs72855954	31246969	rs9265656	31300518	2.04e-07	-0.259298	-0.0778668	0.240992	895.334	893.447	818.75	787.887	897.586	1015.53	315.639	914.066	1266.18	L.D.	H3K27ac
I	CCHCR1	6	rs72855954	31246969	rs9265658	31300571	9e-08	-0.199139	-0.10479	0.226147	967.165	871.827	791.348	810.906	945.429	1007.34	315.639	914.066	1266.18	L.D.	H3K27ac
I	CCHCR1	6	rs72855954	31246969	rs9265639	31300068	4.38e-09	-0.159831	-0.119388	0.224095	928.536	889.465	749.768	859.296	954.589	1020.09	315.639	914.066	1266.18	L.D.	H3K27ac
I	VARS2	6	rs2853946	31247203	rs28397284	31166936	0.00423325	0.0460395	0.00662536	-0.0574864	1486.94	1472.47	1556.43	1581.66	1523.6	1423.83	1592.15	1419.4	1177.15	L.D.	H3K27ac
III	GPANK1	6	rs2853946	31247203	rs28397284	31166936	0.0145901	0.0607506	0.0649461	-0.0539501	697.307	738.792	781.571	739.762	773.225	747.288	787.045	689.456	681.788	L.D.	H3K27ac
I	VARS2	6	rs2853946	31247203	rs7753892	31154262	8.39e-06	0.0688016	0.0288732	-0.0677063	1457.46	1504.45	1520.07	1577.26	1563.7	1475.22	1650.39	1449.57	1230.5	L.D.	H3K27ac
I	MICB	6	rs2853946	31247203	rs140145058	32597435	0.00230265	0.0870441	0.0612639	-0.0827792	653.894	700.907	768.444	709.062	667.628	672.262	784.188	724.446	660.192	O.T.	H3K27ac
I	MICB	6	rs2853943	31247871	rs41544212	31238815	0.0469693	0.0779939	0.0526124	-0.057619	662.088	692.852	706.389	715.87	726.061	734.455	752.737	742.708	572.27	L.D.	H3K4me1
I	MICB	6	rs2844605	31248591	rs34386495	32626730	0.00268275	0.0606803	0.113096	-0.0754472	644.753	736.807	730.965	671.159	707.986	705.267	736.29	694.144	769.925	O.T.	H3K27ac
I	CCHCR1	6	rs2253487	31249127	rs4947311	31326166	0.000486124	0.037403	0.0778331	-0.104203	882.692	938.249	966.676	951.957	834.047	927.94	982.594	836.635	680.308	L.D.	H3K27ac
I	CCHCR1	6	rs2253487	31249127	rs9264960	31276396	3.33e-06	-0.181824	-0.0532981	0.124375	945.77	983.018	871.372	835.379	912.802	920.645	667.92	855.431	977.274	L.D.	H3K27ac
I	CCHCR1	6	rs2253487	31249127	rs9266269	31326055	4.94e-08	-0.157413	-0.204006	0.203113	970.46	815.162	556.298	887.236	905.444	768.187	675.347	855.653	1011	L.D.	H3K27ac
I	HLA-B	6	rs2253491	31249217	rs28397282	31165846	0.00425962	0.138137	-0.0396264	-0.112368	65125.8	64335.6	57233	73416.2	65527.3	49112.3	93975.2	68347.4	55560.4	L.D.	H3K27ac
I	HLA-B	6	rs2253491	31249217	rs2249742	31240721	0.00132394	0.176686	0.0314598	-0.125284	63113.5	63690	66650.6	70537.3	70689.8	55197.5	93975.2	68347.4	55560.4	L.D.	H3K4me1
I	HLA-B	6	rs2253491	31249217	rs2308527	31239821	0.00051603	0.189287	0.00980663	-0.130931	64364.8	63620	64915.3	69980.2	73472.1	52691.8	93975.2	68347.4	55560.4	L.D.	H3K4me1
III	GPANK1	6	rs7766156	31249790	rs9266269	31326055	0.012151	0.0631145	0.0109549	-0.0542182	715.506	731.247	690.647	766.835	732.593	694.118	801.877	740.65	668.299	L.D.	H3K27ac
III	GPANK1	6	rs7766156	31249790	rs2454138	32570401	0.0020028	0.0662148	0.0358854	-0.0586991	705.619	733.222	750.988	766.666	729.801	762.452	802.752	703.243	665.441	L.D.	H3K27ac
III	GPANK1	6	rs7766156	31249790	rs585669	32572113	0.00230973	0.0902123	0.0494071	-0.0525971	688.946	711.188	752.863	739.593	757.685	755.376	828.779	744.67	693.388	L.D.	H3K4me1
I	CCHCR1	6	rs115699806	31252031	rs9265656	31300518	0.000605508	-0.463017	-0.0498194	0.244345	918.036	932.487	881.21	620.656	808.754	896.681	315.639	447.443	816.885	L.D.	H3K27ac
III	LST1	6	rs4307215	31259188	rs2524086	31241311	0.00789048	0.165735	0.332484	-0.230526	153.357	221.962	232.606	179.392	186.349	241.752	215.852	223.172	139.917	L.D.	H3K27ac
III	LST1	6	rs4307215	31259188	rs2853949	31241664	0.00789048	0.165735	0.332484	-0.230526	153.357	221.962	232.606	179.392	186.349	241.752	215.852	223.172	139.917	L.D.	H3K27ac
III	LST1	6	rs4307215	31259188	rs4713571	32626899	0.0461732	0.0204097	-0.189367	0.149784	184.551	148.378	136.745	185.16	175.413	175.999	201.674	211.492	252.5	L.D.	H3K4me1
I	CCHCR1	6	rs3873380	31262438	rs7753892	31154262	2.9e-05	0.122844	-0.18956	-0.104181	966.913	855.968	588.268	1066.98	785.344	613.159	1267.73	948.015	540.728	L.D.	H3K27ac
I	CCHCR1	6	rs3873380	31262438	rs2524094	31240041	2.67e-16	0.200206	0.00668138	-0.219526	954.513	903.331	933.657	1058.61	894.178	739.959	1365.63	960.405	540.728	L.D.	H3K4me1
I	CCHCR1	6	rs3873380	31262438	rs2249742	31240721	9.99e-14	-0.241147	-0.00947368	0.206387	937.423	906.769	944.612	747.438	848.696	1029.64	540.728	960.405	1365.63	L.D.	H3K4me1
I	CCHCR1	6	rs3873380	31262438	rs41544212	31238815	2.93e-13	-0.237122	0.00845866	0.27482	922.925	940.967	825.144	744.6	1011.09	970.862	540.728	1019.16	1230.02	L.D.	H3K4me1
I	TCF19	6	rs3873380	31262438	rs41544212	31238815	0.00184577	-0.141731	0.0350901	0.0867013	2393.25	2479.28	2434.25	2109.58	2414.61	2283.86	1739.45	2221.93	2422.09	L.D.	H3K4me1
I	CCHCR1	6	rs3873380	31262438	rs2516710	30228230	0.0332312	-0.109693	-0.0479048	0.0872823	933.215	905.757	840.787	848.032	883.516	803.356	739.815	847.72	1064.59	L.D.	H3K27ac
I	CCHCR1	6	rs3873380	31262438	rs11755748	32985804	0.000202496	-0.106973	-0.100181	0.180805	942.888	845.727	761.887	837.863	911.938	1048.17	765.844	1013.07	1048.44	L.D.	H3K27ac
I	HLA-B	6	rs2853926	31263051	rs9266221	31325151	0.0165672	-0.00761692	-0.142449	0.0750358	73634.8	61858.4	55882.7	73891.6	67878.9	63018.1	69099.2	70424.4	76179.4	L.D.	H3K27ac
III	EHMT2	6	rs9380237	31264392	rs4713605	32985992	0.021375	-0.0422737	-0.0255625	0.0273756	1750.67	1711	1662.05	1699.35	1696.01	1699.59	1583.59	1630.95	1719.13	O.T.	H3K27ac
I	MICB	6	rs9468932	31264823	rs2133036	32596203	0.0455989	-0.0175583	0.0135015	-0.059293	695.887	706.718	703.89	679.175	664.599	622.223	678.129	607.333	490.892	O.T.	H3K27ac
I	MICB	6	rs9468932	31264823	rs2454138	32570401	0.00173774	0.0109854	0.0487293	-0.0690578	679.931	732.756	725.34	666.797	706.764	623.012	749.349	661.831	573.977	O.T.	H3K27ac
I	MICB	6	rs9468932	31264823	rs2133035	32596475	0.0032493	0.0138294	0.0464788	-0.0664582	678.683	722.691	732.935	666.396	700.174	624.329	749.349	639.123	604.254	O.T.	H3K27ac
I	POU5F1	6	rs2246954	31265262	rs2249742	31240721	3.81e-06	0.291888	0.259443	-0.214301	46.3691	68.0385	58.9026	70.8569	66.1664	82.2923	81.7346	75.0854	58.6076	L.D.	H3K4me1
I	POU5F1	6	rs2246954	31265262	rs2249741	31240712	2.84e-05	0.299554	0.217527	-0.191156	47.6985	62.4323	60.9035	71.704	65.343	78.0295	79.9248	78.6429	59.0462	L.D.	H3K4me1
I	POU5F1	6	rs2246954	31265262	rs74618856	31325745	3.98e-07	0.368347	0.218291	-0.219497	46.567	61.541	65.8596	76.7111	65.3697	74.5736	107.238	74.1857	63.9399	L.D.	H3K27ac
I	VARS2	6	rs2524123	31265314	rs9266221	31325151	0.0211551	0.0772022	0.0612705	-0.0344175	1401.55	1498.13	1568.33	1519.23	1514.75	1645.28	1662.4	1650.25	1556.1	O.T.	H3K27ac
I	HLA-B	6	rs2524123	31265314	rs2596487	31325056	3.16e-05	0.118859	0.170607	-0.158682	60189.5	72021.1	86059.6	66501.1	64026.2	74369.3	80117.4	60798.3	79424.3	L.D.	H3K27ac
I	HLA-B	6	rs2524123	31265314	rs9265648	31300302	0.000196196	0.168128	0.0680228	-0.0998532	57846.8	65189.2	66397.6	64666.7	68738	63162	88453.8	69111.9	66792.2	L.D.	H3K27ac
I	IER3	6	rs2524123	31265314	rs9266221	31325151	0.0151065	0.19789	0.127817	-0.108712	1151.7	1323.04	1487.92	1387.88	1348.55	1447.75	1812.55	1619.94	1502.78	L.D.	H3K27ac
I	POU5F1	6	rs2524123	31265314	rs6921948	31171257	1.13e-06	0.337859	0.187775	-0.230223	51.5935	61.1202	76.1714	73.0461	67.9922	64.4367	97.3496	79.378	61.0287	L.D.	H3K27ac
I	POU5F1	6	rs2524123	31265314	rs9265658	31300571	0.000106089	0.426892	0.31009	-0.208585	34.9957	54.6294	72.6184	63.385	65.7745	71.1574	76.7848	86.6452	76.3986	L.D.	H3K27ac
I	HLA-B	6	rs2524123	31265314	rs2596475	31326324	4.99e-05	-0.0816355	-0.120011	0.116216	73270.1	66132.5	57922.8	63799.4	66748	65663.2	73554.6	65991.2	83029.1	L.D.	H3K27ac
I	HLA-B	6	rs2524123	31265314	rs74618856	31325745	3.92e-05	-0.0746309	-0.114509	0.117104	71373.5	64310.8	57030.9	60699.6	68442.9	64909	72471	62792.7	81308	L.D.	H3K27ac
I	HLA-B	6	rs2524123	31265314	rs9264960	31276396	1.6e-05	-0.0358925	-0.100005	0.111998	68496.6	63972.5	56342.9	65998.6	65796.5	66199.9	68029.4	68095.1	89826.6	L.D.	H3K27ac
I	HCG27	6	rs2844592	31269486	rs2516710	30228230	0.00420887	0.16165	0.0575032	-0.159291	66.6335	72.5999	69.6572	82.136	76.1923	52.7611	89.8893	70.9197	63.3388	L.D.	H3K27ac
I	TCF19	6	rs9257063	31269986	rs28397282	31165846	0.00298047	0.0116501	-0.0291685	-0.0635833	2370.07	2367.77	2184.91	2409.31	2164.92	1969.6	2401.64	2131.34	1741.56	L.D.	H3K27ac
III	LST1	6	rs6902256	31269993	rs2853949	31241664	0.0291003	0.195724	0.235735	-0.2217	165.907	211.709	232.606	197.614	200.152	241.752	256.744	217.695	139.917	L.D.	H3K27ac
I	TCF19	6	rs9468937	31270118	rs9266221	31325151	0.00752976	-0.0911736	-0.0337247	0.04698	2450.86	2289.98	2105.68	2149.86	2365.24	2414.12	1998.66	2154.84	2208.21	L.D.	H3K27ac
I	VARS2	6	rs9264803	31270451	rs9266221	31325151	0.00526319	0.0713252	0.0645935	-0.041762	1405.51	1521.41	1602.94	1542.14	1487.78	1606.52	1580.84	1675.94	1560.41	O.T.	H3K27ac
I	TCF19	6	rs9264839	31270949	rs2308527	31239821	3.94e-06	-0.139737	-0.04465	0.131843	2345.6	2295.64	2165.17	2043.88	2348.76	2446.47	909.967	2843.72	2614.92	L.D.	H3K4me1
III	GPANK1	6	rs7750854	31271216	rs2647060	32569667	0.00241323	0.0606214	0.0316104	-0.0813106	713.781	741.317	754.973	765.142	709.238	731.705	798.196	700.146	655.35	L.D.	H3K27ac
III	GPANK1	6	rs7750854	31271216	rs2647063	32570439	0.00162604	0.06097	0.0345694	-0.0847763	713.273	745.144	754.973	765.239	705.989	731.705	798.196	700.146	655.35	L.D.	H3K27ac
I	CCHCR1	6	rs7750854	31271216	rs9264642	31238490	0.00534742	0.0116913	-0.0542598	0.102307	879.687	830.845	785.331	896.431	950.645	998.407	998.544	943.432	1186.09	L.D.	H3K4me1
III	SLC44A4	6	rs11962586	31271703	rs28383431	32608856	0.0276456	-0.0643326	-0.0175009	-0.538654	2.60836	2.02172	3.06922	2.88923	0.871866	0.891456	0.213031	0	0.811303	O.T.	H3K27ac
III	SLC44A4	6	rs11962586	31271703	rs28383429	32608844	0.0326165	-0.0623113	-0.0237845	-0.509302	2.61376	2.01907	3.0046	2.94457	0.836347	0.955992	0.213031	0	0.811303	O.T.	H3K27ac
I	CCHCR1	6	rs9264904	31272553	rs2524086	31241311	0.0069741	0.189006	0.123789	-0.112896	772.416	872.381	947.074	966.185	994.446	1103.29	1093.85	842.152	1089.37	L.D.	H3K27ac
I	CCHCR1	6	rs3873386	31273745	rs2249742	31240721	2.53e-09	-0.20741	-0.00134111	0.160689	945.466	907.684	947.809	739.434	865.863	1018.93	592.79	896.95	1086	L.D.	H3K4me1
I	MICB	6	rs6931332	31274245	rs41544212	31238815	0.0445816	0.0723352	0.0873871	-0.0536021	635.935	687.068	706.389	679.621	716.018	734.455	731.489	734.34	572.27	L.D.	H3K4me1
I	POU5F1	6	rs6931332	31274245	rs6457702	32988049	0.0379057	0.256054	0.0629545	-0.103171	52.8647	56.2553	57.1018	73.3029	70.6185	72.6053	80.2113	81.3577	56.5463	L.D.	H3K27ac
I	POU5F1	6	rs6931332	31274245	rs2596475	31326324	6.27e-05	0.419974	0.143236	-0.198501	48.0298	57.5772	65.5802	97.5267	69.0358	69.6252	89.2991	83.6112	69.851	L.D.	H3K27ac
I	MICB	6	rs9468944	31274582	rs116603725	32595222	0.0320194	0.0691196	0.0355531	-0.064762	672.24	686.095	772.444	723.09	688.254	659.959	742.76	733.905	668.69	O.T.	H3K27ac
III	LY6G5C	6	rs9348865	31274586	rs2257789	32765383	0.00847816	-0.242862	-0.100831	0.114938	25.7266	25.5278	22.8139	21.3686	23.0097	21.5515	17.1837	18.8467	22.826	O.T.	H3K27ac
I	MICA	6	rs9264944	31274619	rs9266269	31326055	0.00414944	0.120477	0.0972724	-0.0992326	274.718	309.301	326.104	318.71	306.66	309.321	348.714	296.758	340.149	L.D.	H3K27ac
I	TCF19	6	rs9264944	31274619	rs9265656	31300518	5.4e-06	-0.17048	-0.0468803	0.128246	2277.99	2321.11	2188.12	1967.42	2341.16	2422.3	909.967	2151.58	2508.59	L.D.	H3K27ac
I	TCF19	6	rs9264944	31274619	rs2308527	31239821	1.81e-05	-0.0624826	-0.0494529	0.0912432	2328.09	2278.19	2131.11	2264.02	2374.42	2447.29	2041.93	2320.62	2656.79	L.D.	H3K4me1
I	CCHCR1	6	rs3873387	31275663	rs9266269	31326055	1.37e-07	0.164432	0.071377	-0.209449	827.458	875.431	914.988	967.055	881.124	778.97	1134.8	811.134	469.436	L.J.	H3K27ac
I	CCHCR1	6	rs3873387	31275663	rs9264642	31238490	1.05e-07	-0.197	-0.0894998	0.19495	943.266	850.572	790.022	757.289	921.989	962.258	369.431	802.503	1066.21	L.J.	H3K4me1
I	CCHCR1	6	rs3873387	31275663	rs4947311	31326166	2.01e-08	-0.158031	-0.111926	0.190368	952.21	829.879	768.061	851.295	937.972	943.851	469.436	811.134	1134.8	L.J.	H3K27ac
I	CCHCR1	6	rs3873387	31275663	rs9266233	31325430	1.51e-09	-0.151952	-0.119696	0.202837	933.637	826.898	734.859	781.565	954.951	942.718	469.436	811.134	1134.8	L.J.	H3K27ac
I	CCHCR1	6	rs3873387	31275663	rs1264300	30882856	3.61e-05	-0.0260145	-0.082478	0.158286	883.777	815.3	759.275	878.228	958.306	979.903	769.267	1078.2	1206.43	L.D.	H3K27ac
I	CCHCR1	6	rs3873388	31275827	rs9266380	31334477	0.0253607	0.0998256	0.0974691	-0.12215	809.014	910.576	1024.15	931.259	902.566	660.105	951.299	871.264	816.885	L.D.	H3K27ac
I	HCG27	6	rs3873388	31275827	rs2249741	31240712	3.88e-05	0.290619	0.259947	-0.192398	52.109	69.746	80.9601	66.6169	82.724	85.1904	70.9093	79.2873	65.7401	L.J.	H3K4me1
I	CCHCR1	6	rs3873388	31275827	rs4947311	31326166	2.04e-10	-0.146638	-0.142341	0.183089	963.407	817.861	703.889	832.068	918.895	942.376	556.298	885.427	1027.37	L.J.	H3K27ac
I	MICB	6	rs6911422	31276222	rs115243766	32596635	0.0281347	0.0670034	0.0456317	-0.0568427	663.82	675.75	777.506	712.65	706.313	659.959	751.012	699.421	668.69	O.T.	H3K27ac
I	MICB	6	rs6911422	31276222	rs116603725	32595222	0.00950711	0.0693323	0.0471812	-0.0685054	663.807	683.672	772.444	716.191	694.023	659.959	755.241	694.007	668.69	O.T.	H3K27ac
I	MICB	6	rs6911422	31276222	rs707958	33048599	0.036866	0.0920964	0.0280387	-0.0411941	653.225	670	692.708	732.493	697.215	708.478	847.491	680.397	738.549	O.T.	H3K27ac
I	CCHCR1	6	rs6911422	31276222	rs9266269	31326055	1.82e-06	0.138217	0.0604966	-0.17749	826.924	877.619	914.988	976.896	873.243	778.97	1022.89	867.328	469.436	L.J.	H3K27ac
I	MICB	6	rs6911422	31276222	rs4947311	31326166	0.000488229	0.143771	0.0272406	-0.070722	654.095	666.19	687.823	747.896	716.363	693.48	873.152	782.055	684.396	L.J.	H3K27ac
III	GPANK1	6	rs1634794	31276314	rs28397282	31165846	0.0249711	0.0578192	0.0652148	-0.0410181	680.723	729.112	756.932	724.104	767.744	773.694	767.916	724.019	681.788	L.J.	H3K27ac
I	VARS2	6	rs1634794	31276314	rs7753892	31154262	4.83e-06	0.068044	0.0398437	-0.0601596	1421.36	1499.15	1533.71	1562.43	1566.57	1453.94	1630.02	1507.38	1380.53	L.D.	H3K27ac
III	LY6G5C	6	rs9264960	31276396	rs2516050	32570352	0.033752	-0.00744322	0.0758052	-0.0800977	22.5311	22.6706	27.7328	24.2508	22.6119	23.179	20.8036	20.0629	18.6839	O.T.	H3K27ac
III	LY6G5C	6	rs9264960	31276396	rs6901903	32442436	0.00476718	-0.00104536	0.108364	-0.120596	22.6169	23.3029	29.0283	22.7502	24.1095	23.1133	22.1048	18.5123	14.6934	O.T.	H3K27ac
I	MICB	6	rs9264960	31276396	rs9266221	31325151	4.48e-05	0.114645	0.0751624	-0.0662661	623.116	658.257	737.421	705.725	675.325	712.908	781.055	736.63	698.73	L.J.	H3K27ac
I	MICB	6	rs9264960	31276396	rs4947311	31326166	0.00144914	0.119563	0.0494693	-0.0550921	621.719	651.172	688.412	698.063	695.494	686.55	767.716	752.98	695.996	L.J.	H3K27ac
III	LY6G5C	6	rs9264960	31276396	rs2454138	32570401	0.00189502	-0.135608	-0.106088	0.119163	24.6546	22.4644	20.9465	23.7949	22.9105	22.8868	17.9582	23.4579	22.3612	O.T.	H3K27ac
III	LY6G5C	6	rs9264960	31276396	rs2647063	32570439	0.00482726	-0.114522	-0.102144	0.149989	24.0303	22.0825	22.9535	23.4017	23.3957	22.3674	18.6104	24.8502	27.8731	O.T.	H3K27ac
I	HLA-B	6	rs111364362	31276623	rs28362345	31165836	0.000519359	-0.296662	-0.0902168	0.198585	70091	68706.7	56731.6	55302.1	52823.9	75515.2	42512	51318.4	98302.9	L.J.	H3K27ac
I	VARS2	6	rs1005598	31276760	rs28397284	31166936	2.84e-05	0.0624587	0.0521944	-0.0704787	1430.3	1434.46	1556.43	1486.8	1547.48	1423.83	1607.5	1423.48	1177.15	L.J.	H3K27ac
I	VARS2	6	rs1005598	31276760	rs28397282	31165846	3.64e-05	0.0705645	0.0588236	-0.0596722	1405.13	1458.72	1557.6	1483.9	1547.06	1446.39	1606.14	1536.1	1325.05	L.J.	H3K27ac
I	VARS2	6	rs1005598	31276760	rs9263872	31170608	0.00140992	0.0766809	0.0642477	-0.0406427	1392.15	1461.47	1540.62	1452.14	1515.2	1579.18	1608.22	1583.31	1531.39	L.J.	H3K27ac
I	VARS2	6	rs1005598	31276760	rs7753892	31154262	2.13e-06	0.0819461	0.0608178	-0.0604293	1395.57	1459.73	1547.77	1482.77	1541.2	1486.68	1630.66	1550.7	1408.54	L.D.	H3K27ac
III	DDAH2	6	rs7755852	31277988	rs7772134	33049726	0.0151462	-0.0808085	-0.168613	0.130368	175.123	153.82	113.823	160.963	153.418	151.02	148.846	166.341	150.296	O.T.	H3K27ac
I	HLA-B	6	rs7755852	31277988	rs2249741	31240712	0.00175329	-0.0250692	-0.14895	0.0843547	73075.2	62154	52615.4	69873	67223	63588.6	68639.1	70781.9	69269.3	L.D.	H3K4me1
I	HLA-C	6	rs5028537	31278714	rs2249741	31240712	0.0050227	-0.0198926	-0.0524258	0.0636059	34162.9	31387.9	29257.8	33372.6	34892.8	35429	32457.7	35536.7	37497.2	L.D.	H3K4me1
I	HLA-C	6	rs5028537	31278714	rs2249742	31240721	0.044855	-9.63e-05	-0.0372074	0.0495989	32711.2	30512.3	29720.1	34435.3	34805.7	35114.2	32457.7	35536.7	37497.2	L.D.	H3K4me1
I	HLA-C	6	rs5028537	31278714	rs9264960	31276396	0.0220814	0.00850211	-0.0445677	0.0457243	32317.3	32780.4	30690.5	35189.9	34564.5	34558.7	34094.5	36469.4	37388.1	L.D.	H3K27ac
I	HLA-B	6	rs1005249	31279326	rs9263872	31170608	0.00119919	-0.00469943	-0.120743	0.124275	70781	65357.3	55983.3	73157.2	71683.8	61574.5	67577.3	89629.4	76390.4	L.D.	H3K27ac
I	VARS2	6	rs17192659	31280187	rs6921948	31171257	0.00198895	0.0452755	0.0370483	-0.0806877	1490.8	1525.36	1599.95	1423.09	1272.07	1484.03	1981.43	1488	1250.5	L.D.	H3K27ac
III	PPIAP9	6	rs9265024	31285537	rs74618856	31325745	0.0122455	0.358209	0.141142	-0.177253	1.48048	1.58225	2.1521	2.49082	2.09464	1.9918	2.98821	2.47423	2.24282	O.T.	H3K27ac
I	MICA	6	rs9265082	31286870	rs28397282	31165846	0.0274226	-0.0841659	-0.110904	0.0608974	324.401	277.993	222.775	298.855	307.451	276.452	271.039	276.912	268.543	L.D.	H3K27ac
I	TCF19	6	rs9265123	31287606	rs2524092	31240216	0.000578073	0.058687	0.0533937	-0.0733528	2298.03	2305.89	2545.15	2434.46	2350.45	2288.4	2225.6	2292.51	2094.96	L.D.	H3K4me1
I	TCF19	6	rs9265123	31287606	rs2524091	31240293	0.000578073	0.058687	0.0533937	-0.0733528	2298.03	2305.89	2545.15	2434.46	2350.45	2288.4	2225.6	2292.51	2094.96	L.D.	H3K4me1
I	TCF19	6	rs9265123	31287606	rs2524093	31240180	0.000429328	0.060472	0.0540838	-0.0748013	2298.03	2305.89	2545.15	2434.46	2350.45	2288.4	2225.6	2296.25	2090.66	L.D.	H3K4me1
I	POU5F1	6	rs9265250	31291064	rs2249742	31240721	1.35e-06	0.381645	0.391528	-0.246996	32.4942	64.3871	68.0636	53.2659	66.7676	68.4359	81.1071	71.2576	66.7036	L.D.	H3K4me1
I	POU5F1	6	rs9265250	31291064	rs9264960	31276396	9.26e-09	0.386919	0.334724	-0.269703	34.6285	52.8707	74.7179	56.1937	70.9993	61.1738	81.7796	72.1299	53.107	L.D.	H3K27ac
I	TCF19	6	rs3130706	31292901	rs9265658	31300571	0.000110379	0.154213	0.0115573	-0.122833	2116.9	2251.83	2250.57	2594.07	2399.35	2239.22	2644.61	2423.87	1295.47	L.D.	H3K27ac
I	POU5F1	6	rs34756687	31293436	rs28397284	31166936	0.00105023	0.366247	0.233479	-0.286574	60.1765	76.2263	95.7213	89.832	65.531	100.962	140.41	82.2489	74.7725	L.D.	H3K27ac
III	DDAH2	6	rs3130709	31293952	rs1346932	32985413	0.00471884	-0.159822	-0.130531	0.0973386	194.884	182.998	140.918	163.973	172.446	158.848	146.174	156.349	164.89	O.T.	H3K27ac
III	APOM	6	rs142174523	31294290	rs9264642	31238490	0.0148833	-0.127175	-0.00417045	0.0599656	61.0746	63.1827	61.4665	53.641	58.522	60.9393	48.9498	54.3471	61.3142	O.T.	H3K4me1
III	APOM	6	rs142174523	31294290	rs2524093	31240180	0.0342532	-0.117218	-0.00143395	0.0531057	60.7657	62.9165	61.9582	53.7539	59.5124	59.9397	48.9498	54.021	61.8076	O.T.	H3K4me1
III	APOM	6	rs142174523	31294290	rs2308527	31239821	0.028781	-0.112566	-0.0142226	0.0525951	62.6193	62.5541	61.4179	56.3604	59.6765	59.7716	48.9498	54.3471	61.3142	O.T.	H3K4me1
III	APOM	6	rs142174523	31294290	rs4947311	31326166	0.0279903	-0.112362	-0.000861089	0.0508533	62.3174	62.5757	61.6032	54.4998	57.0814	62.7975	45.5629	58.6391	59.0253	L.D.	H3K27ac
III	APOM	6	rs142174523	31294290	rs9266233	31325430	0.0363614	-0.110649	0.016709	0.0473793	61.8997	61.5959	63.6273	55.1746	57.7016	64.1005	45.5629	56.8356	60.1074	L.D.	H3K27ac
III	APOM	6	rs142174523	31294290	rs6921948	31171257	0.0255061	-0.106871	0.00147753	0.0491196	62.1153	62.1335	62.399	54.6083	60.842	60.1208	47.2895	54.8933	61.3142	L.D.	H3K27ac
III	APOM	6	rs142174523	31294290	rs9263872	31170608	0.0214145	-0.106539	-0.00388584	0.0508011	63.0124	60.9029	63.5668	56.7221	59.4705	61.6504	47.2895	54.8933	61.3142	L.D.	H3K27ac
III	APOM	6	rs142174523	31294290	rs28362345	31165836	0.0257777	-0.0939698	-0.0161122	0.0483913	62.6303	62.0429	59.7113	57.8071	59.2856	61.943	50.9908	55.4416	61.0732	L.D.	H3K27ac
I	POU5F1	6	rs9265428	31296171	rs2249742	31240721	5.02e-06	0.29911	0.309508	-0.216241	43.2003	67.1116	64.7842	55.4782	65.8382	75.3058	83.5195	72.8651	61.7866	L.D.	H3K4me1
I	TCF19	6	rs28367778	31296449	rs4947311	31326166	0.000987589	-0.202577	-0.0438024	0.0994441	2420.24	2347.65	2226.92	2124.1	2167.67	2282.81	1295.47	1960.6	1850.14	L.D.	H3K27ac
I	TCF19	6	rs28367778	31296449	rs9264642	31238490	0.00269821	-0.200787	-0.0219997	0.0946842	2367.96	2338.32	2279.85	2060.95	2159.67	2315.44	1295.47	1960.6	1850.14	L.D.	H3K4me1
I	TCF19	6	rs28367778	31296449	rs9266233	31325430	0.00103742	-0.191441	-0.040414	0.0967516	2382.89	2350.33	2201.97	2042.79	2214.02	2275.91	1295.47	1960.6	1850.14	L.D.	H3K27ac
I	CCHCR1	6	rs77527775	31296458	rs6921948	31171257	2.81e-05	0.030233	-0.0323828	-0.112016	966.999	899.727	881.044	941.696	861.352	799.757	1007.78	811.003	528.486	L.D.	H3K27ac
I	VARS2	6	rs3130703	31296534	rs1264300	30882856	0.00520241	0.0431845	0.0810865	-0.0352529	1425.73	1538.75	1681.58	1510.53	1580.19	1652.99	1546.55	1559.83	1583.12	L.D.	H3K27ac
I	PSORS1C1	6	rs9265495	31297473	rs9263872	31170608	0.00136233	0.530255	0.731455	-0.394025	1.84416	4.22959	10.7279	2.97267	4.78318	2.77172	5.19368	5.47394	4.79369	O.T.	H3K27ac
III	DDAH2	6	rs9265495	31297473	rs1346932	32985413	0.0115427	-0.154547	-0.121026	0.0884031	191.539	182.257	140.655	173.542	169.37	167.335	145.306	157.759	161.862	O.T.	H3K27ac
I	MICB	6	rs12198185	31297561	rs2133036	32596203	0.0431281	-0.0425876	0.00531524	-0.0714737	698.073	708.356	688.71	660.747	640.031	523.251	661.274	502.203	490.892	O.T.	H3K27ac
I	MICB	6	rs12198185	31297561	rs2596475	31326324	0.000252898	0.0474895	0.0486093	-0.0973558	644.165	700.526	719.814	634.455	680.981	616.211	682.858	645.038	485.852	L.D.	H3K27ac
I	MICB	6	rs12198185	31297561	rs9271874	32595424	0.033966	0.0651796	0.0663955	-0.0772933	639.727	660.722	717.138	633.468	578.511	662.4	823.204	781.384	584.837	O.T.	H3K27ac
I	MICA	6	rs12198185	31297561	rs9266269	31326055	0.000830093	-0.17875	0.026115	0.145301	300.428	305.989	328.323	247.533	311.585	292.684	211.468	297.083	400.399	L.D.	H3K27ac
I	POU5F1	6	rs9265504	31297582	rs2308527	31239821	0.00062161	0.178655	0.373074	-0.15238	45.4755	63.6083	126.215	61.0727	62.7364	65.1094	70.1621	66.4449	74.8488	L.D.	H3K4me1
I	HCG27	6	rs9265504	31297582	rs4947311	31326166	6.55e-06	0.272596	0.260466	-0.154926	44.6167	65.783	77.754	64.2163	85.5066	77.5748	77.2398	81.7636	75.0714	L.D.	H3K27ac
III	DDAH2	6	rs9265504	31297582	rs6457702	32988049	0.0368114	-0.110633	-0.0595489	0.0535374	175.425	176.622	149.516	152.849	165.593	186.406	141.81	157.154	155.113	O.T.	H3K27ac
III	DDAH2	6	rs9265504	31297582	rs9296068	32988695	0.00497051	-0.105088	-0.0595287	0.072709	177.267	168.489	144.261	158.756	170.661	197.621	144.393	157.037	166.322	O.T.	H3K27ac
III	DDAH2	6	rs9265504	31297582	rs11755748	32985804	0.0217835	-0.0751328	-0.0382921	0.0882885	171.716	160.073	128.285	161.936	189.598	231.779	147.86	168.796	185.559	O.T.	H3K27ac
III	RNF5	6	rs28752849	31298177	rs28504248	32588378	0.0349477	-0.0169061	0.0122641	-0.0302196	1442.07	1497.31	1444.28	1414.4	1422.52	1250.83	1405.5	1313.83	1351.59	O.T.	H3K27ac
I	CCHCR1	6	rs4947308	31302284	rs1264300	30882856	0.0202016	0.103302	-0.0518461	0.091077	845.365	800.247	762.338	914.947	973.318	995.737	1076.61	1240.82	1206.43	L.D.	H3K27ac
III	GPANK1	6	rs9265746	31302724	rs6932969	32765671	0.00473512	0.0685077	0.0413535	-0.0477212	681.289	712.366	756.287	729.448	735.401	688.516	791.938	725.524	740.669	L.D.	H3K27ac
III	GPANK1	6	rs9265746	31302724	rs9271176	32578127	0.00331449	0.0983726	0.0548301	-0.0485415	664.942	704.256	734.172	738.563	714.999	740.738	774.078	790.619	730.226	L.D.	H3K27ac
I	POU5F1	6	rs9265746	31302724	rs74618856	31325745	7.71e-07	0.396937	0.274885	-0.220095	39.2334	58.2479	64.2323	62.5685	64.5354	73.6808	95.5731	73.5451	64.8393	L.D.	H3K27ac
I	CCHCR1	6	rs28752872	31302750	rs9266221	31325151	1.21e-06	-0.194243	-0.0592957	0.123698	972.208	908.737	821.637	811.054	909.88	938.474	661.298	773.291	960.53	L.D.	H3K27ac
I	MICB	6	rs6919086	31302927	rs72848222	32596467	0.0139391	0.066878	0.0666626	-0.0734107	657.559	708.631	678.03	693.913	706.536	635.066	761.597	671.06	660.685	O.T.	H3K27ac
I	MICB	6	rs6919086	31302927	rs150689344	32598423	0.0248376	0.0711053	0.0434168	-0.0497181	656.093	679.597	700.795	687.874	713.108	670.146	768.907	673.897	684.85	O.T.	H3K27ac
I	MICB	6	rs6919086	31302927	rs113671639	32597005	0.0146828	0.0778861	0.0483471	-0.0533556	651.146	682.422	700.795	690.762	703.897	687.836	774.187	699.045	684.85	O.T.	H3K27ac
I	HLA-B	6	rs35314769	31303353	rs7753892	31154262	0.00121266	-0.117264	-0.160214	0.0904996	73387	65345.1	47569.2	67207.2	66323.2	60878.6	50854.2	59085.1	56180.1	L.D.	H3K27ac
I	MICB	6	rs28367786	31303366	rs2249742	31240721	0.000827578	0.079838	0.0667811	-0.0568559	633.856	677.324	679.25	672.682	709.806	750.225	769.623	691.838	667.999	L.D.	H3K4me1
I	MICB	6	rs28367786	31303366	rs78372297	32627784	0.0123574	0.0111485	-0.00384645	0.0611194	661.252	662.779	625.264	697.366	725.192	816.472	676.586	764.737	838.369	O.T.	H3K4me1
I	TCF19	6	rs7452226	31303394	rs2516710	30228230	0.00340716	0.0729562	0.0613324	-0.0678376	2100.59	2228.88	2330.23	2298.68	2346.22	2244.1	2442.24	2237.51	2110.26	L.D.	H3K27ac
I	HLA-B	6	rs7452226	31303394	rs28397282	31165846	0.00723059	0.105041	0.00777046	-0.0794247	60438.1	61995.1	56106.2	67702.7	65120.4	61444.8	74228	67810.4	46624.3	L.D.	H3K27ac
I	POU5F1	6	rs7452226	31303394	rs28397282	31165846	0.00387185	0.16607	0.376219	-0.146775	48.1404	76.5928	95.4306	59.4872	74.6107	86.2082	67.2293	84.259	67.106	L.D.	H3K27ac
I	POU5F1	6	rs7452226	31303394	rs7753892	31154262	0.00952268	0.177819	0.309983	-0.121382	47.4314	68.8333	84.2884	56.8561	74.8725	77.5517	66.7863	83.2888	62.2648	L.D.	H3K27ac
I	POU5F1	6	rs7452226	31303394	rs28362345	31165836	0.00104941	0.216303	0.285215	-0.148777	45.8265	62.3033	85.2734	59.7896	70.6032	70.0841	70.5333	74.4383	68.2366	L.D.	H3K27ac
I	POU5F1	6	rs7452226	31303394	rs2308527	31239821	0.00106832	0.25228	0.341299	-0.153467	40.241	57.608	84.3432	52.7767	65.5984	73.0683	69.0227	68.7466	75.4666	L.D.	H3K4me1
I	POU5F1	6	rs7452226	31303394	rs9266233	31325430	0.00247699	0.259708	0.263103	-0.139954	41.0457	55.8314	74.7733	57.3353	68.4597	69.3559	69.4904	74.2345	68.5337	L.D.	H3K27ac
I	POU5F1	6	rs7452226	31303394	rs2524093	31240180	0.00185647	0.292555	0.353214	-0.153272	37.7543	52.8949	76.1085	45.4093	63.2974	73.012	70.8819	68.6026	74.4381	L.D.	H3K4me1
I	POU5F1	6	rs7452226	31303394	rs2524092	31240216	0.00186594	0.292571	0.352317	-0.153258	37.7543	52.8949	76.1085	45.4093	63.3577	72.8334	70.8819	68.6026	74.4381	L.D.	H3K4me1
I	POU5F1	6	rs7452226	31303394	rs2524091	31240293	0.00186594	0.292571	0.352317	-0.153258	37.7543	52.8949	76.1085	45.4093	63.3577	72.8334	70.8819	68.6026	74.4381	L.D.	H3K4me1
I	POU5F1	6	rs7452226	31303394	rs4947311	31326166	0.000112461	0.312905	0.289788	-0.179224	39.8006	54.6822	75.1643	58.0762	66.8065	69.9028	77.3298	71.2745	69.4925	L.D.	H3K27ac
I	POU5F1	6	rs7452226	31303394	rs6921948	31171257	2.7e-07	0.312906	0.273896	-0.21686	46.384	53.2784	80.9229	62.0049	68.5954	66.1624	81.2912	71.5496	60.9677	L.D.	H3K27ac
I	POU5F1	6	rs7452226	31303394	rs9265658	31300571	0.000573495	0.316917	0.31481	-0.179551	34.1629	59.2956	76.5259	62.303	60.4718	70.7989	76.7848	71.0392	71.9528	L.D.	H3K27ac
I	POU5F1	6	rs7452226	31303394	rs9266243	31325623	0.000133623	0.35031	0.303507	-0.1913	37.5478	55.0453	74.4289	58.5383	64.8148	69.3565	85.1452	71.0743	70.858	L.D.	H3K27ac
I	POU5F1	6	rs7452226	31303394	rs9266232	31325424	0.000133623	0.35031	0.303507	-0.1913	37.5478	55.0453	74.4289	58.5383	64.8148	69.3565	85.1452	71.0743	70.858	L.D.	H3K27ac
III	GPANK1	6	rs1634768	31304560	rs74618856	31325745	0.00085968	0.0922528	0.052734	-0.0454893	680.453	698.13	742.152	720.786	716.463	758.62	856.236	762.361	744.961	L.D.	H3K27ac
I	CCHCR1	6	rs28752946	31304572	rs454942	32984989	0.00334216	-0.00589162	0.0797013	-0.0979487	883.558	944.89	938.174	889.939	929.906	927.35	867.331	770.054	560.558	L.D.	H3K27ac
I	CCHCR1	6	rs28752946	31304572	rs6457702	32988049	0.000149325	-0.168637	-0.0980993	0.104569	981.536	922.408	841.722	936.656	899.964	893.642	724.905	778.524	931.26	L.D.	H3K27ac
I	CCHCR1	6	rs28752946	31304572	rs11755748	32985804	0.000650201	-0.0836393	-0.0962392	0.133765	928.313	831.697	713.21	888.818	964.945	972.595	779.298	912.567	1060.86	L.D.	H3K27ac
I	CCHCR1	6	rs28367793	31304742	rs454942	32984989	0.000190103	0.00216595	0.111505	-0.123612	866.951	996.45	961.746	907.402	892.996	913.97	868.354	782.996	560.558	L.D.	H3K27ac
I	CCHCR1	6	rs28367793	31304742	rs6457702	32988049	1.01e-05	-0.188764	-0.121671	0.119488	1009.66	932.332	828.853	936.971	901.672	881.817	724.849	783.001	935.937	L.D.	H3K27ac
I	TCF19	6	rs28732124	31305284	rs9264960	31276396	0.00231615	-0.0919042	-0.0373288	0.0578652	2378.39	2470.57	2217.83	2299.07	2292.16	2395.4	1986.22	2259.1	2151.5	L.D.	H3K27ac
III	GPANK1	6	rs375326	31306779	rs74618856	31325745	0.0002705	0.0901584	0.0630466	-0.0513697	683.717	688.691	758.037	716.928	716.957	773.766	856.236	756.678	736.656	L.D.	H3K27ac
I	HLA-B	6	rs35327418	31307070	rs2524094	31240041	0.00424872	-0.179464	-0.0940946	0.0842815	75712.8	71180.5	61762.9	64135.1	64788.7	66559.4	51396.7	58095.6	57746.6	L.D.	H3K4me1
I	HLA-B	6	rs35327418	31307070	rs7753892	31154262	0.000614022	-0.126535	-0.160848	0.0944762	73667.8	66273.6	47198.1	66473	65307.3	59924.3	50854.2	60013.4	56807.3	L.D.	H3K27ac
I	MICB	6	rs9295981	31308524	rs28397284	31166936	0.00434871	0.0592931	0.0791225	-0.0689856	660.363	715.517	889.278	701.798	677.168	823.685	747.13	707.996	672.475	L.D.	H3K27ac
I	MICB	6	rs9295981	31308524	rs7753892	31154262	0.0272915	0.0642227	0.0415729	-0.042353	652.467	690.448	723.061	716.16	671.148	730.389	747.764	704.221	714.361	L.D.	H3K27ac
I	MICB	6	rs9295981	31308524	rs28397282	31165846	0.00786054	0.0655961	0.0497032	-0.0559528	657.222	699.89	743.381	709.047	672.538	736.531	742.62	719.008	665.406	L.D.	H3K27ac
I	MICB	6	rs9295981	31308524	rs28362345	31165836	0.00167691	0.0797363	0.0552726	-0.0569614	654.224	694.226	755.99	702.408	692.599	696.766	830.329	709.023	695.186	L.D.	H3K27ac
III	LY6G5C	6	rs9295981	31308524	rs9266221	31325151	0.00879003	-0.164898	-0.109177	0.100927	25.4732	23.3657	21.9788	23.3267	21.6403	20.834	17.6785	19.3733	23.2815	O.T.	H3K27ac
I	MICA	6	rs28380790	31309797	rs74618856	31325745	0.00394688	-0.195537	-0.000907605	0.0938948	300.352	301.957	299.968	232.95	270.728	292.704	209.14	260.328	296.707	L.D.	H3K27ac
I	MICA	6	rs28380790	31309797	rs9266269	31326055	0.0145524	-0.127588	0.0454496	0.0826741	297.801	308.085	333.051	252.192	311.23	293.421	236.37	290.544	330.587	L.D.	H3K27ac
III	DDX39B	6	rs9265807	31310035	rs4713571	32626899	0.0073686	-0.0033749	0.0260812	-0.023797	7893.61	7957.44	8196.5	7882.05	8135.77	8564.83	7837.49	7577.69	7405.98	O.T.	H3K4me1
III	DDX39B	6	rs9265807	31310035	rs2036202	32596309	0.0494162	0.0126418	0.0251948	-0.0180398	7779.34	7834.89	8054.65	8103.29	7865	8072.51	7916.72	7771.24	7715.75	O.T.	H3K27ac
III	GPANK1	6	rs34733406	31310627	rs7770501	33048937	0.0139907	0.0537359	-0.00216562	-0.0611065	714.575	717.628	721.979	772.393	690.6	693.712	787.626	722.708	615.269	L.D.	H3K27ac
I	HLA-B	6	rs34733406	31310627	rs28397284	31166936	0.0452687	-0.0860017	-0.0709732	0.0684754	69072.8	64655.8	43839.7	63930.9	64643.4	82157.5	55211.5	64609.2	58361.8	L.D.	H3K27ac
I	POU5F1	6	rs2854014	31310827	rs2596475	31326324	2.86e-05	0.342841	0.249464	-0.181419	44.227	55.5651	73.1613	61.3132	56.0691	69.5549	92.8264	74.9217	68.4473	L.D.	H3K27ac
I	PSORS1C1	6	rs2854013	31311137	rs2249741	31240712	0.0404236	0.468089	0.454345	-0.2406	1.65052	2.88834	4.7911	3.68599	4.57443	5.39902	4.38541	5.64125	4.72857	O.T.	H3K4me1
I	PSORS1C1	6	rs2854013	31311137	rs9265639	31300068	0.0336002	0.46845	0.554927	-0.280439	1.73375	3.01451	6.82777	3.7226	4.5656	5.69609	4.62084	5.27379	5.14865	O.T.	H3K27ac
I	PSORS1C1	6	rs2854013	31311137	rs2249742	31240721	0.00288026	0.533614	0.637041	-0.380984	1.61185	3.66652	6.82777	3.76039	4.9456	4.53603	5.78575	5.18147	4.65969	O.T.	H3K4me1
I	PSORS1C1	6	rs2854013	31311137	rs2524093	31240180	0.00498443	0.635949	0.62625	-0.349601	1.71479	2.73874	4.7911	3.01537	3.91501	6.14482	5.10624	5.59225	4.88711	O.T.	H3K4me1
I	PSORS1C1	6	rs2854013	31311137	rs2524092	31240216	0.00474177	0.639131	0.627245	-0.351548	1.71479	2.73874	4.7911	3.01537	3.91501	6.14482	5.10624	5.61625	4.87867	O.T.	H3K4me1
I	PSORS1C1	6	rs2854013	31311137	rs2524091	31240293	0.00474177	0.639131	0.627245	-0.351548	1.71479	2.73874	4.7911	3.01537	3.91501	6.14482	5.10624	5.61625	4.87867	O.T.	H3K4me1
I	PSORS1C1	6	rs2854013	31311137	rs2308527	31239821	0.000148137	0.692552	0.794619	-0.477534	1.6378	3.36662	6.82777	3.58402	3.96328	8.03271	6.86374	5.38034	4.69541	O.T.	H3K4me1
I	PSORS1C1	6	rs2854013	31311137	rs9264642	31238490	0.000642008	0.706565	0.639917	-0.411187	1.8081	2.5207	5.32344	3.01537	4.24806	5.91136	5.47801	6.03589	4.48388	O.T.	H3K4me1
I	CCHCR1	6	rs2854012	31311164	rs2249741	31240712	4.31e-09	-0.116119	-0.149114	0.147316	897.933	796.915	688.171	867.412	952.64	905.407	754.23	874.334	1013.74	L.D.	H3K4me1
I	CCHCR1	6	rs2854012	31311164	rs9264960	31276396	1.99e-06	-0.0341185	-0.179166	0.133805	836.354	748.495	348.574	891.474	984.287	814.716	789.744	952.618	946.321	L.D.	H3K27ac
I	PSORS1C1	6	rs9265829	31311362	rs9263872	31170608	0.0135353	0.558244	0.638548	-0.338552	1.63472	3.11667	1.00374	2.99869	5.00066	5.98632	5.19368	5.43937	4.79369	O.T.	H3K27ac
I	PSORS1C1	6	rs9265829	31311362	rs2524093	31240180	0.0272099	0.653578	0.539246	-0.302051	1.71479	1.49988	3.43332	3.01537	3.99583	6.42544	5.10624	5.57166	5.0168	O.T.	H3K4me1
I	PSORS1C1	6	rs9265829	31311362	rs2524092	31240216	0.0262146	0.656975	0.540211	-0.30404	1.71479	1.49988	3.43332	3.01537	3.99583	6.42544	5.10624	5.5951	5.0085	O.T.	H3K4me1
I	PSORS1C1	6	rs9265829	31311362	rs2524091	31240293	0.0262146	0.656975	0.540211	-0.30404	1.71479	1.49988	3.43332	3.01537	3.99583	6.42544	5.10624	5.5951	5.0085	O.T.	H3K4me1
I	PSORS1C1	6	rs9265829	31311362	rs9264642	31238490	0.00279161	0.780078	0.629184	-0.403653	1.71479	1.33323	4.11998	3.00406	4.01953	6.42544	5.47801	6.08062	4.58245	O.T.	H3K4me1
I	DDR1	6	rs4713456	31311671	rs1264300	30882856	0.0120732	0.199687	0.23586	-0.174065	364.092	454.704	586.675	434.607	507.639	473.551	519.393	459.138	407.191	L.D.	H3K27ac
I	DDR1	6	rs4713456	31311671	rs4947311	31326166	0.045092	0.257728	0.150934	-0.136717	329.612	422.749	465.797	480.439	473.507	490.762	586.618	433.995	461.108	L.D.	H3K27ac
I	CCHCR1	6	rs28380857	31311684	rs9296068	32988695	0.00425332	-0.172106	-0.0416085	0.104021	928.445	905.395	838.496	790.804	912.641	869.378	624.462	771.553	823.274	L.D.	H3K27ac
I	PSORS1C1	6	rs4521636	31312293	rs9296068	32988695	0.0198637	0.0732326	-0.468912	0.27795	4.60245	2.97119	0.724599	4.83024	4.3105	4.05079	5.06859	6.34876	4.77941	O.T.	H3K27ac
III	LST1	6	rs9265878	31313033	rs1346932	32985413	0.00305048	0.374806	0.0938423	-0.214938	152.348	171.979	178.506	195.469	183.454	171.702	517.128	239.736	174.786	L.D.	H3K27ac
III	LST1	6	rs9265878	31313033	rs4713605	32985992	0.000290773	0.377244	0.120335	-0.274552	155.789	170.885	201.887	197.194	181.849	133.358	443.064	224.721	158.458	L.D.	H3K27ac
III	LST1	6	rs9265878	31313033	rs6457702	32988049	0.00242408	0.405346	0.0889143	-0.214572	155.912	165.001	180.824	183.007	195.345	165.907	647.653	245.219	186.676	L.D.	H3K27ac
III	LST1	6	rs9265878	31313033	rs454942	32984989	0.000202738	0.0324509	-0.0848111	0.275746	173.597	162.744	144.996	170.355	207.887	177.734	197.933	311.808	647.653	L.D.	H3K27ac
I	PSORS1C1	6	rs7450302	31313362	rs9266233	31325430	0.0180265	0.509914	0.620495	-0.332164	1.61871	3.06963	2.00748	3.58886	4.23692	6.55398	5.01847	5.34492	4.86522	O.T.	H3K27ac
III	DDAH2	6	rs7450302	31313362	rs1346932	32985413	0.0334399	-0.161029	-0.117983	0.0851367	167.564	193.825	133.501	183.555	170.136	162.494	144.646	157.096	162.093	O.T.	H3K27ac
III	DDAH2	6	rs7450302	31313362	rs9296068	32988695	0.0443516	-0.138459	-0.0985521	0.0798316	175.319	186.495	133.489	176.248	169.395	165.045	147.301	157.881	167.354	O.T.	H3K27ac
III	DDAH2	6	rs7450302	31313362	rs11755748	32985804	0.0441054	-0.110249	-0.0982526	0.108661	178.684	170.884	128.285	171.349	169.537	231.779	150.014	169.846	185.559	O.T.	H3K27ac
III	LST1	6	rs2854005	31313916	rs1346932	32985413	0.00186115	0.342551	0.119935	-0.208309	145.053	170.674	176.549	198.55	192.654	180.884	343.163	200.836	155.694	L.D.	H3K27ac
III	LST1	6	rs2854005	31313916	rs6457702	32988049	0.000905564	0.383216	0.124103	-0.218079	146.611	161.026	182.434	189.014	202.802	174.181	360.579	208.178	159.234	L.D.	H3K27ac
III	DDX39B	6	rs2854005	31313916	rs2856821	33046742	0.020598	-0.0336136	-0.0187967	0.0290207	8013.76	7887.52	7623.65	7758.73	7801.54	8255.85	7521.14	7761.34	8105.35	L.D.	H3K27ac
III	LST1	6	rs2854005	31313916	rs454942	32984989	0.000265964	0.00165648	-0.112168	0.271826	172.149	157.725	132.982	178.614	213.379	215.895	172.462	217.65	595.953	L.D.	H3K27ac
I	CCHCR1	6	rs3916451	31314302	rs2249741	31240712	1.86e-08	-0.09418	-0.0932218	0.14786	897.933	809.667	743.946	873.379	868.517	979.911	737.695	935.06	1082.31	L.D.	H3K4me1
I	CCHCR1	6	rs3916451	31314302	rs9264960	31276396	2.53e-05	-0.0370783	-0.0982358	0.113039	836.354	805.241	628.688	858.522	941.629	884.817	756.984	988.451	988.053	L.D.	H3K27ac
III	LST1	6	rs9265977	31315959	rs2257789	32765383	0.0161737	-0.124111	-0.0149063	0.18322	170.524	167.855	165.059	160.262	183.912	222.865	91.4553	187.99	207.939	O.T.	H3K27ac
III	LST1	6	rs9265977	31315959	rs115243766	32596635	0.036586	0.0549627	-0.111245	0.190751	174.705	147.357	158.679	188.014	221.434	187.253	174.899	191.086	276.174	L.D.	H3K27ac
III	LST1	6	rs9265977	31315959	rs114508509	32596324	0.0283769	0.0592672	-0.115237	0.207153	174.425	148.078	158.679	188.983	220.13	178.87	177.727	194.156	276.174	L.D.	H3K27ac
III	LST1	6	rs9265977	31315959	rs140145058	32597435	0.0357643	0.0680911	-0.080996	0.20902	171.202	148.959	158.679	187.169	230.364	183.012	177.727	194.156	276.174	L.D.	H3K27ac
I	HCG27	6	rs9265981	31316079	rs41544212	31238815	0.00114432	0.182896	0.231319	-0.202357	63.2733	80.2646	81.2396	78.7285	82.807	66.2804	86.163	81.9512	47.3708	L.D.	H3K4me1
I	MICA	6	rs6925809	31317857	rs2524086	31241311	0.0182707	-0.0845324	-0.0140342	0.100156	303.222	292.164	297.985	272.92	318.692	392.682	264.607	288.125	302.842	L.D.	H3K27ac
I	MICA	6	rs6925809	31317857	rs2853949	31241664	0.0182707	-0.0845324	-0.0140342	0.100156	303.222	292.164	297.985	272.92	318.692	392.682	264.607	288.125	302.842	L.D.	H3K27ac
I	HLA-C	6	rs6925809	31317857	rs2524094	31240041	0.0356942	-0.0264792	-0.0536421	0.0634825	35784.8	34707.3	32158.3	31453.7	36462.6	35463.3	36600.8	37178	39447	L.D.	H3K4me1
I	MICB	6	rs2596506	31318553	rs454942	32984989	0.0304082	0.0640655	0.0686755	-0.0475348	642.442	667.664	776.608	672.882	681.575	694.59	721.03	705.663	684.823	O.T.	H3K27ac
I	MICB	6	rs2596506	31318553	rs9273527	32628621	0.0412947	0.0680162	0.10866	-0.0415949	628.816	678.548	734.784	639.032	697.261	766.811	705.706	716.475	730.324	O.T.	H3K4me1
I	MICB	6	rs2596506	31318553	rs1766	32627795	0.0218045	0.076269	0.0340794	-0.0411999	672.902	611.484	709.624	685.323	649.163	712.672	759.565	702.609	676.764	O.T.	H3K4me1
III	LST1	6	rs2596506	31318553	rs9273505	32628420	0.00938281	0.235623	0.241129	-0.143619	130.387	175.404	221.547	155.407	173.237	174.983	205.273	200.811	189.415	L.D.	H3K4me1
III	LST1	6	rs2596506	31318553	rs4713605	32985992	0.0015829	0.265628	0.270407	-0.204149	130.461	175.996	226.246	157.409	172.161	174.205	218.11	190.775	169.58	L.D.	H3K27ac
I	POU5F1	6	rs2442730	31319157	rs41544212	31238815	9.88e-06	0.245821	0.473433	-0.323814	45.4385	81.257	47.3515	60.3712	73.9334	75.6874	76.9689	64.0811	53.7415	L.D.	H3K4me1
I	CCHCR1	6	rs2442728	31319355	rs2516710	30228230	0.00224743	-0.0454187	0.0870857	-0.11688	905.561	994.736	924.859	875.251	876.68	960.497	834.113	664.516	572.562	L.D.	H3K27ac
I	TCF19	6	rs2442728	31319355	rs9266269	31326055	0.00108874	-0.0237704	0.0587654	-0.0847682	2292.52	2445.92	2439.22	2311.26	2282.86	2220.79	2145.66	1918.01	1601.15	L.D.	H3K27ac
I	HLA-C	6	rs2442728	31319355	rs7753892	31154262	0.0299544	-0.00651719	-0.0155005	-0.0518789	36652.8	35857.6	34346.2	35307.4	33855	32150.2	36743.1	32976.2	27103.8	L.D.	H3K27ac
I	HLA-C	6	rs2442728	31319355	rs74618856	31325745	0.049236	-0.00345511	0.0412938	-0.0456612	35471.2	35474.3	37447.6	33171.1	34655	34388.1	34841.8	33281	29994.7	L.D.	H3K27ac
I	HLA-C	6	rs2442728	31319355	rs9263872	31170608	0.00783624	-0.000694644	0.0174498	-0.0604561	36114.1	36496.9	36047.6	34662.8	34132.1	33979.2	36743.1	32976.2	27103.8	L.D.	H3K27ac
I	HLA-C	6	rs2442728	31319355	rs6921948	31171257	0.00141737	0.0144471	0.0362892	-0.0704429	36144.3	35309.7	37440.8	34302.8	34361	34048.9	36743.1	33154.7	27214.3	L.D.	H3K27ac
I	HLA-C	6	rs2442728	31319355	rs2596475	31326324	0.0123938	0.0200808	0.0417121	-0.0601528	35850.1	35364.7	37444.1	33173.8	34434.2	34409	39518.9	33655.7	29949.8	L.D.	H3K27ac
I	TCF19	6	rs2442728	31319355	rs2249741	31240712	0.000160969	0.0347314	0.073383	-0.0775265	2133.49	2335.38	2466.26	2262.8	2316.4	2301.86	2089.56	2222.09	1658.53	L.D.	H3K4me1
I	CCHCR1	6	rs2442728	31319355	rs2524093	31240180	0.00216461	0.0390326	0.0202588	-0.10154	911.472	932.241	940.063	975.684	894.683	845.534	916.072	832.72	629.893	L.D.	H3K4me1
I	HLA-C	6	rs2442728	31319355	rs2524092	31240216	0.00515169	0.0410994	0.0547574	-0.0723146	33632.2	35593.7	37124.5	33551.4	34775.6	34019.2	35285	34060.6	29221.2	L.D.	H3K4me1
I	HLA-C	6	rs2442728	31319355	rs2524091	31240293	0.00515169	0.0410994	0.0547574	-0.0723146	33632.2	35593.7	37124.5	33551.4	34775.6	34019.2	35285	34060.6	29221.2	L.D.	H3K4me1
I	CCHCR1	6	rs2442728	31319355	rs2524092	31240216	0.00170637	0.0422069	0.0231618	-0.10369	911.472	927.993	942.653	975.684	894.683	845.534	916.072	832.72	629.893	L.D.	H3K4me1
I	CCHCR1	6	rs2442728	31319355	rs2524091	31240293	0.00170637	0.0422069	0.0231618	-0.10369	911.472	927.993	942.653	975.684	894.683	845.534	916.072	832.72	629.893	L.D.	H3K4me1
I	HLA-C	6	rs2442728	31319355	rs2524093	31240180	0.00379921	0.0442967	0.0579974	-0.0746961	33632.2	35447.1	37240	33551.4	34775.6	34019.2	35285	34060.6	29221.2	L.D.	H3K4me1
I	HLA-C	6	rs2442728	31319355	rs9266243	31325623	0.00587345	0.046795	0.0387135	-0.0721293	36753.6	34775.1	37382.8	33930.8	34668.4	34091.5	44802.5	34796.5	29990.8	L.D.	H3K27ac
I	HLA-C	6	rs2442728	31319355	rs9266232	31325424	0.00587345	0.046795	0.0387135	-0.0721293	36753.6	34775.1	37382.8	33930.8	34668.4	34091.5	44802.5	34796.5	29990.8	L.D.	H3K27ac
I	VARS2	6	rs2442728	31319355	rs9266233	31325430	0.00675961	-0.0958741	0.0294218	0.0374204	1514.37	1590.99	1598.56	1413.23	1487.44	1608.44	1225.21	1408.05	1537	O.T.	H3K27ac
I	CCHCR1	6	rs9266063	31319391	rs6901903	32442436	0.0327502	-0.0317903	0.121352	-0.0764772	862.06	1031.84	974.07	862.1	919.174	966.339	831.681	786.413	769.515	L.D.	H3K27ac
I	POU5F1	6	rs9266063	31319391	rs2516710	30228230	0.0411617	0.213603	0.147345	-0.132722	48.0024	60.7616	61.2542	69.4624	69.3728	74.0775	75.6332	73.342	28.3467	L.D.	H3K27ac
I	CCHCR1	6	rs34429926	31319397	rs28397282	31165846	0.00486618	0.149894	-0.21573	-0.100639	928.991	766.799	549.034	1062.12	842.515	577.702	1266.18	840.332	369.431	L.D.	H3K27ac
I	CCHCR1	6	rs34429926	31319397	rs9266269	31326055	9.27e-11	0.222493	0.0651891	-0.26094	834.442	889.788	914.988	1030.97	850.601	778.97	1365.63	939.785	469.436	L.D.	H3K27ac
I	CCHCR1	6	rs34429926	31319397	rs9264642	31238490	4.16e-10	-0.246927	-0.0797805	0.244048	943.318	858.534	808.626	719.733	925.229	999.548	369.431	840.332	1266.18	L.D.	H3K4me1
I	CCHCR1	6	rs34429926	31319397	rs9266233	31325430	4.08e-12	-0.190767	-0.0934484	0.247284	933.637	843.061	781.328	781.565	947.738	1019.08	469.436	939.785	1365.63	L.D.	H3K27ac
I	CCHCR1	6	rs34429926	31319397	rs9266221	31325151	5.63e-08	-0.113194	-0.0393095	0.193542	885.258	829.477	829.8	813.034	947.003	1045.59	569.165	1011.22	1365.63	L.D.	H3K27ac
III	C4A	6	rs9266064	31319457	rs1346932	32985413	0.0320279	-0.00296947	0.0740478	-0.0873857	60.5858	70.7647	72.7096	65.8956	65.0002	63.0727	61.7143	58.1442	51.7665	O.T.	H3K27ac
I	MICB	6	rs9405083	31319489	rs2133036	32596203	0.0189115	0.0203937	-0.0511458	0.0592941	682.131	659.02	566.694	691.288	715.878	716.45	726.099	730.347	823.169	O.T.	H3K27ac
I	HCG27	6	rs4644106	31319586	rs6921948	31171257	2.66e-05	0.388784	0.330771	-0.193344	38.7393	51.1258	69.756	58.5364	67.1647	77.7121	88.4587	77.4215	77.8883	L.D.	H3K27ac
I	HCG27	6	rs4644106	31319586	rs2524094	31240041	3.26e-07	0.453222	0.399893	-0.241072	36.5325	52.824	69.756	55.6504	67.7699	79.1575	86.1471	83.6653	74.7917	L.D.	H3K4me1
I	MICB	6	rs9266071	31319620	rs2856821	33046742	0.0387916	0.0592896	0.0530457	-0.047907	656.204	672.895	773.374	685.176	677.871	761.881	733.797	706.434	650.633	O.T.	H3K27ac
I	MICB	6	rs9266074	31319733	rs9271857	32595147	0.0218128	0.0791489	0.0646573	-0.0393844	607.459	647.569	734.921	691.042	677.958	699.517	713.598	718.818	716.909	O.T.	H3K27ac
I	MICB	6	rs9266074	31319733	rs9271789	32594768	0.0152119	0.0795241	0.0758242	-0.040459	597.83	662.526	734.921	681.509	693.028	699.517	707.066	728.565	720.547	O.T.	H3K27ac
I	MICB	6	rs9266074	31319733	rs9271859	32595231	0.0106844	0.0803182	0.0687001	-0.0426987	608.249	649.517	734.921	686.322	684.887	699.517	719.192	707.3	716.909	O.T.	H3K27ac
I	HCG27	6	rs9266074	31319733	rs2596487	31325056	0.0336336	0.147991	0.14451	-0.13614	57.7957	71.5508	78.5704	75.3764	73.9044	73.325	80.6743	72.4801	65.3424	L.D.	H3K27ac
III	GPANK1	6	rs9266074	31319733	rs2596487	31325056	0.000690418	0.0143626	-0.0865633	0.0755183	723.569	681.861	595.431	740.658	699.285	759.62	748.091	808.891	964.413	L.D.	H3K27ac
I	MICA	6	rs113274764	31320397	rs9266221	31325151	0.00161692	-0.260086	-0.0430556	0.156071	316.423	294.928	290.428	242.227	267.508	315.854	194.747	235.254	294.432	L.D.	H3K27ac
I	MICB	6	rs9266089	31320509	rs9266269	31326055	0.00346636	0.057792	0.126106	-0.0911162	658.805	756.145	832.183	690.673	722.933	707.858	770.93	707.477	739.835	L.D.	H3K27ac
I	HCG27	6	rs9266089	31320509	rs41544212	31238815	0.00796329	0.204287	0.190323	-0.203457	64.8521	80.3889	65.8158	81.7182	85.6063	65.7899	78.5725	74.7755	45.7953	L.D.	H3K4me1
I	POU5F1	6	rs2523616	31320562	rs2249741	31240712	2.71e-07	0.435928	0.488202	-0.292332	37.0906	62.0979	103.329	48.5348	58.3656	70.6245	80.2643	73.4595	65.5308	L.D.	H3K4me1
I	VARS2	6	rs2523614	31320654	rs28397284	31166936	0.00057665	0.0566824	0.0103664	-0.0659055	1474.3	1471.91	1556.43	1606.35	1533.03	1423.83	1585.37	1433.88	1177.15	L.D.	H3K27ac
I	VARS2	6	rs2523614	31320654	rs28397282	31165846	6.1e-05	0.0633709	0.0233328	-0.0684108	1454.5	1495.35	1536.79	1603.97	1572.99	1341.17	1585.37	1451.83	1214.88	L.D.	H3K27ac
I	CCHCR1	6	rs2523614	31320654	rs4947311	31326166	1.46e-09	-0.159886	-0.124125	0.176015	963.407	845.388	754.296	813.958	915.129	910.671	647.672	825.627	1098.13	L.D.	H3K27ac
I	CCHCR1	6	rs2523614	31320654	rs9266233	31325430	4.88e-09	-0.132103	-0.112242	0.170203	946.626	832.176	756.529	791.692	924.684	916.007	674.011	892.303	1117.85	L.D.	H3K27ac
I	CCHCR1	6	rs2523614	31320654	rs9266221	31325151	3.8e-06	-0.0876597	-0.0540153	0.13312	891.844	829.587	795.115	802.673	911.524	960.7	749.425	851.596	1125.9	L.D.	H3K27ac
I	CCHCR1	6	rs2523614	31320654	rs9296068	32988695	0.0343106	0.00775202	-0.054083	0.0722413	874.586	846.83	779.081	886.589	925.971	875.721	871.497	1001.71	1046.71	L.D.	H3K27ac
I	MICB	6	rs2523613	31320687	rs28535317	32589065	0.0243759	0.106203	0.0273014	-0.0817796	668.941	701.319	656.256	743.725	700.665	659.301	838.604	760.872	660.192	O.T.	H3K27ac
I	MICB	6	rs2523613	31320687	rs72848222	32596467	0.0230793	0.106421	0.0290416	-0.0810993	668.386	700.09	656.256	742.961	702.905	659.301	838.604	760.872	660.192	O.T.	H3K27ac
I	MICB	6	rs2523613	31320687	rs116603725	32595222	0.000643207	0.116522	0.0444401	-0.110761	666.159	690.802	758.836	751.186	686.326	659.959	838.604	760.872	660.192	O.T.	H3K27ac
I	MICB	6	rs2523613	31320687	rs114508509	32596324	0.00149758	0.118976	0.0512427	-0.101835	663.529	697.975	745.659	748.704	707.238	659.959	838.604	760.872	660.192	O.T.	H3K27ac
I	MICB	6	rs2523613	31320687	rs140145058	32597435	0.000189014	0.11915	0.0495169	-0.121405	664.669	703.238	742.534	754.107	679.092	659.959	838.604	760.872	660.192	O.T.	H3K27ac
I	MICB	6	rs2523613	31320687	rs115243766	32596635	0.00193904	0.119299	0.0425612	-0.0982869	665.524	683.686	764.966	750.454	703.649	659.959	838.604	760.872	660.192	O.T.	H3K27ac
I	MICB	6	rs2523613	31320687	rs189761145	32594503	0.000472725	0.121415	0.0436897	-0.103488	665.465	683.641	751.111	752.154	703.294	654.269	838.604	760.872	660.192	O.T.	H3K27ac
I	VARS2	6	rs373929945	31320870	rs28397284	31166936	0.000229015	0.05513	0.0374276	-0.0657719	1445.91	1453.79	1608.7	1536.89	1513.4	1414.13	1607.71	1477.76	1177.15	L.D.	H3K27ac
I	MICB	6	rs373929945	31320870	rs79471319	32627777	0.021846	0.0772077	0.0108322	-0.0497111	647.793	636.586	683.015	706.316	659.625	681.77	755.637	681.202	652.038	O.T.	H3K4me1
I	CCHCR1	6	rs2596502	31321032	rs1634792	31276751	0.00247161	-0.164366	-0.0183283	0.13987	946.735	972.618	861.43	824.326	938.158	996.688	662.462	868.965	1140.42	L.D.	H3K27ac
I	TCF19	6	rs2596502	31321032	rs1634792	31276751	0.00963901	-0.0790643	0.0293309	0.0799427	2328.95	2491.3	2376.32	2203.54	2422.99	2679.46	1930.98	2586.95	2712.55	L.D.	H3K27ac
I	VARS2	6	rs2596501	31321211	rs9263872	31170608	0.00285941	0.0565467	0.0561456	-0.0415682	1435.36	1521.34	1544.13	1511.35	1522.9	1604.22	1613.61	1568.19	1500.91	L.D.	H3K27ac
I	VARS2	6	rs2596501	31321211	rs7753892	31154262	2.75e-06	0.0654522	0.048369	-0.0634746	1445.04	1515.83	1553.67	1540.85	1535.12	1520.77	1644.6	1526.24	1385.54	L.D.	H3K27ac
I	VARS2	6	rs2596501	31321211	rs74618856	31325745	0.00388773	0.066194	0.0624245	-0.0404065	1406.63	1478.74	1587.18	1512.55	1517.12	1582.18	1617.34	1563.08	1539.03	O.T.	H3K27ac
I	VARS2	6	rs2596501	31321211	rs2596475	31326324	0.00303516	0.0728202	0.0697037	-0.0434186	1376.76	1482.8	1575.78	1513.54	1507.35	1582.11	1605.22	1564.14	1540.79	O.T.	H3K27ac
I	MICB	6	rs2596501	31321211	rs2516050	32570352	0.0352473	0.0837373	0.0515921	-0.0389702	624.716	673.709	681.144	672.498	700.208	684.957	738.764	732.417	693.843	O.T.	H3K27ac
I	MICB	6	rs2596501	31321211	rs4947311	31326166	6.94e-05	0.134371	0.0650555	-0.0677534	614.847	648.007	689.035	694.578	674.135	698.825	771.062	762.369	676.479	L.D.	H3K27ac
I	MICB	6	rs6922309	31321238	rs28504248	32588378	0.00500965	-0.0143251	0.062013	-0.0919183	682.754	731.426	766.579	680.196	655.216	630.303	561.106	579.047	535.737	O.T.	H3K27ac
I	MICB	6	rs6922309	31321238	rs2647060	32569667	4.98e-06	0.00412774	0.107108	-0.158072	681.382	761.846	885.042	698.357	628.741	617.954	579.047	561.106	535.737	O.T.	H3K27ac
I	CCHCR1	6	rs9266095	31321327	rs74618856	31325745	1.18e-06	-0.103905	-0.0769271	0.147805	934.446	845.381	789.791	797.556	905.87	962.533	770.605	946.237	1121.1	S.A.	H3K27ac
III	LST1	6	rs2596499	31321429	rs116603725	32595222	0.0139074	0.0979184	-0.11829	0.218188	169.777	146.171	153.513	183.607	197.193	203.3	202.446	370.333	154.054	L.D.	H3K27ac
III	LST1	6	rs2596499	31321429	rs140145058	32597435	0.0409988	0.109365	-0.0706546	0.175424	166.763	157.66	153.513	185.698	190.565	212.987	199.589	437.027	215.114	L.D.	H3K27ac
I	CCHCR1	6	rs2523611	31321464	rs4713605	32985992	0.00404174	-0.165871	-0.0743373	0.108044	959.344	919.556	781.497	798.164	879.248	849.643	693.027	828.868	752.922	L.D.	H3K27ac
I	CCHCR1	6	rs114322933	31321577	rs9265656	31300518	1.39e-05	-0.248414	-0.0753629	0.200998	870.627	911.108	824.043	857.698	869.786	959.059	315.639	859.482	1115.23	L.J.	H3K27ac
I	CCHCR1	6	rs114322933	31321577	rs9265658	31300571	3.8e-06	-0.203916	-0.103442	0.194807	959.86	885.823	793.987	767.882	918.381	952.15	315.639	859.482	1115.23	L.J.	H3K27ac
I	CCHCR1	6	rs114322933	31321577	rs2308527	31239821	2.17e-08	-0.1962	-0.112272	0.213277	943.357	871.938	760.957	741.443	940.478	960.607	315.639	869.911	1142.82	L.J.	H3K4me1
I	CCHCR1	6	rs114322933	31321577	rs9265639	31300068	4.87e-06	-0.112049	-0.110487	0.163769	933.837	895.12	770.95	868.722	946.512	948.86	781.641	869.677	1410.84	L.J.	H3K27ac
I	MICB	6	rs7762909	31321578	rs79471319	32627777	0.0421625	0.070467	0.0223648	-0.0465922	612.025	642.238	709.398	699.709	665.276	638.753	732.941	663.663	714.676	O.T.	H3K4me1
I	MICB	6	rs7762909	31321578	rs115354686	32598262	0.039735	0.0725634	0.0718588	-0.0469164	613.238	657.001	751.359	674.892	701.913	621.383	717.209	704.454	695.562	O.T.	H3K27ac
I	MICB	6	rs7762909	31321578	rs2257789	32765383	0.00447537	0.124547	0.0943127	-0.0606043	560.21	632.637	699.962	677.062	668.755	698.217	747.075	710.001	702.862	O.T.	H3K27ac
I	MICB	6	rs2770	31321807	rs6921651	32595345	0.00338546	0.114106	0.0740627	-0.0569273	588.581	623.16	668.412	683.456	718.54	703.432	741.118	697.66	696.31	O.T.	H3K27ac
I	MICB	6	rs2770	31321807	rs9273384	32626954	0.0353461	0.158843	0.0927531	-0.0614183	559.593	606.532	635.42	684.781	653.618	707.12	756.277	718.584	709.357	O.T.	H3K4me1
I	MICB	6	rs2770	31321807	rs9271222	32579365	0.033242	0.166522	0.103161	-0.0663333	543.125	609.126	635.42	654.755	673.432	706.917	743.986	731.08	709.357	O.T.	H3K27ac
I	CCHCR1	6	rs2768	31321856	rs4713605	32985992	0.0150159	-0.151442	-0.0709835	0.0937219	914.701	940.881	753.36	891.985	851.936	836.658	476.47	844.787	881.021	L.D.	H3K27ac
I	MICB	6	rs2768	31321856	rs2036202	32596309	0.00933746	-0.0562965	0.00437227	0.0674126	664.58	652.478	674.436	662.208	716.706	717.233	315.041	617.212	793.619	O.T.	H3K27ac
I	MICB	6	rs2768	31321856	rs9271763	32594061	0.0054202	-0.01111	-0.0150184	0.058614	665.861	672.552	653.073	687.712	725.597	720.902	441.02	704.05	823.854	O.T.	H3K27ac
I	MICB	6	rs2768	31321856	rs9271620	32591777	0.00932881	-0.00775008	-0.0132328	0.0558153	664.751	671.48	655.467	685.402	729.942	715.073	441.02	704.05	823.854	O.T.	H3K27ac
I	MICB	6	rs2768	31321856	rs2133036	32596203	0.0344387	0.0394396	-0.0501008	0.0553825	673.403	651.087	599.472	715.811	717.064	683.294	697.622	781.623	841.072	O.T.	H3K27ac
I	MICB	6	rs1055890	31321915	rs9266221	31325151	0.000607165	0.119052	0.0635749	-0.0652073	630.038	647.117	728.615	726.238	687.727	716.96	781.088	736.804	689.816	S.A.	H3K27ac
I	MICB	6	rs1055890	31321915	rs4947311	31326166	0.00591835	0.120274	0.0413993	-0.0513088	630.493	643.602	673.191	706.594	703.245	707.797	781.088	751.915	667.333	S.A.	H3K27ac
I	MICB	6	rs1055890	31321915	rs2257789	32765383	0.000614022	0.155341	0.0750371	-0.0668365	587.549	629.203	687.099	704.448	706.916	704.624	806.764	727.586	719.245	O.T.	H3K27ac
I	MICB	6	rs1055890	31321915	rs28397282	31165846	0.0251165	0.0386358	-0.0338199	0.0509319	659.736	643.885	612.017	704.04	702.869	728.233	709.807	749.003	870.682	L.J.	H3K27ac
I	MICB	6	rs1055890	31321915	rs2133036	32596203	0.00588414	0.0398137	-0.0581899	0.0656108	666.154	623.942	585.899	700.167	716.63	710.78	719.749	748.242	841.072	O.T.	H3K27ac
I	MICB	6	rs1055890	31321915	rs28397284	31166936	0.030248	0.0414893	-0.0236783	0.0529932	657.651	644.959	610.451	699.803	707.562	799.767	712.704	753.792	889.278	L.J.	H3K27ac
I	DDR1	6	rs2428494	31322197	rs28362345	31165836	0.0240757	-0.000676633	0.147535	-0.135058	403.001	512.881	541.936	417.122	464.22	383.152	418.679	341.504	366.06	L.J.	H3K27ac
I	MICA	6	rs2428494	31322197	rs28362345	31165836	5.62e-06	-0.0426331	-0.130738	0.117346	316.576	278.185	243.536	299.071	301.447	286.143	288.811	332.839	343.752	L.J.	H3K27ac
I	MICA	6	rs2428494	31322197	rs28397282	31165846	0.000139576	-0.00593303	-0.154018	0.117602	306.174	252.986	235.293	302.284	297.191	274.927	298.295	330.554	322.792	L.J.	H3K27ac
I	MICA	6	rs3819301	31322229	rs28397282	31165846	9.56e-05	0.0149906	0.0213771	-0.12201	298.902	310.372	288.757	304.093	278.745	262.247	314.844	219.572	204.282	L.J.	H3K27ac
I	MICA	6	rs3819301	31322229	rs28362345	31165836	2.47e-05	0.0585561	0.0391556	-0.112532	296.005	309.541	304.319	302.367	291.919	273.294	347.418	278.844	220.237	L.J.	H3K27ac
I	MICA	6	rs3819301	31322229	rs74618856	31325745	1.14e-06	-0.21032	-0.061249	0.130795	326.085	302.488	285.802	255.443	296.916	303.009	223.65	243.923	314.03	S.A.	H3K27ac
I	MICA	6	rs3819301	31322229	rs2524094	31240041	0.00712535	-0.130513	-0.0497099	0.0771161	315.511	307.517	286.235	276.145	292.563	295.907	257.823	263.746	304.419	L.J.	H3K4me1
I	DDR1	6	rs2308655	31322303	rs1264300	30882856	0.0222551	0.175774	0.291704	-0.136879	326.265	487.669	482.356	422.429	451.793	558.711	470.881	485.457	526.202	L.J.	H3K27ac
III	GPANK1	6	rs2308655	31322303	rs2596487	31325056	0.00232875	0.0306131	-0.0765669	0.0658957	724.446	684.664	595.431	737.236	703.606	753.575	774.825	842.79	871.083	S.A.	H3K27ac
III	AGPAT1	6	rs2507991	31322513	rs9266269	31326055	0.0357387	-0.0179184	0.0581884	-0.0307898	1318.12	1351.25	1360.5	1290.78	1347.68	1434.36	1270.23	1261.65	1249.47	S.A.O.T.	H3K27ac
III	AGPAT1	6	rs2507991	31322513	rs3129766	32594441	0.0494951	-0.0146342	0.0387755	-0.0203901	1314.26	1350.43	1321.51	1268.59	1347.64	1322.54	1267.3	1276.14	1253.27	O.T.	H3K27ac
III	AGPAT1	6	rs2507991	31322513	rs9271736	32593688	0.0321714	-0.0137766	0.0432113	-0.0220999	1314.26	1330.32	1422.07	1268.94	1351.96	1326.16	1265.91	1276.43	1255.42	O.T.	H3K27ac
III	AGPAT1	6	rs2507991	31322513	rs3104385	32597538	0.0299862	-0.0135693	0.0429914	-0.0210779	1314.26	1318.22	1400.39	1268.94	1342.82	1336.99	1264.88	1277.52	1257.9	O.T.	H3K27ac
I	MICB	6	rs2596496	31322782	rs454942	32984989	0.0256556	0.0999736	0.0821823	-0.0519998	606.426	652.151	749.618	657.876	679.69	684.328	735.694	710.202	732.527	O.T.	H3K27ac
III	LST1	6	rs2596496	31322782	rs2647060	32569667	0.00447544	0.179591	0.224818	-0.233461	147.932	149.041	280.993	169.835	164.722	199.712	204.597	158.938	126.62	L.D.	H3K27ac
III	LST1	6	rs2596496	31322782	rs28383324	32594211	0.00419793	0.18051	0.23191	-0.235061	147.932	149.041	280.993	169.102	166.671	199.712	204.597	158.938	126.62	L.D.	H3K27ac
III	LST1	6	rs2596496	31322782	rs28504248	32588378	0.0176835	0.189587	0.1834	-0.155875	144.984	144.912	235.603	169.956	161.262	205.251	204.207	182.391	158.01	L.D.	H3K27ac
III	LST1	6	rs2596496	31322782	rs9271718	32593465	0.0363156	0.20335	0.153171	-0.113419	143.017	161.578	187.601	165.138	161.954	189.348	206.211	195.553	174.435	L.D.	H3K27ac
III	LST1	6	rs2596496	31322782	rs2133035	32596475	0.0237221	0.209349	0.192499	-0.139371	143.017	153.662	213.455	165.511	160.53	199.241	206.238	188.943	170.919	L.D.	H3K27ac
III	LST1	6	rs2596496	31322782	rs9271602	32591383	0.0464036	0.210627	0.171279	-0.118469	139.672	158.768	206.387	168.818	156.894	193.225	203.463	197.341	175.494	L.D.	H3K27ac
III	LST1	6	rs2596496	31322782	rs3129766	32594441	0.0101737	0.219517	0.183329	-0.140814	143.017	157.16	195.891	165.138	155.852	194.386	206.211	204.462	159.369	L.D.	H3K27ac
I	VARS2	6	rs2074496	31322996	rs1264300	30882856	0.00856724	0.0699998	0.0938814	-0.0371966	1389.26	1505.14	1571.18	1424.18	1558.09	1662.77	1619.15	1588.68	1637.31	L.J.	H3K27ac
III	GPANK1	6	rs2074496	31322996	rs2596487	31325056	0.000394205	0.0166423	-0.0881837	0.0754512	717.793	682.944	595.431	749.988	698.742	753.575	744.491	824.789	871.083	S.A.	H3K27ac
I	VARS2	6	rs1131285	31323953	rs28397284	31166936	0.0214814	0.0689346	0.0331585	-0.0446025	1408.92	1427.37	1454.12	1491.06	1470.49	1537.57	1604.34	1518.16	1388.71	L.J.	H3K27ac
I	VARS2	6	rs1131285	31323953	rs9263872	31170608	0.00611032	0.0827312	0.0680933	-0.042455	1389.48	1468.19	1454.12	1442.6	1485.27	1601.28	1614.43	1582.65	1535.98	L.J.	H3K27ac
I	VARS2	6	rs1131285	31323953	rs7753892	31154262	0.000412503	0.0884397	0.0609762	-0.0568201	1389.48	1468.19	1454.12	1477.91	1483.51	1560.19	1629.69	1568.02	1437.82	L.J.	H3K27ac
I	MICB	6	rs1131275	31323960	rs2596487	31325056	0.0480087	0.0824344	0.0496298	-0.0512497	603.388	639.562	609.314	667.069	696.273	600.754	723.641	675.813	595.519	S.A.	H3K27ac
I	VARS2	6	rs9266141	31324023	rs2596487	31325056	8.59e-05	0.00670085	0.0226391	-0.097464	1540.24	1594.41	1661.05	1574.39	1416.04	1349.25	1428.71	1378.43	1199.88	S.A.O.T.	H3K27ac
I	VARS2	6	rs9266141	31324023	rs2596475	31326324	0.000881672	-0.119019	0.00779583	0.0645034	1537.58	1542.21	1556.34	1364.29	1463.86	1591.63	1199.88	1378.43	1428.71	S.A.O.T.	H3K27ac
I	VARS2	6	rs9266141	31324023	rs74618856	31325745	0.00140056	-0.11334	0.00669378	0.0602352	1530.41	1551.84	1553.03	1390.07	1454.65	1596.61	1199.88	1378.43	1428.71	S.A.O.T.	H3K27ac
I	VARS2	6	rs9266141	31324023	rs9266243	31325623	0.0117928	-0.103205	0.017907	0.0514314	1516.79	1527.46	1562.62	1397.38	1438.08	1590.97	1199.88	1378.43	1428.71	S.A.O.T.	H3K27ac
I	VARS2	6	rs9266141	31324023	rs9266232	31325424	0.0117928	-0.103205	0.017907	0.0514314	1516.79	1527.46	1562.62	1397.38	1438.08	1590.97	1199.88	1378.43	1428.71	S.A.O.T.	H3K27ac
III	LST1	6	rs9266141	31324023	rs115243766	32596635	0.00412771	0.0473312	-0.133421	0.276456	178.691	153.919	133.498	179.531	236.631	217.47	227.46	272.949	276.174	L.D.	H3K27ac
III	LST1	6	rs9266141	31324023	rs114508509	32596324	0.00450808	0.0508317	-0.13832	0.277862	178.707	152.772	133.498	180.691	235.118	216.642	227.46	272.949	276.174	L.D.	H3K27ac
III	LST1	6	rs9266141	31324023	rs140145058	32597435	0.00582769	0.0618376	-0.105344	0.281307	175.226	155.582	133.498	180.142	246.769	233.373	227.46	272.949	276.174	L.D.	H3K27ac
I	MICB	6	rs709053	31324077	rs116457146	32578632	0.0203194	0.116828	0.0502851	-0.0645545	634.593	639.598	721.458	709.004	692.312	696.312	790.813	686.724	776.094	O.T.	H3K27ac
I	MICB	6	rs709053	31324077	rs9266269	31326055	0.0277454	0.0352938	-0.0130027	0.0956207	653.994	620.12	556.211	670.711	742.502	790.813	716.358	812.872	807.873	S.A.	H3K27ac
III	RNF5	6	rs12697944	31324143	rs2516050	32570352	0.0306255	0.0865099	-0.00133313	-0.0420637	1415.42	1422.04	1410.93	1537.12	1495.26	1358.01	1648.94	1615.22	1487.18	L.D.	H3K27ac
III	RNF5	6	rs12697944	31324143	rs9272426	32605189	0.0138398	0.0896173	-0.00317433	-0.0447787	1417.29	1421.19	1410.03	1591.48	1444.52	1413.58	1576.61	1704.41	1487.18	O.T.	H3K27ac
I	MICB	6	rs12697944	31324143	rs9263872	31170608	0.00128027	0.188572	0.0407535	-0.110679	659.109	673.396	719.314	824.698	722.858	688.639	781.384	844.526	695.1	L.J.	H3K27ac
I	MICB	6	rs1050379	31324154	rs6932969	32765671	0.0485571	0.0918261	0.0449992	-0.042806	647.094	665.351	705.127	690.272	745.24	671.981	769.586	741.465	633.954	O.T.	H3K27ac
I	HCG27	6	rs1050379	31324154	rs9266221	31325151	4.29e-05	0.247057	0.228531	-0.19358	51.2827	75.566	82.8155	71.948	80.1525	72.7426	82.9619	84.4327	50.4764	S.A.	H3K27ac
I	VARS2	6	rs3179865	31324194	rs1264300	30882856	0.00196592	0.0750009	0.109089	-0.0509165	1381.53	1518.05	1734.51	1441.11	1560.42	1621.4	1629.94	1563.37	1655.94	L.J.	H3K27ac
I	HCG27	6	rs5006140	31324245	rs28397284	31166936	0.00374454	0.249022	0.193374	-0.166833	45.6804	66.1953	33.9331	67.1554	75.8907	58.6981	82.4236	70.5289	62.2456	L.J.	H3K27ac
I	POU5F1	6	rs1131212	31324526	rs41544212	31238815	6.1e-05	0.189814	0.373353	-0.252434	51.5738	71.1712	52.8853	58.274	83.7405	84.3216	74.825	62.8847	53.7415	L.J.	H3K4me1
III	PPT2-EGFL8	6	rs1131212	31324526	rs2523598	31326175	0.0215189	-0.576832	-0.437932	0.286169	11.9837	8.75929	6.54828	9.17534	8.55073	5.29725	1.38479	5.19396	6.07369	S.A.O.T.	H3K27ac
III	PPT2-EGFL8	6	rs1131204	31324531	rs2523598	31326175	0.00883404	-0.583191	-0.474629	0.31189	11.9837	8.8367	6.12756	9.17534	8.1138	5.31982	1.38479	5.34378	6.21454	S.A.O.T.	H3K27ac
III	SKIV2L	6	rs1050570	31324549	rs6901903	32442436	0.00988712	0.0562692	0.0324816	-0.0410685	1702.39	1778.31	1788.7	1810.73	1786.27	1784.32	1910.09	1826.53	1713.6	O.T.	H3K27ac
III	SKIV2L	6	rs1050570	31324549	rs4947311	31326166	0.00689647	0.0789813	0.0227656	-0.0355116	1730.14	1732.09	1787.26	1830.02	1755.03	1827.01	2157.65	1877.1	1813.07	S.A.O.T.	H3K27ac
I	CCHCR1	6	rs1050570	31324549	rs1346932	32985413	0.000219858	-0.168767	-0.0867254	0.103174	977.072	946.159	844.307	858.809	877.879	817.011	681.321	850.051	908.553	L.D.	H3K27ac
I	CCHCR1	6	rs1050570	31324549	rs9296068	32988695	0.00476122	-0.129665	-0.0688642	0.0838207	953.888	942.316	822.867	868.674	860.778	844.817	720.92	868.534	884.824	L.D.	H3K27ac
III	SKIV2L	6	rs1050556	31324586	rs4947311	31326166	0.0271094	0.0687756	0.0185821	-0.0289198	1719.26	1727.74	1795.45	1859.34	1752.53	1807.36	2118.58	1833.07	1819.35	S.A.O.T.	H3K27ac
I	MICB	6	rs1050556	31324586	rs9264642	31238490	0.000777966	0.11867	0.0506104	-0.0605892	627.038	667.404	722.068	751.516	681.472	676.737	753.93	764.022	696.857	L.J.	H3K4me1
I	MICB	6	rs1050556	31324586	rs9266233	31325430	1.21e-05	0.11957	0.0508064	-0.0727648	642.639	679.73	754.509	723.219	671.159	685.628	792.364	768.128	668.469	S.A.	H3K27ac
I	MICB	6	rs1050556	31324586	rs2036202	32596309	0.00329177	0.123951	0.0893218	-0.0577387	605.858	631.207	706.723	632.076	673.453	691.658	733.93	749.117	710.434	O.T.	H3K27ac
III	LY6G5C	6	rs9266178	31324603	rs2647060	32569667	0.00699513	-0.124418	-0.035016	0.115075	24.1785	23.2026	21.5064	22.387	25.148	28.2813	18.6552	23.3772	25.4113	O.T.	H3K27ac
III	LY6G5C	6	rs9266178	31324603	rs2647063	32570439	0.00477509	-0.124294	-0.0554379	0.121657	24.2344	22.7557	21.5064	22.7116	24.2555	28.2813	18.6552	23.3772	25.4113	O.T.	H3K27ac
III	SKIV2L	6	rs1050529	31324615	rs2856821	33046742	0.00996181	0.0539561	0.0234456	-0.0519373	1753.1	1796.73	1811.98	1791.59	1794.18	1587.02	1992.63	1927.52	1361.17	L.D.	H3K27ac
III	SKIV2L	6	rs1050529	31324615	rs1431403	33047031	0.0140955	0.0592254	0.00564265	-0.0468992	1764.65	1777.8	1777.98	1823.66	1752.45	1666.02	2020.56	1927.49	1361.17	L.D.	H3K27ac
I	MICB	6	rs1050529	31324615	rs2133036	32596203	0.020333	0.0609263	0.0221287	-0.059759	672.345	711.163	670.735	702.232	668.617	607.095	792.712	668.894	800.988	O.T.	H3K27ac
III	SKIV2L	6	rs1050529	31324615	rs707958	33048599	0.000936758	0.0811587	0.0100798	-0.0512714	1716.35	1809.46	1751.54	1859.04	1791.83	1699.19	2076.62	1951.62	1766.25	L.D.	H3K27ac
I	MICB	6	rs1050529	31324615	rs707958	33048599	0.0316415	0.0819235	0.030431	-0.0457169	669.935	675.929	705.978	699.225	667.143	707.506	824.261	759.291	687.244	O.T.	H3K27ac
I	CCHCR1	6	rs1050517	31324643	rs1264300	30882856	0.000906203	-0.0292266	0.074344	-0.0995932	900.914	978.715	999.86	863.839	911.49	844.924	867.334	721.304	629.061	L.J.	H3K27ac
I	CCHCR1	6	rs1050517	31324643	rs2523598	31326175	0.00506163	0.0451983	0.024021	-0.0912624	870.627	969.227	958.196	998.323	901	857.013	1067.49	842.072	737.372	S.A.	H3K27ac
I	MICB	6	rs9266184	31324664	rs9266233	31325430	0.000109918	0.112457	0.0365765	-0.0724265	648.216	677.802	705.635	704.589	725.816	648.927	797.617	740.74	682.141	S.A.	H3K27ac
I	HCG27	6	rs1131170	31324705	rs7753892	31154262	0.00150948	0.220326	0.172619	-0.15798	54.5071	66.9854	64.3879	70.2174	76.1003	68.7018	86.7519	75.7858	64.455	L.J.	H3K27ac
I	HCG27	6	rs1131170	31324705	rs28397282	31165846	3.69e-05	0.223728	0.263975	-0.224145	52.7987	80.6811	73.6842	71.0478	75.6425	68.9298	85.7	73.4325	58.385	L.J.	H3K27ac
III	PPT2-EGFL8	6	rs1131170	31324705	rs9266233	31325430	0.0349297	-0.427747	-0.371549	0.233201	10.0247	8.59058	6.50345	9.34335	6.73084	5.55491	5.01811	4.92466	6.59954	S.A.O.T.	H3K27ac
I	MICB	6	rs9266193	31324788	rs9266233	31325430	1.27e-05	0.113085	0.0581909	-0.073451	635.306	685.097	691.535	707.736	685.044	703.384	792.364	744.617	658.696	S.A.	H3K27ac
III	PPT2-EGFL8	6	rs9266193	31324788	rs74618856	31325745	0.0278608	-0.421585	-0.290526	0.226729	9.44216	8.86675	4.19669	6.46316	6.55956	5.99208	3.94467	5.51351	5.91336	S.A.O.T.	H3K27ac
I	VARS2	6	rs1131156	31324895	rs28397282	31165846	8e-05	0.0586771	0.0471185	-0.0643067	1436.31	1486.34	1528.02	1533.07	1542.2	1491.62	1609.49	1509.57	1164.08	L.J.	H3K27ac
I	VARS2	6	rs1131156	31324895	rs9263872	31170608	0.000633644	0.070954	0.0622545	-0.0456562	1408.56	1493.69	1536.26	1489.87	1527.75	1588.97	1625.77	1572.38	1501.1	L.J.	H3K27ac
I	VARS2	6	rs1131156	31324895	rs7753892	31154262	1.54e-06	0.0736476	0.0550737	-0.0667493	1422.86	1494.88	1543.52	1536.09	1534.31	1522.65	1638.88	1542.85	1354.72	L.J.	H3K27ac
I	MICB	6	rs1050462	31324911	rs6932969	32765671	0.0121179	0.107435	0.0553364	-0.0524875	626.468	664.369	689.215	712.381	752.604	715.863	744.046	742.786	503.932	O.T.	H3K27ac
I	MICB	6	rs1050462	31324911	rs2516050	32570352	0.00537895	0.113419	0.0492637	-0.051432	621.958	667.408	676.322	717.742	743.994	708.382	754.097	732.649	661.638	O.T.	H3K27ac
I	MICB	6	rs1050462	31324911	rs2596475	31326324	0.0496196	0.12825	0.0337925	-0.0410329	629.228	653.801	666.1	700.509	736.181	725.26	769.724	734.241	720.992	S.A.	H3K27ac
I	MICB	6	rs1050462	31324911	rs9271620	32591777	0.0280644	0.025926	-0.0105611	0.0412328	650.711	662.384	634.149	703.99	735.646	736.771	647.144	709.854	787.307	O.T.	H3K27ac
I	MICB	6	rs1050462	31324911	rs3129766	32594441	0.00158426	0.0278168	-0.029094	0.0537221	659.741	660.935	615.931	708.627	760.911	713.815	650.06	736.023	809.076	O.T.	H3K27ac
I	MICB	6	rs1050462	31324911	rs9271761	32594022	0.000788629	0.028012	-0.0464531	0.0634007	663.519	657.707	587.697	718.884	745.392	711.119	658.608	754.755	805.829	O.T.	H3K27ac
I	MICB	6	rs1050462	31324911	rs9271718	32593465	0.00245817	0.028771	-0.025346	0.052104	659.741	655.874	620.176	708.627	755.261	723.808	650.06	743.272	800.619	O.T.	H3K27ac
I	MICB	6	rs1050462	31324911	rs2133035	32596475	0.000820379	0.0287808	-0.041359	0.0637942	662.44	654.104	593.707	713.103	750.437	706.063	658.608	748.553	821.776	O.T.	H3K27ac
I	MICB	6	rs1050462	31324911	rs9271763	32594061	0.0416838	0.0294899	-0.00795858	0.037774	648.784	663.407	637.375	711.141	731.257	738.981	647.144	709.854	787.307	O.T.	H3K27ac
I	MICB	6	rs1050462	31324911	rs2454138	32570401	0.000273357	0.0320351	-0.0399681	0.0698337	660.384	655.072	601.439	714.59	755.521	700.354	662.166	776.556	842.058	O.T.	H3K27ac
I	MICB	6	rs1050462	31324911	rs3104385	32597538	0.00712113	0.0364132	-0.0285285	0.0455601	662.44	649.853	625.822	713.103	764.959	709.1	658.608	757.006	784.392	O.T.	H3K27ac
I	MICB	6	rs1050462	31324911	rs9271736	32593688	0.00458914	0.0366911	-0.0362162	0.0468489	662.44	662.383	605.23	713.103	761.471	704.076	661.403	772.835	770.852	O.T.	H3K27ac
I	MICB	6	rs9266209	31325004	rs115354686	32598262	0.0239833	0.110345	0.0653695	-0.0430622	596.306	647.388	610.694	670.153	701.619	727.867	747.429	734.39	684.305	O.T.	H3K27ac
I	MICB	6	rs9266209	31325004	rs6921651	32595345	0.00192439	0.124246	0.0601081	-0.0442054	584.817	638.655	669.882	681.828	695.202	688.618	750.899	742.787	720.56	O.T.	H3K27ac
I	MICB	6	rs9266209	31325004	rs9271712	32593432	0.000970946	0.131222	0.0659049	-0.0485102	577.67	624.674	669.882	675.815	701.223	685.59	753.835	741.658	716.206	O.T.	H3K27ac
III	GPANK1	6	rs9266216	31325090	rs2454138	32570401	0.00234418	0.0642455	0.0709923	-0.0525876	673.041	735.167	823.239	728.758	720.203	745.152	771.981	734.288	743.272	L.D.	H3K27ac
I	HLA-B	6	rs9266216	31325090	rs2523545	31333499	7.76e-05	0.0748285	0.0566736	-0.109936	70800.8	71979	81581.8	76781.7	64306.3	65979.1	79952.2	67441.8	57068.5	L.J.	H3K27ac
III	LST1	6	rs9266224	31325164	rs9271843	32594957	0.0362425	0.158461	0.155216	-0.104144	150.391	153.047	215.641	175.182	230.992	181.037	199.657	209.836	184.015	L.D.	H3K27ac
III	LST1	6	rs9266224	31325164	rs9271965	32597473	0.00386089	0.189876	0.208958	-0.161221	146.539	174.466	226.139	172.572	209.1	175.906	211.78	190.606	168.378	L.D.	H3K27ac
III	LST1	6	rs9266224	31325164	rs6932969	32765671	0.0151065	0.199466	0.223333	-0.156552	142.006	168.001	283.825	181.243	184.517	184.367	194.948	205.557	174.965	O.T.	H3K27ac
III	LST1	6	rs9266224	31325164	rs2257789	32765383	0.00788252	0.312027	0.185042	-0.167187	130.121	155.328	206.885	219.542	181.893	178.734	180.334	212.309	191.443	O.T.	H3K27ac
III	LST1	6	rs9266224	31325164	rs502803	32578958	0.00143016	-0.0792514	-0.187906	0.185977	196.604	157.276	131.463	177.575	186.407	182.927	161.193	201.226	222.512	L.D.	H3K27ac
III	LST1	6	rs9266224	31325164	rs13207945	32579708	0.00133025	-0.075627	-0.189562	0.18523	198.143	155.315	131.463	176.935	186.478	183.529	165.273	200.474	222.512	L.D.	H3K27ac
III	LST1	6	rs9266224	31325164	rs585669	32572113	0.0194572	-0.0496068	-0.139923	0.137289	183.028	167.911	140.265	182.724	187.264	176.957	151.833	204.869	214.293	L.D.	H3K4me1
III	LST1	6	rs9266224	31325164	rs2647063	32570439	0.016408	0.0496646	-0.310563	0.216893	175.369	121.201	82.8112	186.463	165.691	190.788	197.383	184.971	447.458	L.D.	H3K27ac
III	LST1	6	rs9266224	31325164	rs2647060	32569667	0.0165044	0.0498143	-0.308063	0.216741	175.369	121.201	82.8112	186.627	167.581	190.788	197.383	184.971	447.458	L.D.	H3K27ac
III	LST1	6	rs9266224	31325164	rs28383324	32594211	0.0224141	0.0523245	-0.296172	0.208315	174.522	122.998	82.8112	186.627	167.581	190.788	197.383	184.971	447.458	L.D.	H3K27ac
I	VARS2	6	rs9266247	31325756	rs28397282	31165846	1.18e-05	0.0614215	0.0659319	-0.068709	1437.21	1496.87	1575.39	1497.45	1542.56	1510.11	1611.47	1508.92	1334.09	L.J.	H3K27ac
I	VARS2	6	rs4947311	31326166	rs28397282	31165846	0.0222877	0.0441353	-0.0890417	0.0393952	1466.2	1370.11	1177.15	1528.66	1462.9	1371.14	1598.11	1597.93	1542.23	L.J.	H3K27ac
I	HCG27	6	rs2853998	31327164	rs28397284	31166936	0.00364583	0.172592	0.153614	-0.175762	55.4569	71.7339	33.9331	71.6076	78.9115	58.6981	84.5517	64.9842	62.2456	L.J.	H3K27ac
I	HLA-B	6	rs2249934	31327165	rs9266221	31325151	0.00201053	0.0297337	-0.0509176	-0.0840125	72285.2	66250.9	66563.6	75447.5	65374.8	56033.2	73268.9	59786.4	49781.8	S.A.	H3K27ac
I	CCHCR1	6	rs3997996	31327170	rs2308527	31239821	1.65e-07	-0.152196	-0.107232	0.199839	936.25	858.353	762.214	778.557	984.146	976.033	315.639	876.198	1175.83	L.J.	H3K4me1
III	C4A	6	rs2249935	31327178	rs1431403	33047031	0.0340104	-0.0300585	-0.0167123	-0.120266	67.371	65.0751	66.8417	65.1227	56.4488	53.237	57.8843	49.7121	18.9891	O.T.	H3K27ac
III	C4A	6	rs2249935	31327178	rs6901903	32442436	0.00873596	0.00890914	0.0130185	-0.148326	66.2788	66.5934	62.7586	66.9675	58.212	57.5092	55.0059	56.4172	13.0277	O.T.	H3K27ac
I	HCG27	6	rs2523589	31327334	rs28397282	31165846	4.43e-05	0.198316	0.189546	-0.195851	57.7075	73.8338	69.5763	76.5798	76.4609	76.8423	86.3695	72.7491	57.748	L.J.	H3K27ac
I	HCG27	6	rs2523589	31327334	rs7753892	31154262	0.00018969	0.216395	0.150626	-0.16845	56.4142	72.9084	64.8201	77.4992	77.0095	68.2949	89.4271	73.7971	65.3532	L.J.	H3K27ac
I	MICB	6	rs2523586	31327435	rs2516050	32570352	0.00624904	0.0936393	0.044037	-0.0538467	641.23	688.193	686.13	705.457	726.609	698.159	773.309	723.675	659.76	O.T.	H3K27ac
I	MICB	6	rs2523586	31327435	rs9271712	32593432	0.00480291	0.0945708	0.039441	-0.0487534	646.67	677.862	690.485	697.624	737.177	713.817	803.917	669.679	665.958	O.T.	H3K27ac
I	MICB	6	rs2523586	31327435	rs9266221	31325151	3.82e-06	0.137562	0.0729224	-0.0923644	627.184	662.091	728.515	726.197	716.655	690.823	809.198	704.036	670.471	S.A.	H3K27ac
III	C4A	6	rs1811197	31327660	rs6901903	32442436	0.0113186	-0.00107009	0.0118357	-0.150326	66.498	65.9667	62.7586	65.0908	58.9661	57.5092	67.8517	43.5511	13.0277	O.T.	H3K27ac
I	HLA-B	6	rs2523583	31327895	rs9265638	31300012	0.000188593	0.00349921	0.163955	-0.116248	71261.2	75696.8	103265	65627.9	69620.4	73965.3	67983.7	62756.2	58907.6	L.J.	H3K27ac
I	HLA-B	6	rs2523583	31327895	rs9265639	31300068	3.33e-05	0.0372939	0.178867	-0.125026	70536.1	75913.4	103265	62142.2	69426.7	73710.4	71657.3	64242.5	60239	L.J.	H3K27ac
I	HLA-B	6	rs2523583	31327895	rs2523545	31333499	7.27e-06	0.073194	0.131088	-0.137169	70536.1	76189.1	115011	76999.3	64617.1	72849.9	79053.1	67055.9	58140.2	L.J.	H3K27ac
I	MICB	6	rs56189237	31328518	rs9271761	32594022	2.95e-05	0.0176906	0.0533394	-0.0982252	678.622	724.067	744.325	693.066	667.155	632.7	695.1	594.013	529.851	O.T.	H3K27ac
I	MICB	6	rs56189237	31328518	rs2308527	31239821	0.00180856	0.0314261	0.0625263	-0.0840788	645.357	698.462	736.602	762.361	681.721	646.095	591.61	573.862	546.882	L.D.	H3K4me1
I	MICB	6	rs56189237	31328518	rs115354686	32598262	0.00138507	-0.118126	-0.0137818	0.0937492	707.422	699.048	681.925	629.472	719.147	704.669	546.103	561.087	695.1	O.T.	H3K27ac
I	MICA	6	rs9266290	31329083	rs74618856	31325745	5.12e-06	-0.242049	-0.0461761	0.123142	323.631	313.25	296.989	255.023	288.087	297.56	188.796	237.124	302.07	L.D.	H3K27ac
I	HLA-B	6	rs386699148	31329092	rs2596487	31325056	0.000761952	-0.0227207	0.192933	-0.146136	68622.3	74591.8	115011	65538	71390.8	69507.5	64335	54154.3	69404.7	L.D.	H3K27ac
I	MICA	6	rs2428491	31329365	rs6921948	31171257	0.00020784	-0.196407	-0.0544063	0.0900107	336.141	313.352	297.914	267.525	298.459	294.092	220.033	256.304	283.029	L.D.	H3K27ac
III	HSPA1L	6	rs2523572	31329494	rs1431403	33047031	0.00362732	-0.0121371	0.0759948	-0.0757443	62.2855	70.0735	62.4592	60.1474	62.2479	58.1172	60.7408	57.7763	48.2523	O.T.	H3K27ac
I	VARS2	6	rs2523572	31329494	rs2596487	31325056	0.000150336	-0.00293855	0.0469488	-0.0783992	1550.16	1654.16	1590.14	1545.81	1489.79	1465.55	1543.64	1381.66	1260.94	O.T.	H3K27ac
III	DDAH2	6	rs9266301	31329506	rs1264300	30882856	0.0450568	-0.0344726	-0.0172339	-0.0953114	169.029	160.215	165.094	154.545	150.57	132.033	159.638	145.164	30.0009	O.T.	H3K27ac
III	APOM	6	rs2250284	31330139	rs2308527	31239821	0.00771735	-0.139508	-0.0347405	0.0794133	64.1547	62.9448	60.4049	57.7772	57.4609	61.848	48.9498	55.6124	68.0022	O.T.	H3K4me1
III	APOM	6	rs2250284	31330139	rs116457146	32578632	0.00123614	-0.110235	-0.0117947	0.0990238	61.9856	62.0533	60.8491	57.1545	59.2728	65.87	51.2155	52.8967	124.848	L.D.	H3K27ac
III	APOM	6	rs2250284	31330139	rs2856821	33046742	0.00013689	-0.109299	-0.0382989	0.124843	62.7343	60.5615	60.3285	57.55	59.8973	66.8733	45.9323	67.1006	78.2879	L.D.	H3K27ac
III	APOM	6	rs2250284	31330139	rs28397282	31165846	0.0484418	-0.0880316	-0.0246684	0.0600543	62.8661	59.5429	64.8358	57.3662	61.1713	57.3795	48.9498	55.6124	68.0022	L.D.	H3K27ac
I	VARS2	6	rs2523562	31330618	rs2596487	31325056	0.000108119	-0.000540176	0.0238278	-0.0871619	1542.33	1581.56	1661.05	1564.96	1446.92	1349.25	1367.86	1315.6	1199.88	O.T.	H3K27ac
III	RNF5	6	rs2523557	31331257	rs2856821	33046742	0.00255621	-0.012357	0.0586463	-0.0417342	1442.58	1574.81	1562.48	1434.42	1464.05	1402.14	1414.23	1387.86	1336.26	L.D.	H3K27ac
III	GPANK1	6	rs2523554	31331829	rs28397284	31166936	0.0144395	0.056602	0.0944437	-0.0518425	685.552	746.041	753.93	708.965	747.756	809.124	759.583	755.632	699.081	L.J.	H3K27ac
I	MICA	6	rs2523548	31332527	rs1264300	30882856	0.00693195	-0.0903866	0.0944552	-0.0711	315.723	344.264	378.622	283.52	286.827	304.893	257.277	262.998	218.386	L.D.	H3K27ac
I	MICA	6	rs2523548	31332527	rs6921948	31171257	0.0405496	-0.0887612	0.0440851	-0.048455	330.301	325.818	353.338	287.525	284.479	293.23	247.701	283.061	221.874	L.J.	H3K27ac
I	HLA-B	6	rs201221802	31333232	rs1634792	31276751	0.00025443	-0.114671	-0.0463087	0.142931	71852.5	66647.7	89443.9	63730.1	71362.5	69579.3	57205	71401.9	99449.4	L.D.	H3K27ac
I	MICA	6	rs7761068	31333939	rs2249742	31240721	0.000307222	0.0214018	0.0685976	-0.092138	304.83	327.104	334.899	272.897	301.221	283.316	315.868	294.589	240.989	L.J.	H3K4me1
I	VARS2	6	rs2253908	31336891	rs74618856	31325745	0.00082378	-0.110198	0.00877236	0.0535153	1533.63	1563.34	1552.69	1379.04	1469	1589.9	1199.88	1404.29	1496.29	O.T.	H3K27ac
I	VARS2	6	rs2253908	31336891	rs9266269	31326055	1.55e-05	-0.0704633	-0.0602477	0.0818836	1573.85	1489.77	1259.3	1477.52	1534.6	1595.95	1334.39	1496.41	1574.9	O.T.	H3K27ac
I	POU5F1	6	rs2922998	31337431	rs9264960	31276396	4.64e-05	0.223733	0.0461028	-0.168145	60.555	63.5674	67.8426	81.6099	70.1073	60.4393	78.6397	84.31	48.1047	L.D.	H3K27ac
I	MICA	6	rs2922998	31337431	rs9263872	31170608	0.00299599	0.0251702	-0.115759	0.0657431	295.86	283.919	216.408	310.512	305.365	293.747	322.253	316.48	322.52	L.D.	H3K27ac
I	MICA	6	rs9295986	31338528	rs2596487	31325056	0.0179345	-0.036516	-0.0222355	-0.0960901	307.029	292.847	297.985	296.883	278.184	244.878	285.532	192.377	194.747	L.D.	H3K27ac
I	MICA	6	rs9295986	31338528	rs9266233	31325430	0.000397267	-0.206036	-0.0564888	0.105972	326.016	295.972	290.03	267.3	292.186	296.377	194.747	192.377	285.532	L.D.	H3K27ac
I	MICA	6	rs9295986	31338528	rs9266221	31325151	0.000381107	-0.195612	-0.046382	0.10288	317.48	295.735	287.8	268.842	290.792	299.086	167.639	199.784	285.532	L.D.	H3K27ac
I	MICA	6	rs9295986	31338528	rs28397284	31166936	0.00087895	-0.117274	-0.0729918	0.123787	311.14	286.555	271.122	281.687	307.016	295.79	234.566	281.531	304.962	L.D.	H3K27ac
I	VARS2	6	rs2853983	31338941	rs2596487	31325056	1.46e-05	0.00251978	0.0283816	-0.085962	1535.87	1597.72	1661.05	1574.04	1448.55	1349.25	1494.48	1353.21	1199.88	O.T.	H3K27ac
I	VARS2	6	rs2853983	31338941	rs2523598	31326175	0.00963857	-0.0956349	0.0221288	0.0439907	1504.28	1517.44	1564.79	1406.05	1469.81	1592.26	1199.88	1357.15	1497.56	O.T.	H3K27ac
I	CCHCR1	6	rs2523516	31341786	rs2524093	31240180	0.00283573	0.111491	-0.0175875	-0.177292	934.466	902.562	889.841	1029.61	860.188	744.454	1149.13	739.555	395.39	L.D.	H3K4me1
I	CCHCR1	6	rs2523516	31341786	rs2524092	31240216	0.00260386	0.113405	-0.0156593	-0.178773	934.466	900.594	891.485	1029.61	860.188	744.454	1149.13	739.555	395.39	L.D.	H3K4me1
I	CCHCR1	6	rs2523516	31341786	rs2524091	31240293	0.00260386	0.113405	-0.0156593	-0.178773	934.466	900.594	891.485	1029.61	860.188	744.454	1149.13	739.555	395.39	L.D.	H3K4me1
I	CCHCR1	6	rs2523516	31341786	rs2524086	31241311	0.0240869	-0.217977	0.0305807	0.143365	892.21	919.883	999.147	766.718	849.04	1029.61	395.39	739.555	1149.13	L.D.	H3K27ac
I	CCHCR1	6	rs2523516	31341786	rs2853949	31241664	0.0240869	-0.217977	0.0305807	0.143365	892.21	919.883	999.147	766.718	849.04	1029.61	395.39	739.555	1149.13	L.D.	H3K27ac
III	AGPAT1	6	rs9266534	31341823	rs6457702	32988049	0.0319714	-0.0425125	-0.0185743	0.0212022	1341.97	1326.15	1278.68	1262.58	1297.84	1294.87	1254.82	1252.03	1299.02	L.D.	H3K27ac
III	RNF5	6	rs9266548	31342077	rs113671639	32597005	0.0397967	-0.0341945	-0.0291492	0.023751	1491.54	1454.13	1430.44	1445.82	1402.2	1432.68	1393.77	1418.54	1490.44	O.T.	H3K27ac
III	RNF5	6	rs9266548	31342077	rs72848261	32601790	0.0445618	-0.0315637	-0.0231566	0.0218762	1493.59	1453.51	1419.51	1429.49	1424.54	1435.8	1393.99	1440.07	1427.16	O.T.	H3K27ac
III	RNF5	6	rs9266548	31342077	rs150689344	32598423	0.0499769	-0.0314897	-0.0311327	0.0225214	1490.03	1443.3	1430.44	1446.49	1388.16	1432.68	1393.2	1436.58	1432.96	O.T.	H3K27ac
III	RNF5	6	rs9266548	31342077	rs189761145	32594503	0.0410992	-0.0285589	-0.0243157	0.0245952	1481.73	1440.13	1429.46	1431.61	1421.9	1401.98	1398.39	1419.8	1520.23	O.T.	H3K27ac
I	MICB	6	rs9266552	31342120	rs1431403	33047031	0.0411617	0.0705017	0.0285223	-0.0573036	671.912	679.165	725.204	719.369	695.305	733.326	772.167	698.532	543.127	O.T.	H3K27ac
I	MICB	6	rs9266552	31342120	rs2856821	33046742	0.00783624	0.0705356	0.0352379	-0.0771089	672.203	682.131	750.28	718.601	692.757	736.595	775.739	655.763	543.127	O.T.	H3K27ac
I	MICB	6	rs3997902	31342137	rs2856821	33046742	0.00559627	0.0629212	0.090506	-0.0693713	636.626	684.376	972.61	685.802	677.508	754.314	719.547	691.572	650.525	O.T.	H3K27ac
III	GPANK1	6	rs2523637	31344670	rs6901903	32442436	0.0113587	0.00935872	-0.0307231	0.0535113	727.998	701.191	693.535	743.723	759.678	775.204	723.777	795.466	772.729	L.D.	H3K27ac
I	PSORS1C1	6	rs2523637	31344670	rs6901903	32442436	0.0251438	0.0749627	-0.204079	0.322042	4.37813	3.41008	2.88232	5.05443	5.94961	6.98877	4.72902	6.53554	6.12428	O.T.	H3K27ac
I	VARS2	6	rs9266600	31344857	rs2596487	31325056	0.000937689	-0.0127007	0.0182446	-0.0684178	1564.08	1614.06	1661.05	1537.27	1445.54	1349.25	1526.68	1387.54	1199.88	O.T.	H3K27ac
I	MICA	6	rs9266600	31344857	rs2249742	31240721	0.000132027	-0.0124057	-0.115602	0.101429	301.136	284.259	240.643	292.388	307.359	281.056	296.157	344.175	342.205	L.D.	H3K4me1
I	MICA	6	rs9266600	31344857	rs2249741	31240712	0.00174638	-0.00306563	-0.0843615	0.0831898	295.037	285.555	244.425	278.019	307.786	295.934	296.499	338.278	329.908	L.D.	H3K4me1
I	HCG27	6	rs2442741	31346079	rs9263872	31170608	9.42e-05	0.246697	0.246532	-0.167254	52.3567	71.1827	78.0989	65.2988	71.2238	80.6039	84.9993	79.5231	69.3768	L.D.	H3K27ac
I	HCG27	6	rs2442741	31346079	rs9264642	31238490	5.02e-05	0.306259	0.377111	-0.176436	38.1914	70.9076	78.6518	48.7959	67.1092	82.1669	69.2556	82.0397	77.155	L.D.	H3K4me1
I	HCG27	6	rs2442741	31346079	rs2308527	31239821	2.5e-06	0.324459	0.381117	-0.194512	35.2536	77.1272	76.0171	50.267	69.0512	80.5802	79.7326	79.1979	77.3187	L.D.	H3K4me1
I	HCG27	6	rs2442741	31346079	rs2524093	31240180	2.11e-05	0.326143	0.383218	-0.190525	38.1914	71.5381	78.3274	47.0922	65.8883	81.3867	72.9422	82.739	76.443	L.D.	H3K4me1
I	HCG27	6	rs2442741	31346079	rs2524092	31240216	1.66e-05	0.331083	0.384938	-0.191723	38.1914	70.9076	78.6518	47.0922	65.8883	81.3867	72.9422	82.739	76.443	L.D.	H3K4me1
I	HCG27	6	rs2442741	31346079	rs2524091	31240293	1.66e-05	0.331083	0.384938	-0.191723	38.1914	70.9076	78.6518	47.0922	65.8883	81.3867	72.9422	82.739	76.443	L.D.	H3K4me1
I	CCHCR1	6	rs4959072	31346554	rs9265638	31300012	1.95e-06	-0.0752094	-0.104126	0.149425	919.047	854.333	744.499	889.735	912.904	998.526	799.685	926.662	1154.54	L.D.	H3K27ac
I	CCHCR1	6	rs6909636	31346599	rs2249741	31240712	1.05e-07	-0.260947	-0.0409997	0.156484	960.385	949.992	893.937	766.899	864.203	955.487	503.895	806.819	894.59	L.D.	H3K4me1
I	MICA	6	rs6909636	31346599	rs2249741	31240712	0.00021455	-0.030823	-0.0819051	0.0994017	295.862	287.03	252.405	285.683	308.849	302.042	267.031	332.111	334.751	L.D.	H3K4me1
I	MICA	6	rs6909636	31346599	rs4947311	31326166	0.000486459	-0.0174972	-0.127371	0.0917862	314.443	278.34	235.792	319.529	300.466	300.405	332.19	303.823	331.034	L.D.	H3K27ac
I	MICB	6	rs2442736	31346621	rs28724244	32629398	0.00567982	-0.0119213	0.0104186	-0.0752997	703.474	706.611	753.75	691.423	603.047	610.525	754.67	602.917	745.715	O.T.	H3K4me1
I	MICB	6	rs2442736	31346621	rs79471319	32627777	0.00592296	-0.0077943	-0.00247537	-0.0741823	708.221	697.338	753.75	700.948	606.902	610.525	754.67	602.917	745.715	O.T.	H3K4me1
III	GPANK1	6	rs2442736	31346621	rs9263872	31170608	0.0442925	-0.00724294	0.0516951	-0.0413266	693.007	760.639	779.656	722.866	709.991	726.355	655.477	707.711	629.944	L.D.	H3K27ac
I	MICB	6	rs2442736	31346621	rs1770	32627833	0.00380272	0.0176978	0.039608	-0.0692428	691.8	696.396	790.217	713.504	648.382	641.778	633.468	706.35	644.652	O.T.	H3K4me1
I	MICB	6	rs2442736	31346621	rs9270907	32572082	0.0414512	0.019146	0.0351367	-0.0479363	681.712	677.772	734.658	711.298	662.793	652.341	633.468	580.038	684.18	O.T.	H3K4me1
I	MICB	6	rs2442736	31346621	rs13207945	32579708	0.000441238	0.0253229	0.0336613	-0.0839407	692.451	696.084	741.348	688.681	668.539	620.527	784.97	606.736	745.715	O.T.	H3K27ac
I	MICB	6	rs2442736	31346621	rs502803	32578958	0.00020933	0.0298743	0.0371687	-0.0885758	689.189	697.275	743.411	690.925	667.339	620.527	784.97	606.736	745.715	O.T.	H3K27ac
I	MICB	6	rs2442736	31346621	rs585669	32572113	0.000347688	0.0379225	0.0446309	-0.0873926	684.215	691.42	744.409	687.01	670.924	625.357	773.081	630.503	745.715	O.T.	H3K4me1
I	MICB	6	rs2442736	31346621	rs9271893	32595859	0.00393998	-0.120058	-0.00752002	0.0673618	721.826	691.611	717.231	621.325	668.399	700.186	662.876	610.55	784.97	O.T.	H3K27ac
I	MICB	6	rs2442736	31346621	rs9271908	32596131	0.00365501	-0.119868	-0.00528987	0.067253	718.742	692.675	717.231	618.546	671.278	700.186	662.876	610.55	784.97	O.T.	H3K27ac
I	MICB	6	rs2442736	31346621	rs9271965	32597473	0.00249797	-0.102451	-0.00388295	0.0663661	714.577	677.852	726.524	632.45	691.348	713.209	653.074	606.73	784.97	O.T.	H3K27ac
I	VARS2	6	rs6909549	31346762	rs28397282	31165846	7.58e-05	0.00601217	0.0564188	-0.0673701	1544.75	1592.14	1680.32	1510.58	1582.33	1462.44	1574.9	1403	1349.46	L.D.	H3K27ac
I	VARS2	6	rs6909549	31346762	rs28362345	31165836	4.64e-05	0.0181318	0.0665309	-0.0565216	1483.54	1581.48	1651.26	1477.9	1573.48	1533.22	1557.01	1431.27	1395.83	L.D.	H3K27ac
I	POU5F1	6	rs6909549	31346762	rs2524094	31240041	0.00526939	0.219943	0.314424	-0.134344	42.9826	61.3602	76.0322	54.1238	66.1179	80.7981	55.5124	75.6683	71.0943	L.D.	H3K4me1
I	POU5F1	6	rs6909549	31346762	rs9264642	31238490	0.000318756	0.345315	0.355808	-0.17417	37.6492	51.3227	71.168	54.7052	60.4745	80.1538	65.8007	77.3495	66.8169	L.D.	H3K4me1
I	HLA-B	6	rs9266628	31346811	rs28362345	31165836	2.35e-05	-0.230667	-0.112007	0.155879	72108	69130.6	54678.5	57529.6	63603.7	62049.8	44716.3	54599.8	66997.6	L.D.	H3K27ac
I	HCG27	6	rs9266631	31346898	rs2308527	31239821	2.72e-06	0.410555	0.462246	-0.234593	33.4882	85.8874	98.3937	50.5756	63.9295	76.581	79.7326	80.2339	78.7587	L.D.	H3K4me1
I	VARS2	6	rs2244020	31347451	rs9266269	31326055	1.49e-10	0.0682191	0.0686022	-0.114316	1434.61	1542.53	1588.93	1573.36	1520.37	1528.55	1622.01	1378.92	1036.39	O.T.	H3K27ac
I	MICA	6	rs2244020	31347451	rs2524086	31241311	0.0200252	-0.0886544	-0.0463105	0.0935181	313.727	296.753	297.985	289.934	304.777	392.682	259.906	313.375	302.842	L.D.	H3K27ac
I	MICA	6	rs2244020	31347451	rs2853949	31241664	0.0200252	-0.0886544	-0.0463105	0.0935181	313.727	296.753	297.985	289.934	304.777	392.682	259.906	313.375	302.842	L.D.	H3K27ac
III	RNF5	6	rs2844541	31347542	rs28366260	32559536	0.0166843	-0.0220189	0.0675792	-0.041421	1473.81	1764.88	1534.94	1442.03	1459.65	1526.04	1412.32	1402.76	1360.32	O.T.	H3K27ac
III	RNF5	6	rs2844541	31347542	rs28383429	32608844	0.036061	-0.0207874	0.0473904	-0.0278044	1445.22	1760.73	1595.91	1441.66	1483.57	1434.84	1406.99	1434.52	1376.55	O.T.	H3K27ac
III	RNF5	6	rs2844541	31347542	rs28383431	32608856	0.0341685	-0.0206651	0.047457	-0.0282913	1445.22	1760.73	1595.91	1442.22	1483.16	1434.84	1407.43	1432.74	1373.2	O.T.	H3K27ac
III	RNF5	6	rs2844541	31347542	rs28366271	32559940	0.0114483	-0.0203726	0.0727847	-0.0425059	1457.67	1760.73	1534.94	1441.55	1466.76	1504.63	1412.35	1397.24	1391.48	O.T.	H3K27ac
III	RNF5	6	rs2844541	31347542	rs28383419	32608622	0.0407158	-0.0198199	0.0456209	-0.0266637	1445.22	1760.73	1595.91	1439.75	1477.39	1442.17	1405.95	1427.47	1376.55	O.T.	H3K27ac
III	RNF5	6	rs2844541	31347542	rs28366272	32559975	0.00425597	-0.0195488	0.0780682	-0.0446801	1457.67	1707.39	1748.27	1439.11	1489.42	1473.37	1413.21	1385.6	1404.44	O.T.	H3K27ac
III	RNF5	6	rs2844541	31347542	rs28366261	32559572	0.006121	-0.0194639	0.078435	-0.0439116	1457.67	1760.73	1534.94	1438.36	1467.7	1533.55	1412.62	1393.11	1405.13	O.T.	H3K27ac
III	RNF5	6	rs2844541	31347542	rs28383416	32608483	0.0180776	-0.0178332	0.0526501	-0.0312172	1445.22	1760.73	1595.91	1437	1476.12	1440.39	1409.63	1422.79	1376.55	O.T.	H3K27ac
III	RNF5	6	rs2844541	31347542	rs28366263	32559663	0.00180534	-0.0177072	0.0821203	-0.0468688	1457.67	1702.19	1735.64	1439.24	1465.38	1533.55	1412.62	1396.74	1394.01	O.T.	H3K27ac
III	RNF5	6	rs2844541	31347542	rs4713571	32626899	0.0267577	-0.0175796	0.0681462	-0.0335634	1442.27	1631.16	1748.27	1432.97	1474.38	1458.52	1405.37	1413.63	1417.76	O.T.	H3K4me1
III	RNF5	6	rs2844541	31347542	rs28366264	32559674	0.00144916	-0.0174212	0.0830319	-0.0481798	1457.67	1702.19	1735.64	1439.24	1465.38	1533.55	1413.09	1395.44	1389.51	O.T.	H3K27ac
III	RNF5	6	rs2844541	31347542	rs9296068	32988695	0.0478754	-0.012777	0.0433997	-0.0272219	1425.2	1576.05	1597.44	1444.68	1443.34	1476.75	1412.91	1411.76	1380.95	L.D.	H3K27ac
III	DDAH2	6	rs2844541	31347542	rs2249742	31240721	0.00361007	-0.151641	-0.162391	0.102603	184.344	187.167	122.396	176.771	166.635	150.795	144.901	156.875	160.308	O.T.	H3K4me1
I	HLA-B	6	rs9266684	31348505	rs4947311	31326166	0.000210177	0.0784497	0.0212319	-0.104779	72867.4	72049.5	77385.4	73757	65815	63925.2	79850.6	69470.1	55077.9	L.D.	H3K27ac
III	RNF5	6	rs9266715	31349720	rs1431403	33047031	0.00505156	-0.00622628	0.048545	-0.0388631	1406.73	1528.01	1562.48	1445.3	1476.74	1393.39	1422.73	1391.82	1340.31	L.D.	H3K27ac
III	RNF5	6	rs9266715	31349720	rs2257789	32765383	0.00825776	0.0165879	0.0458511	-0.0343802	1410.3	1454.61	1524.86	1468.84	1426.65	1480.51	1401.65	1437.12	1377.74	L.D.	H3K27ac
III	DDAH2	6	rs9266715	31349720	rs7770501	33048937	0.0329305	-0.0988739	-0.157695	0.108921	188.264	169.922	113.823	165.679	156.543	151.02	151.78	166.23	135.108	O.T.	H3K27ac
III	DDAH2	6	rs9266715	31349720	rs7772134	33049726	0.0163633	-0.0968647	-0.203972	0.132736	191.325	147.28	113.823	164.916	158.886	151.02	152.891	161.874	150.296	O.T.	H3K27ac
I	MICA	6	rs2844535	31350303	rs2596487	31325056	4.48e-06	-0.189968	-0.153407	0.164848	328.28	271.139	244.052	268.432	291.104	228.718	225.755	255.223	297.985	L.D.	H3K27ac
I	CCHCR1	6	rs2844535	31350303	rs2596475	31326324	0.000726629	-0.054425	-0.0817813	0.11156	884.809	882.638	792.879	944.855	900.693	931.298	746.823	1000.98	1161.59	L.D.	H3K27ac
I	DDR1	6	rs2844532	31351175	rs28397282	31165846	0.0324091	-0.0539442	0.0938065	-0.182594	437.465	531.747	399.957	454.337	388.699	326.958	298.759	224.432	329.096	L.D.	H3K27ac
I	TCF19	6	rs2442753	31351733	rs2524094	31240041	0.00086121	0.0328065	-0.0114845	-0.0715167	2410.25	2346.44	2324.94	2369.83	2289.8	2087.43	2454.66	2362.74	1721.18	L.D.	H3K4me1
I	MICB	6	rs2442753	31351733	rs189761145	32594503	0.0025316	0.0788947	0.0588984	-0.0756363	657.899	714.421	724.945	709.28	675.786	734.46	781.767	762.23	617.743	O.T.	H3K27ac
I	CCHCR1	6	rs2442752	31351764	rs28397282	31165846	0.0115302	0.0565213	-0.196848	-0.0751094	932.196	783.799	540.42	980.889	805.714	676.243	1045.36	752.41	314.782	L.D.	H3K27ac
I	MICB	6	rs2507976	31351887	rs28535317	32589065	0.0311007	0.0649707	0.0567916	-0.0700644	660.166	711.822	644.947	700.491	702.158	665.825	761.033	677.028	660.192	O.T.	H3K27ac
I	MICB	6	rs2507976	31351887	rs72848222	32596467	0.0248103	0.0660716	0.0595648	-0.0715261	659.041	711.32	644.947	700.276	702.676	665.825	761.033	677.028	660.192	O.T.	H3K27ac
I	MICB	6	rs2507976	31351887	rs114508509	32596324	0.0488902	0.0663477	0.0598878	-0.0533961	659.199	688.673	716.623	691.278	715.403	734.345	774.405	688.949	660.734	O.T.	H3K27ac
I	MICB	6	rs2507976	31351887	rs9271972	32597567	0.0303651	0.0732824	0.046339	-0.0404672	657.196	679.502	699.914	690.672	687.936	732.578	808.984	709.731	689.712	O.T.	H3K27ac
I	MICB	6	rs2442749	31352040	rs9266243	31325623	0.00227348	0.05835	0.0908487	-0.0704455	608.78	656.306	735.711	648.606	681.98	656.562	601.207	678.803	600.064	L.D.	H3K27ac
I	MICB	6	rs2442749	31352040	rs9266232	31325424	0.00227348	0.05835	0.0908487	-0.0704455	608.78	656.306	735.711	648.606	681.98	656.562	601.207	678.803	600.064	L.D.	H3K27ac
I	MICB	6	rs2442749	31352040	rs2523598	31326175	0.00077341	0.0723821	0.0951336	-0.0800489	608.78	656.306	735.711	646.477	684.178	660.805	614.206	658.58	625.737	L.D.	H3K27ac
III	APOM	6	rs2442749	31352040	rs1264300	30882856	0.0108962	-0.0869115	-0.02062	0.0701039	62.9252	61.5712	60.9648	58.515	59.4267	64.1211	51.2105	63.6914	69.1296	O.T.	H3K27ac
I	HLA-B	6	rs9266772	31352113	rs4947311	31326166	0.00640103	-0.035932	-0.13273	0.0963035	75508.7	67385.6	58271.9	74862.6	68478.2	69487.4	72206.7	77339.5	98302.9	L.D.	H3K27ac
I	HLA-B	6	rs9266772	31352113	rs9266233	31325430	0.00961897	-0.0122053	-0.109447	0.094175	72077.9	65631.7	58129.3	71658.1	69665.7	69244.2	72206.7	77339.5	98302.9	L.D.	H3K27ac
I	MICA	6	rs28366101	31356299	rs9264642	31238490	0.00107522	0.0290234	0.00767096	-0.0978305	299.88	308.501	305.041	308.759	297.107	272.852	278.589	275.999	192.114	L.D.	H3K4me1
I	MICA	6	rs28366101	31356299	rs2524092	31240216	0.0062722	0.0535367	0.0176914	-0.097181	298.683	304.915	308.462	292.703	300.243	275.761	323.875	262.173	225.411	L.D.	H3K4me1
I	MICA	6	rs28366101	31356299	rs2524091	31240293	0.0062722	0.0535367	0.0176914	-0.097181	298.683	304.915	308.462	292.703	300.243	275.761	323.875	262.173	225.411	L.D.	H3K4me1
I	MICA	6	rs28366101	31356299	rs2524086	31241311	0.00340989	-0.133026	-0.0244967	0.123355	308.846	294.954	329.55	276.923	321.661	281.809	224.802	271.959	323.875	L.D.	H3K27ac
I	MICA	6	rs28366101	31356299	rs2853949	31241664	0.00340989	-0.133026	-0.0244967	0.123355	308.846	294.954	329.55	276.923	321.661	281.809	224.802	271.959	323.875	L.D.	H3K27ac
III	GPANK1	6	rs3997967	31357391	rs28362345	31165836	0.0477499	0.0483334	0.0956113	-0.0380052	683.936	774.696	682.752	694.964	736.323	808.53	750.388	745.147	770.234	L.D.	H3K27ac
III	GPANK1	6	rs3997967	31357391	rs6901903	32442436	0.00229788	-0.00129609	-0.0860554	0.0681923	726.702	659.351	688.422	738.398	718.661	701.172	730.087	769.46	833.984	L.D.	H3K27ac
I	MICA	6	rs9266788	31358284	rs2249741	31240712	0.000860465	-0.027638	0.0742834	-0.0822665	288.225	334.821	348.838	301.859	309.61	289.659	261.338	276.637	233.941	L.D.	H3K4me1
III	RNF5	6	rs9266788	31358284	rs28366261	32559572	0.047826	-0.0157149	0.0530657	-0.0299566	1455.66	1576.25	1534.94	1417.76	1427.76	1506.48	1411.39	1403.45	1392.4	O.T.	H3K27ac
III	RNF5	6	rs9266788	31358284	rs28366271	32559940	0.0330216	-0.0149621	0.0543149	-0.0338327	1457.65	1575.52	1534.94	1416.67	1443.42	1478.36	1414.33	1399.42	1369.27	O.T.	H3K27ac
III	RNF5	6	rs9266788	31358284	rs28366272	32559975	0.0155594	-0.0148749	0.0596171	-0.0365409	1455.58	1595.39	1748.27	1416.77	1450.3	1452.51	1414.99	1384.27	1397.76	O.T.	H3K27ac
III	RNF5	6	rs9266788	31358284	rs28366263	32559663	0.0168781	-0.0140055	0.0591451	-0.0350439	1455.66	1540.24	1735.64	1418.55	1424.8	1506.48	1411.39	1409.09	1375.51	O.T.	H3K27ac
III	RNF5	6	rs9266788	31358284	rs28366264	32559674	0.0129714	-0.0135339	0.0604001	-0.0370014	1455.66	1540.24	1735.64	1418.55	1424.8	1506.48	1412.4	1406.9	1366.45	O.T.	H3K27ac
I	CCHCR1	6	rs6924962	31358302	rs2596475	31326324	3.23e-05	-0.126095	-0.0936125	0.15428	933.671	893.787	792.823	847.435	902.797	942.3	521.246	1022.57	1163.04	L.D.	H3K27ac
I	CCHCR1	6	rs6924962	31358302	rs74618856	31325745	0.000717658	-0.0780063	-0.0463974	0.12349	915.408	848.679	831.622	837.481	907.03	959.735	521.246	1022.57	1163.04	L.D.	H3K27ac
I	MICA	6	rs3997968	31358333	rs2308527	31239821	0.0202935	-0.106021	-0.00954706	-0.0602221	324.009	338.236	322.881	295.815	291.421	264.158	259.853	239.549	197.133	L.D.	H3K4me1
I	MICA	6	rs3997968	31358333	rs2249741	31240712	0.0033483	-0.0883809	0.0435627	-0.0772927	299.144	340.764	333.725	288.23	287.016	266.707	213.762	248.01	201.453	L.D.	H3K4me1
I	MICA	6	rs3997968	31358333	rs2524094	31240041	8.29e-05	-0.08624	0.0170453	-0.0921317	310.81	338.497	328.904	297.779	283.785	264.79	276.625	219.481	180.628	L.D.	H3K4me1
I	MICA	6	rs3997968	31358333	rs9266243	31325623	0.00173174	-0.0574097	0.0436582	-0.0858417	314.088	320.572	336.705	290.578	284.891	274.289	294.184	237.074	205.859	L.D.	H3K27ac
I	MICA	6	rs3997968	31358333	rs9266232	31325424	0.00173174	-0.0574097	0.0436582	-0.0858417	314.088	320.572	336.705	290.578	284.891	274.289	294.184	237.074	205.859	L.D.	H3K27ac
I	MICA	6	rs3997968	31358333	rs9264642	31238490	0.00020557	-0.0398646	0.0422637	-0.102098	308.644	331.99	333.519	292.496	286.164	272.808	297.985	250.819	196.043	L.D.	H3K4me1
I	MICA	6	rs3997968	31358333	rs2524092	31240216	0.000333911	-0.0380903	0.0336577	-0.100231	308.086	332.245	331.88	294.006	289.009	271.529	297.985	250.819	196.043	L.D.	H3K4me1
I	MICA	6	rs3997968	31358333	rs2524091	31240293	0.000333911	-0.0380903	0.0336577	-0.100231	308.086	332.245	331.88	294.006	289.009	271.529	297.985	250.819	196.043	L.D.	H3K4me1
I	MICA	6	rs3997968	31358333	rs2524093	31240180	0.000146926	-0.0321214	0.0358729	-0.105768	308.086	332.245	331.88	294.006	289.009	271.529	297.985	252.164	191.08	L.D.	H3K4me1
I	MICA	6	rs3997968	31358333	rs2523598	31326175	2.05e-05	-0.0148333	0.035668	-0.11253	320.459	320.059	335.807	310.405	289.861	270.433	294.184	251.719	198.922	L.D.	H3K27ac
I	CCHCR1	6	rs3997968	31358333	rs2596475	31326324	0.00132867	-0.0598245	-0.091633	0.105667	903.419	896.054	786.368	907.586	878.534	906.993	801.307	995.908	1091.87	L.D.	H3K27ac
I	MICA	6	rs4461774	31358388	rs2524094	31240041	0.00247229	-0.0364136	0.0229472	-0.0712426	300.376	313.468	319.826	314.757	290.146	280.928	274.148	252.329	209.158	L.D.	H3K4me1
I	MICA	6	rs6929845	31358545	rs9266221	31325151	1.08e-05	-0.0197851	0.0826506	-0.10433	303.686	333.622	355.49	313.286	283.466	299.589	289.159	259.965	225.897	L.D.	H3K27ac
I	MICA	6	rs6929845	31358545	rs4947311	31326166	6e-06	0.0163213	0.0597978	-0.108071	315.131	321.567	336.549	318.895	283.95	298.232	316.938	279.173	220.198	L.D.	H3K27ac
I	MICA	6	rs3094588	31362341	rs2524093	31240180	0.00611766	0.0307708	0.0255206	-0.0858407	302.714	303.491	309.795	277.087	303.367	288.556	302.842	256.763	217.786	L.D.	H3K4me1
I	VARS2	6	rs9501589	31364383	rs28397284	31166936	0.00105233	0.0494007	0.0225291	-0.0666322	1475.25	1491.37	1510.53	1562.87	1504.55	1518.59	1615.24	1447.37	894.345	L.D.	H3K27ac
I	MICB	6	rs7739560	31364790	rs4713571	32626899	0.00511866	-0.000815646	0.093228	-0.0781125	664.521	749.337	795.566	679.709	651.132	658.774	637.777	699.28	786.617	O.T.	H3K4me1
I	MICB	6	rs7739560	31364790	rs3104385	32597538	0.000352231	0.0108608	0.040311	-0.0759969	672.548	741.727	720.871	684.911	687.164	627.429	691.761	614.462	632.513	O.T.	H3K27ac
I	MICB	6	rs7739560	31364790	rs9271736	32593688	0.000215475	0.0120592	0.0399386	-0.0800926	672.856	742.653	717.543	684.911	692.699	617.815	691.761	615.038	630.209	O.T.	H3K27ac
I	MICB	6	rs7739560	31364790	rs9271718	32593465	0.000152054	0.0154751	0.0532007	-0.0825564	669.201	729.652	738.086	680.894	680.593	633.855	691.761	628.142	577.791	O.T.	H3K27ac
I	MICB	6	rs7739560	31364790	rs3129766	32594441	1.28e-05	0.0226407	0.0541061	-0.0932088	669.201	727.418	741.619	680.894	700.247	612.779	691.761	628.142	577.791	O.T.	H3K27ac
I	MICB	6	rs7739560	31364790	rs9271602	32591383	0.000227879	0.0258432	0.0559129	-0.0874052	660.616	735.186	728.462	688.715	678.237	621.427	657.095	671.877	635.84	O.T.	H3K27ac
I	MICB	6	rs7739560	31364790	rs9271763	32594061	0.00145065	0.0343751	0.0570931	-0.0736117	667.319	701.998	752.889	668.841	687.96	646.368	743.872	657.06	638.869	O.T.	H3K27ac
I	MICB	6	rs7739560	31364790	rs9271620	32591777	0.00114295	0.0374806	0.0584796	-0.0765668	662.963	707.431	749.256	675.361	682.683	646.854	743.872	657.06	638.869	O.T.	H3K27ac
I	MICB	6	rs2596485	31364870	rs2454138	32570401	0.000496728	0.0202295	0.0553404	-0.0861193	674.14	734.74	732.15	679.888	710.84	607.174	735.726	569.396	745.715	O.T.	H3K27ac
I	MICB	6	rs2596485	31364870	rs9271761	32594022	0.00175727	0.0254589	0.0418659	-0.0765988	675.457	718.344	726.314	684.965	699.44	619.194	738.072	600.316	745.715	O.T.	H3K27ac
I	MICB	6	rs2596485	31364870	rs9271718	32593465	0.000802521	0.0262899	0.0565305	-0.0735639	668.489	722.519	743.232	679.549	696.915	650.839	738.072	605.386	662.876	O.T.	H3K27ac
I	MICB	6	rs2596485	31364870	rs3129766	32594441	0.000313529	0.0298195	0.0562792	-0.0754844	668.489	724.707	740.757	679.549	701.187	648.711	738.072	642.55	615.548	O.T.	H3K27ac
I	MICB	6	rs2596485	31364870	rs9271620	32591777	0.00409066	0.0393772	0.0551519	-0.0689431	659.478	699.191	738.777	673.842	697.675	651.897	725.579	631.604	745.715	O.T.	H3K27ac
I	MICB	6	rs2596485	31364870	rs9271763	32594061	0.00279443	0.0404438	0.0551453	-0.0702583	662.707	695.778	742.659	673.842	700.827	651.097	725.579	631.604	745.715	O.T.	H3K27ac
I	MICB	6	rs2596485	31364870	rs13207945	32579708	0.001425	0.0463396	0.035056	-0.0786706	683.987	688.536	738.068	706.5	680.164	644.463	789.419	617.669	745.715	O.T.	H3K27ac
I	MICB	6	rs2596485	31364870	rs502803	32578958	0.000867688	0.0499498	0.038097	-0.0823521	681.7	689.441	740.321	708.194	679.683	644.463	789.419	617.669	745.715	O.T.	H3K27ac
I	MICB	6	rs2596485	31364870	rs585669	32572113	7.08e-05	0.0713307	0.0511563	-0.0970768	669.876	686.406	743.741	718.398	680.42	646.678	789.419	617.669	745.715	O.T.	H3K4me1
III	LST1	6	rs2596485	31364870	rs9271895	32595906	0.0473066	0.223315	0.157549	-0.182794	159.32	190.802	201.765	197.474	179.971	215.011	302.099	224.528	144.008	L.D.	H3K27ac
I	MICA	6	rs2442715	31373174	rs2308527	31239821	0.00188178	-0.0386835	-0.101682	0.0917908	303.17	302.74	253.084	298.495	304.404	304.607	319.837	321.285	336.081	L.J.	H3K4me1
I	MICA	6	rs2442715	31373174	rs2524092	31240216	0.0110584	-0.0364878	-0.072238	0.0797881	299.394	302.534	266.647	292.277	298.684	310.083	319.837	321.285	336.081	L.J.	H3K4me1
I	MICA	6	rs2442715	31373174	rs2524091	31240293	0.0110584	-0.0364878	-0.072238	0.0797881	299.394	302.534	266.647	292.277	298.684	310.083	319.837	321.285	336.081	L.J.	H3K4me1
I	MICA	6	rs2442715	31373174	rs2524093	31240180	0.0110519	-0.0362134	-0.0722641	0.0798305	299.394	302.159	266.497	292.277	298.684	310.083	319.837	321.285	336.081	L.J.	H3K4me1
I	MICA	6	rs2442715	31373174	rs9264642	31238490	0.0158873	-0.0233807	-0.0752461	0.0750424	297.159	299.868	263.284	294.943	302.919	306.229	319.837	319.844	339.552	L.J.	H3K4me1
III	LST1	6	rs7747161	31376798	rs9271895	32595906	0.0228874	0.263874	0.143555	-0.227459	162.676	191.32	206.45	216.634	176.021	212.813	248.582	226.284	144.008	L.D.	H3K27ac
I	MICA	6	rs2523497	31376928	rs2596487	31325056	0.00283255	-0.0290875	-0.0196796	-0.109922	317.215	301.328	293.978	293.393	275.969	199.785	304.331	219.149	194.747	L.D.	H3K27ac
I	MICB	6	rs2523497	31376928	rs6921651	32595345	0.00322529	0.100974	0.0525926	-0.0473675	625.646	677.613	688.956	695.471	698.857	705.17	753.414	770.065	694.844	O.T.	H3K27ac
I	MICA	6	rs2523497	31376928	rs2596475	31326324	2.25e-05	-0.234138	-0.0271476	0.116089	318.59	307.101	309.5	240.331	294.924	293.928	188.796	228.99	307.531	L.D.	H3K27ac
I	MICA	6	rs2523497	31376928	rs74618856	31325745	5.75e-05	-0.209198	-0.0362884	0.105653	322.957	301.574	311.257	249.355	302.165	287.95	200.375	229.354	307.531	L.D.	H3K27ac
I	MICA	6	rs28559870	31377974	rs28362345	31165836	0.000697845	-0.00139217	-0.0977184	0.106341	300.534	284.765	241.616	309.967	324.036	303.663	284.398	319.106	376.596	L.D.	H3K27ac
I	MICA	6	rs28559870	31377974	rs1264300	30882856	0.0180332	0.0147682	-0.0163407	0.0806526	285.533	288.603	266.289	297.657	318.245	344.969	281.196	332.922	322.091	L.D.	H3K27ac
I	MICA	6	rs1131896	31379115	rs9266269	31326055	0.000620498	0.171687	0.123316	-0.118913	264.894	301.157	335.386	312.631	311.789	317.394	379.84	334.439	311.572	L.D.	H3K27ac
I	MICA	6	rs1131896	31379115	rs9266233	31325430	2.41e-05	0.017288	-0.135554	0.116434	309.497	272.797	234.787	315.297	320.161	304.967	311.572	324.251	389.969	L.D.	H3K27ac
III	GPANK1	6	rs3828879	31379391	rs6921948	31171257	0.0197406	0.138295	0.0439968	-0.0556853	689.14	727.508	748.935	761.41	780.424	780.92	964.413	1002.21	726.332	L.D.	H3K27ac
III	GPANK1	6	rs3828879	31379391	rs2596475	31326324	0.00754512	0.169548	0.0425164	-0.0678365	688.983	714.094	744.852	720.385	794.838	775.655	964.413	1310.04	718.347	L.D.	H3K27ac
III	GPANK1	6	rs3828879	31379391	rs9266243	31325623	0.00250498	0.190808	0.0458824	-0.0772573	677.551	711.715	740.526	720.385	811.946	772.068	964.413	1310.04	718.347	L.D.	H3K27ac
III	GPANK1	6	rs3828879	31379391	rs9266232	31325424	0.00250498	0.190808	0.0458824	-0.0772573	677.551	711.715	740.526	720.385	811.946	772.068	964.413	1310.04	718.347	L.D.	H3K27ac
III	GPANK1	6	rs3828879	31379391	rs2523598	31326175	0.00342835	0.192191	0.0507035	-0.0757059	683.967	699.945	741.983	720.385	806.038	775.959	964.413	1310.04	718.347	L.D.	H3K27ac
III	GPANK1	6	rs3828879	31379391	rs4713605	32985992	0.000619814	0.0110318	-0.0196748	0.0955326	734.11	714.829	716.489	758.639	791.636	834.674	688.572	820.219	1310.04	L.D.	H3K27ac
I	VARS2	6	rs2256174	31380422	rs9266269	31326055	7.93e-07	0.0654983	0.0794505	-0.0856775	1415.6	1484.75	1588.93	1498.73	1556.24	1551.42	1609.4	1424.3	1177.58	O.T.	H3K27ac
I	VARS2	6	rs2256174	31380422	rs6921948	31171257	0.00258485	0.0771045	0.0624537	-0.0409244	1393.97	1491.11	1498.47	1480.89	1499.8	1605.87	1709.39	1546.51	1557.53	L.D.	H3K27ac
III	GPANK1	6	rs62395267	31386313	rs2516050	32570352	0.0178113	0.0109538	-0.0305549	0.0483586	728.589	719.837	682.523	745.142	749.202	772.35	696.881	924.397	816.864	L.D.	H3K27ac
I	MICB	6	rs4418214	31391401	rs1766	32627795	0.0035841	-0.000659139	0.0103345	-0.0809629	706.547	684.865	738.751	713.199	565.806	599.224	677.187	809.407	596.086	O.T.	H3K4me1
I	MICB	6	rs4418214	31391401	rs9271176	32578127	0.000319126	0.0742606	0.0500031	-0.114337	655.467	692.326	727.11	618.316	674.891	600.884	677.187	809.407	596.086	O.T.	H3K27ac
I	MICB	6	rs2516446	31392484	rs2257789	32765383	0.000393207	0.137652	0.114812	-0.0745031	535.694	619.16	687.526	677.213	677.703	710.943	756.453	701.117	695.293	O.T.	H3K27ac
I	PSORS1C1	6	rs2516446	31392484	rs28397284	31166936	0.00630841	0.381413	0.705856	-0.387148	1.81243	6.88732	1.6068	4.15823	4.54852	13.0418	5.46197	4.78764	5.34046	O.T.	H3K27ac
I	PSORS1C1	6	rs2516446	31392484	rs9265638	31300012	0.0410964	0.385124	0.417944	-0.239411	1.95363	6.88732	1.06775	4.52249	3.86387	7.36276	4.9175	5.77703	4.6431	O.T.	H3K27ac
I	MICB	6	rs537808693	31396347	rs116457146	32578632	0.0466425	0.0235784	-0.0487853	0.0542652	676.923	659.878	586.722	704.967	677.782	747.27	719.675	763.129	780.974	O.T.	H3K27ac
I	MICA	6	rs3128980	31402837	rs2249742	31240721	0.00346513	-0.122252	0.0499264	-0.0723788	319.565	356.296	335.318	291.283	289.803	277.586	215.477	253.395	197.375	L.D.	H3K4me1
I	MICA	6	rs3128980	31402837	rs9266233	31325430	0.00467647	-0.121754	0.0487696	-0.0687649	336.094	332.561	366.517	297.798	282.006	287.645	243.777	238.987	204.659	L.D.	H3K27ac
I	MICA	6	rs3128980	31402837	rs4947311	31326166	1.15e-07	-0.0482004	0.07331	-0.117962	327.741	329.877	369.761	309.793	281.646	285.156	278.03	252.462	200.507	L.D.	H3K27ac
III	RNF5	6	rs3128980	31402837	rs9273527	32628621	0.0417011	-0.00785186	0.0214815	-0.0266108	1424.7	1493.43	1471.73	1435.64	1407.12	1417.92	1414.06	1374.37	1368.99	O.T.	H3K4me1
III	LST1	6	rs2516470	31407331	rs9266221	31325151	0.0362786	0.209355	0.226736	-0.131454	122.079	196.944	234.115	182.005	165.046	201.913	179.052	202.514	186.746	L.D.	H3K27ac
III	LST1	6	rs2516470	31407331	rs1346932	32985413	0.0239834	0.257906	0.187685	-0.149402	124.986	147.866	214.071	178.423	174.701	180.905	200.296	201.808	166.974	L.D.	H3K27ac
I	MICA	6	rs2516470	31407331	rs28397284	31166936	0.000311615	-0.163687	-0.154026	0.110698	361.759	301.825	258.484	314.481	303.542	319.925	264.017	278.41	277.952	L.D.	H3K27ac
I	MICB	6	rs2844510	31410408	rs2516050	32570352	0.0143543	0.115329	0.0327173	-0.0744982	658.734	692.564	700.597	706.52	727.676	575.063	846.292	858.445	695.1	O.T.	H3K27ac
I	MICB	6	rs2844510	31410408	rs9266221	31325151	0.000864905	0.138225	0.0483536	-0.0841894	650.148	681.173	722.992	767.327	687.727	658.998	843.695	862.369	804.844	L.D.	H3K27ac
I	MICB	6	rs9267088	31411213	rs1634792	31276751	0.0414222	0.0876077	0.0526812	-0.07047	674.166	722.223	705.938	737.657	726.677	715.424	804.154	691.907	671.962	O.T.	H3K27ac
I	MICB	6	rs34259803	31411519	rs9271602	32591383	1.48e-05	0.0144483	0.0593354	-0.0974503	661.909	743.043	727.978	684.28	673.533	624.281	657.095	618.855	496.548	O.T.	H3K27ac
I	MICB	6	rs2596465	31412948	rs11755748	32985804	0.000247335	0.0952444	0.0760314	-0.0943027	616.705	696.44	629.009	699.023	690.274	656.474	747.851	695.417	510.664	O.T.	H3K27ac
I	MICB	6	rs2596465	31412948	rs9264960	31276396	0.00521773	0.105389	0.0851049	-0.0467904	598.491	653.787	716.542	679.268	699.353	724.12	753.884	710.848	744.75	O.T.	H3K27ac
I	MICB	6	rs2596465	31412948	rs2308527	31239821	0.0235385	0.0197393	-0.00576889	0.0397191	625.085	658.136	621.458	648.714	696.971	713.837	672.747	715.619	769.774	L.D.	H3K4me1
I	MICB	6	rs2596465	31412948	rs4713571	32626899	0.0295355	0.0393449	-0.00871858	0.0471285	647.26	584.791	715.453	678.993	721.905	755.59	681.702	770.136	783.564	O.T.	H3K4me1
I	CCHCR1	6	rs2596463	31413726	rs2524093	31240180	0.00534742	0.113013	-0.0210655	-0.152587	934.466	903.914	889.115	1029.61	869.916	746.366	1149.13	868.958	576.757	L.D.	H3K4me1
I	CCHCR1	6	rs2596463	31413726	rs2524092	31240216	0.00490993	0.115011	-0.0190891	-0.154059	934.466	901.725	890.774	1029.61	869.916	746.366	1149.13	868.958	576.757	L.D.	H3K4me1
I	CCHCR1	6	rs2596463	31413726	rs2524091	31240293	0.00490993	0.115011	-0.0190891	-0.154059	934.466	901.725	890.774	1029.61	869.916	746.366	1149.13	868.958	576.757	L.D.	H3K4me1
I	CCHCR1	6	rs2596463	31413726	rs2524086	31241311	0.0492333	-0.169546	0.0369304	0.116719	891.523	925.967	999.147	778.351	861.983	1029.61	576.757	868.958	1149.13	L.D.	H3K27ac
I	CCHCR1	6	rs2596463	31413726	rs2853949	31241664	0.0492333	-0.169546	0.0369304	0.116719	891.523	925.967	999.147	778.351	861.983	1029.61	576.757	868.958	1149.13	L.D.	H3K27ac
III	DDX39B	6	rs143755051	31414365	rs3129766	32594441	0.0275158	-0.00532673	0.0226291	-0.0186312	7805.8	8018.65	8155.99	7753.26	7768.76	7827.6	7752.25	7639.43	7532.7	O.T.	H3K27ac
I	MICA	6	rs3130900	31418355	rs4947311	31326166	2.81e-05	0.00863344	0.0147885	-0.098861	327.338	305.02	324.922	318.608	289.199	271.023	301.538	277.912	207.03	L.D.	H3K27ac
I	MICA	6	rs2263316	31421297	rs9266221	31325151	7.99e-08	-0.0230877	0.0961358	-0.122036	299.903	352.446	381.799	318.794	295.399	293.105	289.025	264.589	218.222	L.D.	H3K27ac
III	AGPAT1	6	rs2263316	31421297	rs6901903	32442436	0.0429326	-0.0350688	-0.0412876	0.0246104	1336.02	1274.69	1178.19	1311.91	1300.04	1277.91	1261.81	1243.58	1311.69	L.D.	H3K27ac
I	MICB	6	rs2523685	31426256	rs2596487	31325056	0.015562	0.0779972	-0.00443019	-0.0705763	673.241	672.591	613.967	716.469	691.806	593.416	833.812	659.258	577.791	L.D.	H3K27ac
I	MICB	6	rs2523685	31426256	rs9271788	32594734	0.00688557	0.0889727	0.0535722	-0.0523284	646.232	675.515	718.6	704.507	715.389	710.138	767.198	726.573	667.312	O.T.	H3K27ac
I	MICA	6	rs2523685	31426256	rs2596475	31326324	4.41e-06	-0.307658	-0.0264874	0.133387	321.869	314.146	305.672	234.637	277.412	296.623	188.796	194.567	278.955	L.D.	H3K27ac
I	MICA	6	rs2523685	31426256	rs74618856	31325745	2e-05	-0.278124	-0.0338722	0.118748	323.924	314.166	302.801	244.824	281.761	294.755	200.375	191.348	278.955	L.D.	H3K27ac
III	SKIV2L	6	rs2516452	31427095	rs6901903	32442436	0.000512422	0.0895901	0.0210543	-0.0801437	1750.73	1785.72	1815.28	1871.43	1817.62	1665.57	2237.19	1785.94	1613.19	O.T.	H3K27ac
III	LST1	6	rs2596472	31428967	rs28362345	31165836	0.0132493	0.255373	0.147894	-0.163269	103.273	157.492	135.85	178.257	174.997	169.495	205.346	200.314	131.728	L.D.	H3K27ac
III	LST1	6	rs2596472	31428967	rs9263872	31170608	0.00781421	0.289767	0.169361	-0.170737	113.951	151.168	135.85	172.129	178.742	173.014	216.679	197.187	152.63	L.D.	H3K27ac
III	LST1	6	rs2596472	31428967	rs2249741	31240712	0.0422683	0.290449	0.177023	-0.139541	110.989	124.958	186.404	177.25	171.525	180.652	202.941	198.939	176.387	L.D.	H3K4me1
I	POU5F1	6	rs2596472	31428967	rs1346932	32985413	0.00974879	0.292958	0.176371	-0.147951	40.9814	40.2558	72.0183	65.7269	64.3899	63.7567	79.8847	71.1656	65.2036	L.D.	H3K27ac
III	LST1	6	rs2596472	31428967	rs74618856	31325745	0.0461637	0.296497	0.173674	-0.133566	113.775	128.942	167.009	176.265	166.373	187.482	187.489	207.885	179.008	L.D.	H3K27ac
III	LST1	6	rs2596472	31428967	rs6921948	31171257	0.0116372	0.300224	0.150531	-0.158441	119.339	148.119	135.85	172.331	179.824	171.868	225.308	198.799	163.273	L.D.	H3K27ac
III	LST1	6	rs2596472	31428967	rs2308527	31239821	0.00786931	0.338775	0.164242	-0.170529	110.989	131.367	158.776	182.573	176.001	172.032	239.243	196.487	169.477	L.D.	H3K4me1
I	HCG27	6	rs2596472	31428967	rs4947311	31326166	1.52e-05	0.340274	0.36268	-0.203911	40.9041	78.2356	69.6873	53.8968	68.848	79.8404	79.1353	84.3476	73.729	L.D.	H3K27ac
I	POU5F1	6	rs2596472	31428967	rs4947311	31326166	0.000198206	0.358428	0.351305	-0.199285	38.7204	54.0591	65.6223	55.8278	58.3973	77.2832	75.191	74.8241	68.3592	L.D.	H3K27ac
II	HLA-DRB9	6	rs2596473	31430799	rs115566240	32601718	0.000992325	0.27746	0.243038	-0.239855	4.16923	3.83404	6.59938	4.62862	5.51608	5.03188	7.06664	4.29193	4.63763	L.D.	H3K27ac
II	HLA-DRB9	6	rs2596473	31430799	rs1047989	32605257	0.0166978	-0.0844524	-0.0875495	0.175195	4.37703	4.57037	3.50224	4.42468	5.29193	4.97664	4.35494	4.65126	7.22126	L.D.	H3K27ac
III	RNF5	6	rs2518030	31431082	rs4713605	32985992	0.0378588	-0.0125662	0.0732756	-0.0352747	1345.67	1498.04	1538	1444.71	1505.64	1534.87	1402.81	1417.33	1400.65	L.D.	H3K27ac
III	RNF5	6	rs2518030	31431082	rs9270907	32572082	0.0197314	-0.00652916	0.0627479	-0.0335495	1355.16	1504.95	1465.46	1442.53	1500.11	1513.7	1412.77	1413.13	1408.32	L.D.	H3K4me1
III	RNF5	6	rs2518030	31431082	rs13207945	32579708	0.00128575	-0.00429832	0.0942346	-0.0471076	1337.83	1564.06	1465.46	1428.38	1514.51	1551.91	1388.63	1430.75	1393.76	L.D.	H3K27ac
III	RNF5	6	rs2518030	31431082	rs502803	32578958	0.000970547	-0.00325789	0.096399	-0.048697	1337.83	1564.06	1465.46	1430.36	1510.88	1560.26	1391.06	1428.84	1393.76	L.D.	H3K27ac
III	RNF5	6	rs2518030	31431082	rs585669	32572113	0.000861855	-0.000769121	0.0991642	-0.0489721	1337.83	1564.06	1465.46	1409.95	1519.76	1535.92	1385.2	1426.49	1400.9	L.D.	H3K4me1
III	RNF5	6	rs2518030	31431082	rs3104369	32602482	0.0199232	0.00176786	0.066843	-0.0371934	1380.78	1467.73	1549.07	1453.66	1480.09	1518.55	1423.09	1412.54	1407.6	O.T.	H3K27ac
III	RNF5	6	rs2518030	31431082	rs1548306	32427179	0.00379033	0.00346726	0.0815453	-0.0417433	1356.12	1520.3	1549.07	1430.36	1478.24	1527.52	1394.2	1414.98	1409	L.D.	H3K27ac
III	RNF5	6	rs2518030	31431082	rs9271874	32595424	0.0262799	0.00387099	0.0558787	-0.0341013	1415.13	1452.78	1507.26	1468.97	1458.95	1521.22	1441.79	1409.12	1409.07	O.T.	H3K27ac
III	RNF5	6	rs2518030	31431082	rs9274436	32633131	0.000249	0.00995006	0.085412	-0.0480377	1374.34	1538.58	1549.07	1442.82	1466.74	1543.11	1431.05	1417.43	1405.28	L.D.	H3K27ac
III	RNF5	6	rs2518030	31431082	rs1049055	32634387	0.00230457	0.0100175	0.0789878	-0.04444	1397.72	1468.3	1549.07	1452.68	1457.98	1543.11	1414.89	1424.97	1405.28	L.D.	H3K27ac
III	RNF5	6	rs2518030	31431082	rs9270836	32570325	0.00302596	0.0112521	0.0924862	-0.0478175	1294.21	1510.46	1465.46	1386.03	1504.39	1513.7	1388.89	1417.35	1408.32	L.D.	H3K27ac
III	RNF5	6	rs2518030	31431082	rs9270838	32570353	0.00251301	0.0123648	0.09305	-0.0485405	1294.21	1510.46	1465.46	1386.03	1504.39	1513.7	1399.19	1415.7	1408.32	L.D.	H3K27ac
III	RNF5	6	rs2518030	31431082	rs9270815	32569859	0.018629	0.019064	0.0805387	-0.044142	1257.53	1480.21	1507.26	1441.79	1470.74	1517.15	1395.66	1409.4	1410.22	L.D.	H3K27ac
III	RNF5	6	rs2518030	31431082	rs3104392	32594425	0.020729	0.0203519	0.0683899	-0.0425095	1257.53	1480.21	1507.26	1478.66	1454.53	1521.22	1412.61	1420.24	1409.07	O.T.	H3K4me1
III	RNF5	6	rs2518030	31431082	rs9273500	32628342	0.00103209	0.0244925	0.0890798	-0.0520267	1380.78	1467.73	1549.07	1435.33	1464.61	1537	1448.53	1423.39	1406.05	O.T.	H3K4me1
III	RNF5	6	rs2518030	31431082	rs9273384	32626954	0.00720899	0.0245928	0.0838547	-0.0477036	1257.53	1480.21	1507.26	1437.34	1468.28	1523.17	1391.58	1447.81	1408.67	O.T.	H3K4me1
III	RNF5	6	rs2518030	31431082	rs9271222	32579365	0.01333	0.0272336	0.0733351	-0.0465228	1257.53	1480.21	1507.26	1469.87	1465.12	1517.15	1434.66	1418.32	1408.82	L.D.	H3K27ac
III	GPANK1	6	rs2243621	31431820	rs707958	33048599	0.0012495	-0.0116441	0.00248072	0.0643259	725.175	715.518	727.716	708.528	747.019	820.402	704.958	859.716	890.002	L.D.	H3K27ac
III	DDX39B	6	rs3094604	31434111	rs1766	32627795	0.0144348	0.00367122	0.0153855	-0.0313081	7833.38	7952.19	8065.66	7820.44	7641.27	7708.74	8645.41	7945.96	7070.04	O.T.	H3K4me1
I	MICB	6	rs2523676	31435991	rs9266269	31326055	0.00275298	0.0733794	0.116366	-0.0773222	654.23	749.285	774.013	715.408	731.097	995.174	745.372	704.993	714.738	L.D.	H3K27ac
I	MICB	6	rs2523676	31435991	rs3129771	32597202	0.0335119	0.151743	0.0612329	-0.0594705	605.596	658.665	689.409	720.274	720.642	728.922	759.336	800.943	708.34	O.T.	H3K27ac
I	MICB	6	rs2523676	31435991	rs9270815	32569859	0.0437775	0.166368	0.0733189	-0.0657436	606.291	637.983	690.112	742.921	714.513	729.624	759.336	800.943	708.34	O.T.	H3K27ac
III	DDX39B	6	rs2523675	31436032	rs6921948	31171257	0.0490927	0.00127413	-0.0135225	0.017413	7869.34	7828.47	7588.57	7802.04	7778.94	7989.97	7942.65	8199.63	8085.89	O.T.	H3K27ac
I	POU5F1	6	rs2518028	31436047	rs9265656	31300518	0.04308	0.300775	0.347886	-0.130396	34.7	47.8256	72.6894	38.7981	56.9236	68.9401	21.3306	71.6644	73.2752	L.D.	H3K27ac
I	POU5F1	6	rs2523673	31436995	rs9266221	31325151	0.000251455	0.233043	0.219861	-0.170242	52.8331	63.1262	69.5509	59.6075	67.3244	82.0208	84.0288	72.9398	48.4051	L.D.	H3K27ac
I	POU5F1	6	rs2523673	31436995	rs2523598	31326175	0.000170393	0.372635	0.274599	-0.197213	42.2726	56.1958	68.91	54.7776	64.3491	73.1644	95.2719	79.3513	65.8459	L.D.	H3K27ac
III	DDX39B	6	rs2244839	31438368	rs74618856	31325745	0.0359638	-0.0049143	-0.010735	0.0223056	7829.99	7796.44	7738.7	7621.06	8022.05	7805.27	8040.87	7984.57	8600.79	O.T.	H3K27ac
III	DDX39B	6	rs2244839	31438368	rs9266269	31326055	0.031761	0.0144483	-0.0208472	0.0252668	7812.83	7734.63	7439.94	7888.39	7846.65	7642.01	8096.39	8601.4	8487.4	O.T.	H3K27ac
I	MICA	6	rs200829427	31440968	rs2524094	31240041	0.0411158	-0.137995	-0.0426897	0.0638503	318.433	312.24	292.066	281.45	281.693	297.643	234.87	276.193	272.001	L.D.	H3K4me1
I	MICB	6	rs12660382	31443323	rs4713571	32626899	0.00636029	-0.029119	0.0954292	-0.0720976	672.525	755.306	788.875	670.538	644.97	759.478	612.601	616.451	579.047	O.T.	H3K4me1
I	MICB	6	rs12660382	31443323	rs2454138	32570401	0.000343052	-0.0198791	0.0687588	-0.0839739	685.214	741.415	771.413	663.678	706.973	628.144	659.061	577.677	565.072	O.T.	H3K27ac
I	MICB	6	rs12660382	31443323	rs9271761	32594022	0.00111313	-0.0136895	0.0504608	-0.0722558	689.819	718.503	763.162	659.619	699.093	633.079	674.704	607.765	523.125	O.T.	H3K27ac
I	MICB	6	rs12660382	31443323	rs2133035	32596475	0.000321097	-0.0120066	0.0650414	-0.083991	684.53	728.491	774.731	661.442	699.064	634.03	674.704	587.724	518.649	O.T.	H3K27ac
I	MICB	6	rs12660382	31443323	rs3129766	32594441	0.000478876	-0.0112481	0.0593753	-0.070943	680.627	727.154	760.728	659.801	705.892	645.554	667.912	614.258	552.442	O.T.	H3K27ac
I	MICB	6	rs12660382	31443323	rs9270907	32572082	0.0330726	-0.0064495	0.03541	-0.0443142	693.547	682.314	730.162	674.658	649.937	671.938	704.918	599.452	574.365	O.T.	H3K4me1
I	MICB	6	rs12660382	31443323	rs9271176	32578127	0.0297465	0.00764634	0.0553637	-0.0543861	658.36	699.4	733.234	640.923	675.626	668.812	654.075	660.659	574.365	O.T.	H3K27ac
I	MICB	6	rs12660382	31443323	rs2308527	31239821	0.00157401	0.0226135	0.0699421	-0.0700069	647.462	699.867	749.701	647.401	683.811	655.53	649.867	606.399	601.852	L.D.	H3K4me1
III	C2	6	rs12660382	31443323	rs28362345	31165836	0.0187537	0.0146743	-0.0779324	0.0986765	26.3606	24.7598	21.8191	27.056	27.3177	29.1281	26.0013	31.5511	31.756	L.D.	H3K27ac
III	C2	6	rs12660382	31443323	rs28397284	31166936	0.0353639	0.0625173	-0.132492	0.107538	26.1258	23.2841	16.502	27.3803	28.1243	26.5472	30.4725	32.2953	27.7459	L.D.	H3K27ac
III	GPANK1	6	rs2596534	31445345	rs9264642	31238490	0.0220697	-0.0122642	0.0185162	0.0389002	656.158	730.622	709.478	681.449	727.4	766.265	680.349	742.486	822.649	O.T.	H3K4me1
III	GPANK1	6	rs2596534	31445345	rs2308527	31239821	0.0220004	-0.00444239	0.0143081	0.0368757	691.151	702.226	725.596	692.093	746.486	750.663	684.234	740.402	847.092	O.T.	H3K4me1
III	GPANK1	6	rs2596534	31445345	rs707958	33048599	0.0255239	0.00505529	-0.00333209	0.0373066	708.294	708.344	717.868	725.882	740.015	754.999	722.662	757.245	874.535	L.D.	H3K27ac
I	HLA-B	6	rs2523650	31449022	rs1264300	30882856	0.00020897	0.00102058	0.14081	-0.121693	69427.6	75525.3	102909	67831.1	67515	71783.9	66508	63577	51365.7	L.D.	H3K27ac
I	HLA-B	6	rs2523650	31449022	rs2524093	31240180	0.00171581	0.0625062	0.0486676	-0.0939686	71123.2	73181.9	80305.9	69965	69677	66262.1	80908.3	68208.3	59302.6	L.D.	H3K4me1
I	HLA-B	6	rs2523650	31449022	rs2524092	31240216	0.00130397	0.0661003	0.0496554	-0.0960751	71123.2	73181.9	80305.9	69965	69677	66262.1	80908.3	68529.5	59205.8	L.D.	H3K4me1
I	HLA-B	6	rs2523650	31449022	rs2524091	31240293	0.00130397	0.0661003	0.0496554	-0.0960751	71123.2	73181.9	80305.9	69965	69677	66262.1	80908.3	68529.5	59205.8	L.D.	H3K4me1
I	HLA-B	6	rs2523650	31449022	rs2523598	31326175	0.0012856	0.0785863	0.0505526	-0.0980759	72198.5	72935.9	77987	72345.6	67907.3	67692.6	87036.9	69400.3	59941.3	L.D.	H3K27ac
I	POU5F1	6	rs2523650	31449022	rs9266221	31325151	1.02e-05	0.286334	0.387076	-0.238	47.5976	49.3899	222.67	57.6496	64.4034	79.7711	81.2862	70.7722	66.3473	L.D.	H3K27ac
I	POU5F1	6	rs2523650	31449022	rs9266243	31325623	9.44e-05	0.371807	0.366972	-0.207903	38.4775	53.0972	79.5777	50.7122	60.5263	72.3813	88.1282	70.8891	70.1624	L.D.	H3K27ac
I	POU5F1	6	rs2523650	31449022	rs9266232	31325424	9.44e-05	0.371807	0.366972	-0.207903	38.4775	53.0972	79.5777	50.7122	60.5263	72.3813	88.1282	70.8891	70.1624	L.D.	H3K27ac
I	POU5F1	6	rs2523650	31449022	rs2523598	31326175	7.11e-05	0.400405	0.34778	-0.214877	38.4775	54.0569	75.068	52.4934	59.211	71.1602	98.2329	72.8292	69.3906	L.D.	H3K27ac
III	RNF5	6	rs2516420	31449620	rs2257789	32765383	8.02e-05	-0.0513779	-0.0169485	0.071243	1449.88	1430.87	1403.86	1411.56	1453.73	1558.11	1275.17	1565.06	1576.61	L.D.	H3K27ac
III	DDX39B	6	rs2523647	31449778	rs34386495	32626730	0.0341147	0.0326137	0.0195017	-0.0293015	7754.02	7706.98	8759.15	8020.89	7948.5	8004.53	8077.4	7921.52	7148.85	O.T.	H3K27ac
III	DDX39B	6	rs2523647	31449778	rs9273500	32628342	0.041416	-0.0211766	-0.0118239	0.0261513	7956.41	7827.53	7735.83	7870.6	7823.27	8062.58	7148.85	8000.05	8023.22	O.T.	H3K4me1
III	VWA7	6	rs9267225	31454419	rs2524094	31240041	0.0353006	0.127467	0.0551108	-0.063486	32.4089	35.9151	37.0547	34.3364	38.3666	34.7081	39.902	42.4014	37.0065	O.T.	H3K4me1
I	MICA	6	rs9267225	31454419	rs2596475	31326324	0.0021103	-0.149893	-0.0137465	0.0731058	309.895	301.204	302.024	272.988	302.135	301.468	219.106	258.484	296.084	L.D.	H3K27ac
I	MICB	6	rs2904785	31457049	rs9264642	31238490	0.00128963	0.137924	0.0441519	-0.0648599	622.701	665.665	682.492	789.496	703.326	703.696	763.379	788.991	686.971	L.D.	H3K4me1
I	MICB	6	rs2904785	31457049	rs2249742	31240721	1.78e-05	0.138474	0.0567208	-0.0826856	627.77	676.349	709.727	760.734	694.765	695.534	763.379	761.91	678.346	L.D.	H3K4me1
I	MICB	6	rs2904784	31457362	rs2249742	31240721	0.000367644	0.162663	0.0470038	-0.0853279	631.318	679.119	699.684	765.38	700.154	681.974	858.011	837.213	779.157	L.D.	H3K4me1
I	TCF19	6	rs9267286	31457886	rs28397284	31166936	0.0197441	-0.0339624	-0.211827	0.0622046	2432.34	2067.75	1443.57	2420.18	2094.59	1617.33	2270.14	2138.1	1915.46	L.D.	H3K27ac
III	SKIV2L	6	rs2252937	31461613	rs707958	33048599	0.00623181	0.0909105	0.00375441	-0.0496378	1741.99	1792.34	1748.66	1820.92	1858.6	1702.41	2218.42	1993.25	2153.78	L.D.	H3K27ac
I	CCHCR1	6	rs2534686	31461667	rs28397284	31166936	0.00783249	-0.0848274	-0.310197	0.109521	976.55	740.931	431.07	925.159	782.642	570.522	578.796	763.405	474.417	L.J.	H3K27ac
III	DDX39B	6	rs113239947	31461956	rs9271848	32595027	0.0278455	-0.0363479	-0.0219139	0.0187061	8138.6	7793.54	7811.59	7750.8	7760.23	7782.61	7481.68	8134.02	7579.85	O.T.	H3K27ac
III	DDX39B	6	rs113239947	31461956	rs9271972	32597567	0.0479689	-0.0343607	-0.0164009	0.0173853	8080.53	7790.76	7807.3	7674.19	7898.04	7849.57	7824.13	7593.51	7625.02	O.T.	H3K27ac
III	NFKBIL1	6	rs2894222	31462035	rs6932969	32765671	0.0396574	0.038467	0.0487223	-0.0258092	449.454	468.734	487.152	455.091	467.497	489.25	486.769	484.139	473.175	L.D.	H3K27ac
I	MICB	6	rs2516496	31469491	rs2249742	31240721	0.000444587	0.14616	0.045844	-0.0881777	635.441	683.82	700.15	784.538	710.321	689.283	728.623	770.903	672.971	L.J.	H3K4me1
I	MICB	6	rs2534664	31469591	rs28724244	32629398	0.00257783	0.109087	0.0253035	-0.0609017	631.694	635.121	593.192	702.912	684.167	722.39	794.785	667.702	655.665	O.T.	H3K4me1
I	MICB	6	rs2534664	31469591	rs79471319	32627777	0.0112123	0.110574	0.00186735	-0.0507327	632.758	632.202	593.192	718.138	661.042	722.39	794.407	696.021	655.665	O.T.	H3K4me1
I	MICB	6	rs2534664	31469591	rs9273505	32628420	0.0395574	0.118329	0.00225813	-0.0364541	628.692	645.294	598.36	711.523	701.575	672.329	783.818	758.139	675.055	O.T.	H3K4me1
I	MICB	6	rs2534664	31469591	rs9266233	31325430	0.00746449	0.13357	0.0284556	-0.0455527	615.314	632.386	650.101	708.047	706.581	683.933	770.31	772.072	699.31	L.J.	H3K27ac
I	MICB	6	rs2855811	31471801	rs28724244	32629398	0.0105253	0.095979	0.0554072	-0.0578874	603.139	660.208	598.428	665.06	673.144	677.945	740.194	660.546	693.604	O.T.	H3K4me1
III	C4A	6	rs2855812	31472720	rs1346932	32985413	0.00107299	0.0387863	0.0562663	-0.160833	63.056	67.6472	68.8744	64.2208	60.9636	55.9106	74.0812	49.4142	9.91963	O.T.	H3K27ac
III	C4A	6	rs2855812	31472720	rs6457702	32988049	0.000411085	0.0691872	0.0504971	-0.17269	61.6026	67.7395	68.1068	65.194	62.2672	54.7992	79.5881	50.1547	9.91963	O.T.	H3K27ac
I	HCG27	6	rs28703977	31472792	rs28397284	31166936	0.0147647	0.16794	0.108035	-0.154428	61.7596	69.9278	63.3616	70.0867	73.3139	56.8459	85.6288	70.6878	36.1	L.J.	H3K27ac
I	POU5F1	6	rs28703977	31472792	rs2516710	30228230	0.0153324	0.178056	0.202859	-0.159893	49.962	62.1789	74.7346	64.027	71.2597	58.0211	74.3275	66.7393	28.2659	L.D.	H3K27ac
I	POU5F1	6	rs28703977	31472792	rs9263872	31170608	0.000994224	0.258078	0.322507	-0.171833	39.8956	62.1275	83.22	57.3728	69.8838	72.7914	71.4906	71.7822	71.5459	L.J.	H3K27ac
I	POU5F1	6	rs28703977	31472792	rs28362345	31165836	0.000310968	0.261341	0.366772	-0.187131	39.6689	63.1482	83.22	56.5855	71.2941	77.3447	72.1947	70.7243	73.3195	L.J.	H3K27ac
I	MICB	6	rs3131640	31472862	rs1634792	31276751	0.0194802	0.107941	0.114294	-0.0666493	605.728	716.608	615.936	661.341	705.489	750.847	746.486	739.949	681.436	O.T.	H3K27ac
I	MICB	6	rs2507967	31472956	rs9266269	31326055	0.00339989	0.0810621	0.125882	-0.0721734	643.224	744.755	790.239	690.171	727.498	758.641	783.246	758.601	751.621	L.J.	H3K27ac
I	MICB	6	rs2507967	31472956	rs28504248	32588378	0.0104265	0.0845532	0.0635184	-0.0609467	653.835	700.166	763.86	706.506	720.712	656.476	782.708	748.601	744.535	O.T.	H3K27ac
I	MICB	6	rs62395355	31476297	rs1770	32627833	0.00307656	0.105588	0.0300691	-0.0754467	669.345	672.624	720.313	739.75	692.478	663.681	817.629	738.761	786.565	O.T.	H3K4me1
III	LST1	6	rs2246871	31481146	rs2249741	31240712	0.0438465	0.287295	0.11941	-0.122415	132.219	120.119	196.265	194.585	165.927	175.835	187.975	212.452	176.508	L.D.	H3K4me1
III	LST1	6	rs2246871	31481146	rs2249742	31240721	0.00204624	0.332382	0.234195	-0.195143	119.173	137.224	266.692	187.862	162.995	190.852	193.92	212.867	165.25	L.D.	H3K4me1
III	LST1	6	rs2246871	31481146	rs2308527	31239821	0.00462506	0.345732	0.142341	-0.164939	120.144	131.139	169.38	183.368	180.711	167.122	247.715	199.84	172.907	L.D.	H3K4me1
I	MICB	6	rs2844495	31483136	rs4713605	32985992	0.0261213	0.0681767	-0.0417604	0.0474353	661.722	636.873	616.138	709.982	696.996	717.207	750.259	824.273	838.461	O.T.	H3K27ac
III	DDX39B	6	rs2516491	31485101	rs9270836	32570325	0.0280823	0.0132468	0.0115057	-0.0240334	7813.44	7907.53	8001.6	7988.99	7784.41	7721.32	8093.51	7697.79	7508.13	O.T.	H3K27ac
III	DDX39B	6	rs2516491	31485101	rs9266221	31325151	0.0356741	-0.0419396	-0.0120003	0.023202	8017.94	7999.07	7815.41	7620.63	7852.96	7803.25	7541.18	7636.56	8366.91	O.T.	H3K27ac
III	DDX39B	6	rs2516491	31485101	rs9263872	31170608	0.0299165	-0.0419201	-0.0113263	0.0218566	8010.36	7979.49	7806.2	7736.51	7697.34	7942.5	7472.03	7615.25	7881.6	O.T.	H3K27ac
III	DDX39B	6	rs2516491	31485101	rs113671639	32597005	0.0201725	-0.0384559	-0.0121686	0.0264421	8025.35	7845.53	7918.63	7664.29	7899.68	7774.28	7407.12	7737.36	7798.91	O.T.	H3K27ac
III	DDX39B	6	rs2516491	31485101	rs150689344	32598423	0.0217358	-0.036518	-0.0133271	0.0259349	8019.18	7795.27	7918.63	7700.78	7871.23	7888.05	7407.12	7737.36	7798.91	O.T.	H3K27ac
III	DDX39B	6	rs2516491	31485101	rs189761145	32594503	0.0153463	-0.0350187	-0.00765767	0.0286468	7973.52	7899.7	7801.44	7664.4	8033.33	7835.9	7470.65	7701.33	8182.08	O.T.	H3K27ac
III	DDX39B	6	rs2516491	31485101	rs115243766	32596635	0.0494618	-0.0333256	-0.00902335	0.0254417	7973.75	7895.75	7795.16	7700.97	7886.57	7886.93	7498.72	7676.71	8274.15	O.T.	H3K27ac
III	DDX39B	6	rs2516491	31485101	rs72848222	32596467	0.0484831	-0.0315876	-0.0111054	0.0303009	7969.6	7863.78	7548.43	7715.98	7850.96	8336.87	7533.45	7734.23	8366.91	O.T.	H3K27ac
II	HLA-DRB5	6	rs3093998	31485174	rs4478449	32571801	0	-0.128136	-1.22382	-0.135414	13058.4	8047.12	410.635	9526.44	7653.22	334.393	8563.68	5895.03	366.174	L.D.	H3K4me1
II	HLA-DRB5	6	rs3093998	31485174	rs3129771	32597202	0	-0.117201	-1.29863	-0.113108	14510.9	7308.78	410.635	9565.02	6499.69	317.227	9289.33	4947.18	364.232	L.D.	H3K27ac
II	HLA-DRB5	6	rs3093998	31485174	rs9271874	32595424	0	-0.109996	-1.28482	-0.0685554	14730.4	7070.96	410.635	9906.87	8116.7	547.04	8906.25	6897.99	531.988	L.D.	H3K27ac
II	HLA-DRB5	6	rs3093998	31485174	rs3104392	32594425	0	-0.065527	-1.31165	-0.0967224	16083.5	7101.98	410.635	9606.15	8367.54	547.04	9773.62	6876.64	531.988	L.D.	H3K4me1
II	HLA-DRB5	6	rs3093998	31485174	rs9270815	32569859	0	0.0131452	-1.50075	-0.181946	20469.5	7392.25	410.635	12085.2	7922.88	334.393	11850.1	6417.3	366.174	L.D.	H3K27ac
II	HLA-DRB5	6	rs3093998	31485174	rs9271222	32579365	0	0.0179614	-1.39453	-0.107286	18004.8	7143.99	410.635	10383.4	8043.88	420.705	11102.6	7191.3	582.553	L.D.	H3K27ac
I	MICB	6	rs3093998	31485174	rs74389316	32596869	0.00249182	0.128712	0.0940486	-0.064961	574.903	634.072	605.851	669.099	666.311	740.281	751.951	711.761	719.241	O.T.	H3K27ac
I	MICB	6	rs3093998	31485174	rs9271789	32594768	0.00217022	0.13123	0.0858207	-0.0501174	571.666	630.804	635.282	652.38	684.469	708.462	749.065	724.558	725.542	O.T.	H3K27ac
I	MICB	6	rs3093998	31485174	rs9271857	32595147	0.00802077	0.131698	0.0691437	-0.0447893	580.751	603.754	635.282	659.161	673.43	708.462	757.676	718.07	723.671	O.T.	H3K27ac
I	MICB	6	rs3093998	31485174	rs9271788	32594734	0.000475999	0.132436	0.0941685	-0.055846	572.447	643.309	635.282	647.625	692.21	708.462	753.516	712.559	725.542	O.T.	H3K27ac
I	MICB	6	rs3093998	31485174	rs9271848	32595027	0.00395678	0.135409	0.0767516	-0.0486651	579.552	603.025	635.282	652.849	683.705	708.462	761.361	712.951	725.542	O.T.	H3K27ac
I	MICB	6	rs3132454	31489644	rs150689344	32598423	0.00382923	0.0983369	0.0513665	-0.0602646	640.302	690.678	686.87	703.886	692.743	681.067	784.902	760.323	684.61	O.T.	H3K27ac
I	MICB	6	rs3132454	31489644	rs9271843	32594957	0.000734195	0.100436	0.0616305	-0.0557019	641.943	627.67	719.408	683.701	726.16	715.119	795.556	668.05	676.495	O.T.	H3K27ac
I	MICB	6	rs3132454	31489644	rs113671639	32597005	0.000493778	0.107536	0.0618255	-0.070708	635.202	685.686	713.525	705.096	694.188	681.067	792.447	749.013	684.61	O.T.	H3K27ac
I	MICB	6	rs3132454	31489644	rs9271789	32594768	0.00250874	0.10837	0.0673102	-0.0516868	630.17	653.913	719.408	682.978	706.015	715.119	774.513	796.79	676.495	O.T.	H3K27ac
I	MICB	6	rs3132454	31489644	rs9271848	32595027	0.00171564	0.109438	0.0613027	-0.0537424	637.343	642.313	719.408	686.465	698.315	715.119	786.831	770.606	676.495	O.T.	H3K27ac
I	MICB	6	rs3132454	31489644	rs9271866	32595367	0.000128137	0.110355	0.0689589	-0.0629703	632.059	658.659	719.408	689.88	698.831	715.119	795.415	739.341	676.495	O.T.	H3K27ac
I	MICB	6	rs3132454	31489644	rs75237145	32594295	0.0012327	0.111012	0.0668169	-0.0550473	631.053	650.011	719.408	683.598	702.969	713.19	780.197	787.557	676.495	O.T.	Both
I	MICB	6	rs3132454	31489644	rs9271780	32594535	0.00019469	0.11491	0.0724083	-0.0623383	624.719	664.145	719.408	691.892	692.711	715.119	782.977	780.309	676.495	O.T.	Both
I	MICB	6	rs3132454	31489644	rs9271893	32595859	0.000184543	0.12771	0.0701394	-0.0672434	627.955	647.704	719.408	696.868	689.766	715.119	801.435	760.689	676.495	O.T.	H3K27ac
I	MICB	6	rs3132454	31489644	rs9263872	31170608	0.000322665	0.129864	0.0638867	-0.0616706	627.208	658.088	713.822	692.247	699.22	703.603	868.673	726.157	733.879	L.D.	H3K27ac
I	MICB	6	rs3132454	31489644	rs2596475	31326324	0.00523631	0.143446	0.0604877	-0.0560231	612.201	644.574	699.004	681.136	718.154	687.93	674.71	829.543	738.064	L.D.	H3K27ac
I	MICB	6	rs3132454	31489644	rs9264642	31238490	0.0112083	0.148713	0.0332736	-0.0552029	620.125	666.447	665.426	717.455	694.514	698.006	929.182	830.806	724.726	L.D.	H3K4me1
I	MICB	6	rs3132454	31489644	rs6921948	31171257	3.78e-07	0.159743	0.100042	-0.0838164	597.424	656.981	727.498	693.878	684.569	721.506	873.932	739.963	729.314	L.D.	H3K27ac
I	MICB	6	rs3132454	31489644	rs1770	32627833	0.00377006	0.024622	-0.0445633	0.0534662	684.036	639.063	640.326	705.332	691.246	706.866	723.321	742.493	846.393	O.T.	H3K4me1
I	MICB	6	rs3093991	31491467	rs9271866	32595367	0.00198727	0.130783	0.10021	-0.0580141	571.523	670.654	663.358	641.315	634.581	714.171	738.57	714.688	714.479	O.T.	H3K27ac
I	MICB	6	rs3093991	31491467	rs9271893	32595859	0.00747972	0.145086	0.0841995	-0.0538143	560.095	622.836	663.358	653.328	629.531	714.171	751.885	720.112	714.479	O.T.	H3K27ac
I	MICB	6	rs3093991	31491467	rs9271908	32596131	0.00367991	0.145579	0.0904212	-0.0571986	556.284	640.133	663.358	652.754	629.566	714.171	751.663	719.541	714.479	O.T.	H3K27ac
I	CCHCR1	6	rs2734574	31493888	rs1634792	31276751	0.0295342	0.0928769	0.144103	-0.100789	803.038	992.206	1032.35	893.519	945.088	861.61	962.498	923.437	1014.26	L.D.	H3K27ac
I	MICB	6	rs2516486	31494202	rs2454138	32570401	3.66e-05	-0.0152753	0.0497597	-0.0964708	680.176	751.701	714.289	668.904	641.299	605.25	697.495	570.926	548.132	O.T.	H3K27ac
I	MICB	6	rs2516486	31494202	rs3104385	32597538	0.0013581	-0.0151079	0.0362107	-0.0659584	678.937	747.929	722.099	670.914	657.054	614.55	694.117	585.347	607.161	O.T.	H3K27ac
I	MICB	6	rs2516486	31494202	rs9271736	32593688	0.000479242	-0.011281	0.0363102	-0.073985	679.14	752.858	712.546	670.914	646.449	624.303	694.117	656.107	541.854	O.T.	H3K27ac
I	MICB	6	rs2516486	31494202	rs9271718	32593465	0.000288598	-0.00799726	0.0478297	-0.0799317	676.437	737.596	736.235	663.172	658.604	616.803	694.117	623.108	558.767	O.T.	H3K27ac
I	MICB	6	rs2516486	31494202	rs9273505	32628420	0.00144107	0.00968538	0.0179735	-0.0823911	684.415	726.298	703.99	696.68	654.369	576.18	660.192	639.596	615.29	O.T.	H3K4me1
I	MICB	6	rs2516486	31494202	rs9270907	32572082	0.00544302	0.00983841	0.0281607	-0.0612514	689.377	681.158	722.384	690.541	647.404	631.615	666.365	703.029	593.464	O.T.	H3K4me1
I	MICB	6	rs2516486	31494202	rs13207945	32579708	3.06e-05	0.0192616	0.027858	-0.0984503	691.319	702.082	730.895	695.74	642.054	607.374	746.181	615.553	528.128	O.T.	H3K27ac
I	MICB	6	rs2516486	31494202	rs502803	32578958	2.9e-05	0.0193051	0.0295377	-0.0986678	690.654	701.603	732.448	693.601	642.144	607.374	746.181	615.553	528.128	O.T.	H3K27ac
I	MICB	6	rs2516486	31494202	rs585669	32572113	6.17e-05	0.0228166	0.036473	-0.0955021	684.055	699.528	732.374	689.801	643.354	622.669	746.181	615.553	528.128	O.T.	H3K4me1
I	MICB	6	rs2516486	31494202	rs9270838	32570353	0.00227382	0.0465529	0.0517491	-0.0805284	637.522	695.278	722.384	671.686	663.16	631.615	660.192	689.598	593.464	O.T.	H3K27ac
I	MICB	6	rs2516486	31494202	rs9270836	32570325	0.0011716	0.0536038	0.0525257	-0.0855258	633.369	695.516	722.384	687.725	658.225	631.615	660.192	689.598	593.464	O.T.	H3K27ac
III	CSNK2B	6	rs2516486	31494202	rs2257789	32765383	0.0444405	0.0816361	0.0128687	-0.0326526	4257.33	4322.72	4373.33	4776.48	4522.66	4487.31	5287.52	4528.27	4515.35	L.D.	H3K27ac
I	MICB	6	rs2516486	31494202	rs9271908	32596131	0.00161289	-0.140953	-0.00395101	0.0768088	715.508	696.576	711.77	616.12	654.578	709.269	558.767	612.755	765.614	O.T.	H3K27ac
I	MICB	6	rs2516486	31494202	rs9271893	32595859	0.00201778	-0.140684	-0.00580302	0.075902	718.172	695.488	711.77	619.448	651.284	709.269	558.767	612.755	765.614	O.T.	H3K27ac
I	MICB	6	rs2516486	31494202	rs75237145	32594295	0.000830894	-0.133532	0.00064626	0.0752695	707.618	700.133	711.77	617.51	664.376	704.619	535.914	636.989	765.614	O.T.	Both
I	MICB	6	rs2516486	31494202	rs9271720	32593507	0.00463335	-0.12855	0.000144881	0.0668085	708.571	699.805	711.77	625.336	652.001	709.269	558.767	612.755	765.614	O.T.	H3K27ac
I	MICB	6	rs2516486	31494202	rs9271857	32595147	0.00255485	-0.12765	-0.00181397	0.0689825	708.844	699.441	710.292	628.681	649.461	709.269	541.105	633.527	765.614	O.T.	H3K27ac
I	MICB	6	rs2516486	31494202	rs9271848	32595027	0.00449655	-0.121016	-0.000900628	0.0642632	710.349	696.677	711.77	625.329	654.51	709.269	577.683	615.434	765.614	O.T.	H3K27ac
I	MICB	6	rs2516486	31494202	rs9271788	32594734	0.00200322	-0.119726	0.00529853	0.0676711	703.257	706.681	711.77	622.185	672.899	709.269	559.387	633.73	765.614	O.T.	H3K27ac
I	MICB	6	rs2516486	31494202	rs9271662	32592628	0.0272734	-0.0933424	0.000802426	0.0679539	709.503	697.169	717.567	633.083	691.859	742.651	617.181	637.44	795.484	O.T.	H3K27ac
II	HLA-DRB5	6	rs3093977	31500226	rs3129771	32597202	0	-0.183958	-0.816261	-0.358742	18149.5	8136.6	200.501	10035.3	7201.72	429.958	8946.02	4804.36	336.896	L.D.	H3K27ac
II	HLA-DRB5	6	rs3093977	31500226	rs9270105	32554760	0	-0.0525832	-0.826664	-0.420508	18643	9311.83	200.501	11568.5	7584.31	419.721	9023.5	6729.01	347.89	L.D.	H3K27ac
III	ATP6V1G2	6	rs1266079	31504774	rs9271788	32594734	0.0217634	0.0381559	-0.0550353	0.0947637	33.1925	29.2096	30.4499	35.6809	31.7003	38.2639	33.7899	38.5176	66.2779	O.T.	H3K27ac
III	ATP6V1G2	6	rs1266079	31504774	rs9271789	32594768	0.0320871	0.0390355	-0.048893	0.0889758	32.7158	30.0485	30.4499	36.1901	31.2774	38.2639	32.6755	40.2304	66.2779	O.T.	H3K27ac
III	ATP6V1G2	6	rs1266079	31504774	rs9271965	32597473	0.026498	0.0514447	-0.0455663	0.0992428	31.9859	30.9792	29.5923	35.3237	33.243	39.0667	34.3075	39.9675	66.2779	O.T.	H3K27ac
III	ATP6V1G2	6	rs1266079	31504774	rs9271866	32595367	0.0402872	0.0564179	-0.0224522	0.0845606	31.3923	31.887	30.4499	35.1459	32.6844	38.2639	33.5164	42.1123	66.2779	O.T.	H3K27ac
I	MICA	6	rs2269476	31507938	rs9263872	31170608	0.00030868	0.0531525	0.0145988	-0.106245	298.739	309.725	311.217	309.603	277.836	252.946	370.026	287.408	256.29	L.J.	H3K27ac
I	MICA	6	rs2269476	31507938	rs6921948	31171257	1.71e-05	0.0689316	0.0558377	-0.119986	289.279	305.154	327.198	297.128	278.581	260.115	370.026	290.865	257.827	L.J.	H3K27ac
I	MICB	6	rs2269476	31507938	rs28535317	32589065	0.017641	0.115091	0.0341327	-0.0778038	656.86	686.826	644.947	741.14	712.221	665.825	819.303	710.595	660.192	O.T.	H3K27ac
I	MICB	6	rs2269476	31507938	rs72848222	32596467	0.00850142	0.11679	0.0413679	-0.0835098	655.2	690.669	644.947	741.14	712.221	665.825	819.303	710.595	660.192	O.T.	H3K27ac
I	MICB	6	rs2269476	31507938	rs114508509	32596324	0.0117102	0.118059	0.0486461	-0.071646	652.21	683.559	715.362	738.403	718.982	726.829	818.212	735.174	660.192	O.T.	H3K27ac
I	MICB	6	rs2269476	31507938	rs115243766	32596635	0.014666	0.118417	0.0410722	-0.0684429	654.095	669.832	741.755	740.015	715.825	726.829	818.212	735.174	660.192	O.T.	H3K27ac
I	MICB	6	rs2269476	31507938	rs150689344	32598423	0.031156	0.118904	0.0295088	-0.0546962	650.066	678.816	675.322	739.458	721.079	700.868	811.197	763.042	660.192	O.T.	H3K27ac
I	MICB	6	rs2269476	31507938	rs140145058	32597435	0.000649464	0.119391	0.0564567	-0.101936	651.095	696.811	705.553	746.546	690.661	726.829	812.334	657.635	660.192	O.T.	H3K27ac
I	MICB	6	rs2269476	31507938	rs116603725	32595222	0.00193442	0.119779	0.04899	-0.0897882	652.92	682.847	730.736	743.132	695.976	726.829	819.303	710.595	660.192	O.T.	H3K27ac
I	MICB	6	rs2269476	31507938	rs189761145	32594503	0.00180518	0.121954	0.0477038	-0.0826856	651.358	680.117	724.595	745.67	705.704	702.833	812.82	733.285	660.192	O.T.	H3K27ac
I	MICB	6	rs2269476	31507938	rs9271968	32597529	0.0051352	0.131704	0.0535099	-0.0556839	635.652	661.793	711.223	730.403	744.306	718.525	799.369	786.699	660.192	O.T.	H3K27ac
I	MICB	6	rs2269476	31507938	rs75237145	32594295	0.00364498	0.136605	0.0523151	-0.0571647	637.249	653.168	711.223	727.832	742.074	718.525	811.197	789.609	645.201	O.T.	Both
I	MICB	6	rs2269476	31507938	rs2249742	31240721	0.00346425	0.165105	0.0340918	-0.0668017	629.77	675.261	669.542	784.657	713.557	722.81	889.278	798.54	744.122	L.J.	H3K4me1
I	MICB	6	rs2269476	31507938	rs9270838	32570353	0.00697256	-7.84e-05	0.00592201	0.0651211	638.965	667.606	660.071	672.038	705.636	767.022	660.192	718.478	843.934	O.T.	H3K27ac
I	MICB	6	rs2269476	31507938	rs9270836	32570325	0.0123488	0.00611391	0.0063507	0.0609082	635.091	668.275	660.071	689.535	702.004	767.022	660.192	718.478	843.934	O.T.	H3K27ac
I	MICB	6	rs2269476	31507938	rs9271176	32578127	0.0065539	0.00658665	0.00115725	0.0645912	635.924	674.461	655.65	683.756	710.55	768.941	660.192	732.965	857.326	O.T.	H3K27ac
I	MICB	6	rs2269476	31507938	rs585669	32572113	0.00476718	0.0205851	-0.0191397	0.0627974	672.565	662.564	647.146	717.837	705.251	785.561	660.192	745.466	857.245	O.T.	H3K4me1
I	MICB	6	rs2269476	31507938	rs13207945	32579708	0.00424417	0.0265094	-0.0295592	0.0632023	681.187	656.801	641.984	720.611	713.458	782.526	660.192	753.468	860.638	O.T.	H3K27ac
I	MICB	6	rs2269476	31507938	rs502803	32578958	0.00537095	0.0277255	-0.0279702	0.0618932	679.346	658.207	642.202	720.611	713.458	782.526	660.192	753.468	860.638	O.T.	H3K27ac
III	ATP6V1G2	6	rs2269476	31507938	rs6921651	32595345	0.0261435	0.0324907	-0.0282617	0.0841729	32.1289	30.7926	30.7128	33.4783	36.8682	36.1527	32.5402	40.5887	48.6873	O.T.	H3K27ac
I	MICB	6	rs2269476	31507938	rs9270907	32572082	0.0254118	0.0369425	-0.00267994	0.0440008	665.975	658.085	660.071	709.356	691.993	767.022	744.003	678.382	843.934	O.T.	H3K4me1
I	MICB	6	rs2269476	31507938	rs1770	32627833	0.0414712	0.0506691	-0.0266631	0.0468411	681.26	645.834	651.382	729.113	715.046	774.865	765.013	759.658	865.379	O.T.	H3K4me1
III	SKIV2L	6	rs2857607	31517248	rs9296068	32988695	0.00507185	0.117479	0.013337	-0.0678342	1754.57	1782.93	1796.34	1918.32	1875.54	1694.87	2403.42	2153.78	1768.59	L.D.	H3K27ac
III	DDX39B	6	rs3130061	31523684	rs9273527	32628621	0.000687646	-0.000434178	0.0352223	-0.0319405	7860.88	8390.69	8440.57	7961.05	7803.49	8138.15	7921.32	7650.84	7561.91	O.T.	H3K4me1
III	DDX39B	6	rs3130061	31523684	rs9270838	32570353	0.0358307	0.00564776	0.0289393	-0.0204292	7791.45	8292.96	8152.35	7912.56	7709.58	8023.77	7929.3	7847.2	7687.85	O.T.	H3K27ac
III	DDX39B	6	rs3130061	31523684	rs9271176	32578127	0.0168554	0.0061202	0.0303347	-0.0224396	7853.23	8282.8	8184.29	7871.79	7731.31	8031.12	7890.55	7850.89	7642.86	O.T.	H3K27ac
I	MICB	6	rs3130061	31523684	rs4713571	32626899	0.00165333	0.0905902	0.167689	-0.0693778	582.137	690.876	893.226	648.167	703.886	763.042	700.248	736.343	733.747	O.T.	H3K4me1
I	MICB	6	rs3130061	31523684	rs9273527	32628621	0.000257316	0.0985454	0.151766	-0.0711451	579.229	673.756	810.667	646.126	686.434	757.547	702.359	721.673	711.774	O.T.	H3K4me1
I	MICB	6	rs3130061	31523684	rs9266269	31326055	1.33e-06	0.101688	0.228145	-0.103312	577.409	716.656	833.962	635.621	767.823	769.355	710.396	714.691	714.738	L.J.	H3K27ac
I	MICB	6	rs3130061	31523684	rs2249741	31240712	0.00263384	0.102962	0.10731	-0.0576914	591.748	688.323	674.638	617.643	675.119	718.101	741.697	706.568	705.608	L.D.	H3K4me1
III	LST1	6	rs3130061	31523684	rs2249741	31240712	0.0174982	0.292804	0.171205	-0.144182	136.563	116.646	202.855	173.685	169.812	181.461	210.277	204.909	172.309	L.D.	H3K4me1
III	LST1	6	rs3130061	31523684	rs2524093	31240180	0.0195262	0.349284	0.142226	-0.148716	125.799	127.837	173.28	186.245	173.581	171.729	178.146	225.119	177.679	L.D.	H3K4me1
III	LST1	6	rs3130061	31523684	rs2524092	31240216	0.0179976	0.350819	0.1491	-0.150566	125.799	127.837	173.28	186.245	171.692	173.428	178.146	225.119	177.679	L.D.	H3K4me1
III	LST1	6	rs3130061	31523684	rs2524091	31240293	0.0179976	0.350819	0.1491	-0.150566	125.799	127.837	173.28	186.245	171.692	173.428	178.146	225.119	177.679	L.D.	H3K4me1
III	LST1	6	rs3130061	31523684	rs2308527	31239821	0.0034526	0.353698	0.150731	-0.173382	125.799	133.309	169.198	190.738	168.305	174.596	238.296	210.924	167.018	L.D.	H3K4me1
III	LST1	6	rs3130061	31523684	rs9264642	31238490	0.00125377	0.3925	0.235902	-0.198549	121.097	124.39	213.64	182.882	165.736	181.702	178.146	226.235	175.487	L.D.	H3K4me1
II	HLA-DRB5	6	rs2857605	31524851	rs9269911	32551382	0	-0.29472	-0.846006	-0.304669	17223.9	9311.83	668.105	8422.78	7357.53	413.993	8153	6763.77	332.75	L.D.	H3K27ac
II	HLA-DRB5	6	rs2857605	31524851	rs4478449	32571801	0	-0.222118	-0.914154	-0.292478	16315.9	9182.16	668.105	9814.77	6935.64	418.516	8209.74	7475.54	332.229	L.D.	H3K4me1
II	HLA-DRB5	6	rs2857605	31524851	rs3104392	32594425	0	0.0252741	-0.902938	-0.3544	19455.9	8528.96	668.105	9862.89	7608.75	689.525	12652.5	7556.37	470.437	L.D.	H3K4me1
II	HLA-DRB5	6	rs2857605	31524851	rs9271222	32579365	0	0.05359	-0.964046	-0.368969	19455.9	8528.96	668.105	11527.7	7348.09	698.885	11386.2	7751.5	435.021	L.D.	H3K27ac
II	HLA-DRB5	6	rs2857605	31524851	rs9270815	32569859	0	0.240013	-1.06336	-0.487258	19455.9	8528.96	668.105	13949.8	7277.55	418.516	14303.9	7311.06	332.229	L.D.	H3K27ac
I	POU5F1	6	rs2857605	31524851	rs1264300	30882856	0.0255211	0.246543	0.223372	-0.1398	42.6728	39.576	81.5035	58.5739	67.4291	59.4816	75.4185	66.2874	71.5337	L.D.	H3K27ac
II	HLA-DRB5	6	rs2239707	31525319	rs9269911	32551382	0	-0.217493	-1.08288	-0.190429	13980.9	8937.76	500.903	8475.62	7185.31	410.049	8009.67	7328.52	304.449	L.D.	H3K27ac
II	HLA-DRB5	6	rs2239707	31525319	rs4478449	32571801	0	-0.213532	-1.13898	-0.189042	15466.1	8573.27	500.903	9267.32	6961.87	412.831	8937.89	7246.47	303.936	L.D.	H3K4me1
II	HLA-DRB5	6	rs2239707	31525319	rs3129771	32597202	0	-0.0832686	-1.15052	-0.227082	15559.8	6918.54	441.501	9062.4	6640.06	406.834	11559.8	4730.54	301.792	L.D.	H3K27ac
II	HLA-DRB5	6	rs2239707	31525319	rs9271222	32579365	0	0.000175598	-1.21836	-0.230342	17914.6	8268.3	500.903	11813.8	7341.9	619.336	11386.2	7809.49	420.206	L.D.	H3K27ac
II	HLA-DRB5	6	rs2239707	31525319	rs3104392	32594425	0	0.0179842	-1.14556	-0.233475	17914.6	8268.3	500.903	9710.35	7621.91	613.541	15789.3	7446.64	468.151	L.D.	H3K4me1
II	HLA-DRB5	6	rs2239707	31525319	rs9271874	32595424	0	0.0347653	-1.08306	-0.244281	13448.2	9162.65	500.903	10390.4	7415.46	613.541	11194.2	7260.04	468.151	L.D.	H3K27ac
II	HLA-DRB5	6	rs2239707	31525319	rs9270105	32554760	0	0.0935686	-1.13912	-0.327674	16154.3	8711.96	500.903	10197.8	7195.52	412.831	13424.9	7151.12	303.936	L.D.	H3K27ac
II	HLA-DRB5	6	rs2239707	31525319	rs9270815	32569859	0	0.221408	-1.3006	-0.378224	17914.6	8268.3	500.903	15270.5	7209.46	412.831	14303.9	7402	303.936	L.D.	H3K27ac
III	LST1	6	rs915654	31538497	rs9271968	32597529	0.0190478	0.198902	0.132025	-0.121225	154.852	167.339	201.913	180.811	185.177	190.142	234.564	216.892	177.529	L.J.	H3K27ac
III	LST1	6	rs915654	31538497	rs9271972	32597567	0.016363	0.202854	0.151673	-0.130226	151.675	173.154	204.261	177.443	196.206	185.113	227.293	219.858	170.782	L.J.	H3K27ac
III	LST1	6	rs915654	31538497	rs9271848	32595027	0.0342913	0.204765	0.136415	-0.11437	155.526	161.585	201.913	171.649	196.815	190.142	241.919	212.58	177.529	L.J.	H3K27ac
III	LST1	6	rs915654	31538497	rs9271780	32594535	0.0154001	0.209664	0.116174	-0.126916	158.027	158.288	201.913	185.213	176.912	190.142	247.474	196.45	177.529	L.J.	Both
III	LST1	6	rs915654	31538497	rs75237145	32594295	0.022469	0.216078	0.116343	-0.124322	158.239	158.604	199.703	181.684	183.122	190.142	258.426	202.438	177.529	L.J.	Both
III	LST1	6	rs915654	31538497	rs9271908	32596131	0.0290777	0.237003	0.140002	-0.130071	151.918	162.627	201.913	182.073	182.446	190.142	234.034	225.141	177.529	L.J.	H3K27ac
III	LST1	6	rs915654	31538497	rs9271893	32595859	0.0327734	0.23719	0.132569	-0.12847	153.756	160.995	201.913	184.454	180.632	190.142	234.034	225.141	177.529	L.J.	H3K27ac
II	HLA-DRB5	6	rs2071590	31539768	rs9271843	32594957	7.57e-273	-0.58626	-0.654916	-0.0964348	5707.2	4966.74	439.496	3847.11	3574.04	153.176	1801.47	537.482	430.407	L.J.	H3K27ac
II	HLA-DRB5	6	rs2071590	31539768	rs9272426	32605189	0	-0.537565	-0.633179	-0.137351	7090.18	3050.84	563.618	4355.03	3429.62	386.393	2513.76	548.756	458.051	L.D.	H3K27ac
III	LST1	6	rs2229094	31540556	rs9271895	32595906	0.0444075	0.189491	0.182486	-0.171295	150.862	196.532	196.487	194.638	171.475	236.822	199.535	219.515	144.008	L.J.	H3K27ac
I	MICB	6	rs3093553	31549556	rs2524094	31240041	0.00170928	0.033624	0.0394934	-0.107604	655.472	704.84	719.083	759.613	645.832	586.244	488.12	745.715	548.132	L.J.	H3K4me1
I	POU5F1	6	rs2256965	31555130	rs9296068	32988695	0.016986	0.187	0.112607	-0.122979	56.4024	55.6435	75.5493	67.5655	67.0305	65.2144	77.399	72.0445	57.0126	L.D.	H3K27ac
I	POU5F1	6	rs2256965	31555130	rs4713605	32985992	0.0153289	0.193052	0.11871	-0.139977	55.645	61.4435	65.7468	64.4659	71.0613	57.4842	82.5113	68.2041	59.2911	L.D.	H3K27ac
I	POU5F1	6	rs2256965	31555130	rs6457702	32988049	0.00483442	0.255834	0.111019	-0.141427	57.4939	55.0893	66.8931	65.3651	68.425	65.5738	85.977	76.316	60.5366	L.D.	H3K27ac
I	POU5F1	6	rs2256965	31555130	rs1346932	32985413	0.000608206	0.263374	0.159757	-0.173891	55.99	53.3995	78.0536	66.4996	68.1953	64.5221	87.5272	70.6538	60.2001	L.D.	H3K27ac
I	POU5F1	6	rs2256965	31555130	rs454942	32984989	0.012385	0.0307482	-0.0632054	0.150898	60.9242	55.4355	60.8217	64.8321	69.491	72.3404	64.8351	83.2661	109.145	L.D.	H3K27ac
III	DXO	6	rs3135041	31555657	rs6457702	32988049	0.0299817	-0.0761605	-0.0189624	0.0355897	348.961	353.436	343.82	328.88	351.325	332.205	278.059	326.324	335.688	L.D.	H3K27ac
III	DXO	6	rs3135041	31555657	rs1346932	32985413	0.045854	-0.0691637	-0.0229871	0.0332426	354.134	349.459	344.032	337.26	348.94	328.858	281.386	327.968	337.3	L.D.	H3K27ac
III	LST1	6	rs3135041	31555657	rs28535317	32589065	0.0442356	0.182042	-0.156867	0.19059	159.652	133.124	140.039	201.629	205.027	185.705	196.328	333.19	163.946	L.D.	H3K27ac
I	MICB	6	rs1052248	31556581	rs4713571	32626899	1.24e-05	0.0121651	0.129411	-0.0990232	659.44	752.052	834.14	677.735	678.223	763.98	680.042	567.123	636.005	O.T.	H3K4me1
I	MICB	6	rs1052248	31556581	rs9271761	32594022	0.000190839	0.0168468	0.0530026	-0.0774383	673.693	728.043	733.554	690.219	697.244	644.208	683.622	629.72	563.26	O.T.	H3K27ac
I	MICB	6	rs1052248	31556581	rs3104385	32597538	9.91e-05	0.0170188	0.0538071	-0.0707937	670.121	734.208	741.361	687.388	720.951	648.082	683.622	616.872	602.637	O.T.	H3K27ac
I	MICB	6	rs1052248	31556581	rs9271718	32593465	6.27e-05	0.0220328	0.0655599	-0.0755074	664.24	725.401	762.212	687.388	712.31	644.125	676.617	614.618	632.547	O.T.	H3K27ac
I	MICB	6	rs1052248	31556581	rs3129766	32594441	3.73e-05	0.0230789	0.0650378	-0.0759978	664.24	732.815	751.762	687.388	705.849	654.971	676.617	640.514	599.789	O.T.	H3K27ac
I	MICB	6	rs1052248	31556581	rs9271602	32591383	1.66e-06	0.0352974	0.0829566	-0.0937989	655.995	735.824	749.619	682.454	699.299	662.476	718.906	610.208	588.794	O.T.	H3K27ac
I	MICB	6	rs1052248	31556581	rs74618856	31325745	0.00128508	0.0479033	0.0706167	-0.0671502	634.813	704.08	736.345	700.527	667.971	695.994	648.436	669.44	615.472	L.J.	H3K27ac
I	MICB	6	rs1052248	31556581	rs2308527	31239821	0.00104841	0.0498924	0.0781042	-0.0679647	638.136	691.342	748.841	663.281	694.019	680.754	649.867	682.872	626.441	L.D.	H3K4me1
I	MICB	6	rs1052248	31556581	rs2249741	31240712	0.000279904	0.0518628	0.078953	-0.076518	640.326	704.653	750.657	694.843	676.859	692.278	588.036	697.825	602.709	L.D.	H3K4me1
I	MICB	6	rs1052248	31556581	rs2524092	31240216	0.00547468	0.0558248	0.0827894	-0.0674922	625.019	688.049	742.129	649.897	687.133	686.307	488.12	749.683	626.345	L.D.	H3K4me1
I	MICB	6	rs1052248	31556581	rs2524091	31240293	0.00547468	0.0558248	0.0827894	-0.0674922	625.019	688.049	742.129	649.897	687.133	686.307	488.12	749.683	626.345	L.D.	H3K4me1
I	MICB	6	rs1052248	31556581	rs2524093	31240180	0.00531567	0.0558316	0.0831531	-0.0677429	625.019	688.205	742.675	649.897	687.133	686.307	488.12	749.683	626.345	L.D.	H3K4me1
I	MICB	6	rs1052248	31556581	rs3129771	32597202	0.00283789	0.0656131	0.0819829	-0.0672602	614.549	684.022	725.909	649.725	672.298	689.178	735.127	659.484	621.404	O.T.	H3K27ac
I	MICB	6	rs1052248	31556581	rs9273500	32628342	0.00408171	0.0780038	0.0892177	-0.0724197	626.387	663.876	729.978	661.422	666.49	691.248	741.876	677.023	627.291	O.T.	H3K4me1
I	MICB	6	rs1052248	31556581	rs2036202	32596309	0.00158556	0.0825563	0.0896561	-0.0771371	604.45	669.628	732.276	685.97	680.547	685.672	715.97	633.299	633.053	O.T.	H3K27ac
I	MICB	6	rs1052248	31556581	rs9271874	32595424	0.00369299	0.090168	0.0889307	-0.0769304	628.817	644.264	728.758	668.842	661.658	688.676	743.986	713.859	628.843	O.T.	H3K27ac
I	MICB	6	rs1052248	31556581	rs9273384	32626954	0.0072055	0.0922141	0.093008	-0.0767756	634.28	637.83	728.119	680.402	641.995	690.171	743.986	739.766	631.117	O.T.	H3K4me1
I	MICB	6	rs1052248	31556581	rs3104392	32594425	0.00164985	0.107541	0.101881	-0.0862001	610.961	648.1	728.758	662.146	665.625	688.676	743.986	713.859	628.843	O.T.	H3K4me1
III	LST1	6	rs1052248	31556581	rs2596487	31325056	0.0139442	0.192293	0.210088	-0.231967	153.861	193.215	229.242	192.188	199.733	97.1668	215.149	162.816	161.092	L.J.	H3K27ac
III	LST1	6	rs1052248	31556581	rs2516050	32570352	0.0377386	0.236604	0.129041	-0.142241	155.201	156.881	215.896	197.626	193.681	178.1	223.185	189.977	215.355	L.J.	H3K27ac
II	HLA-DRB1	6	rs3130632	31562764	rs6932969	32765671	0.0012175	-0.0521342	-0.121254	0.296607	24528.5	21701.7	18810	22252	30635.8	30993.9	19672.5	30305.5	45063.5	O.T.	H3K27ac
II	HLA-DRB1	6	rs3130632	31562764	rs7767493	32431129	1.12e-07	-0.0218277	-0.404046	0.435554	26362.4	17584.7	8497.32	23193.5	32560.2	25380.8	19672.5	34585.4	34474.6	O.T.	H3K27ac
I	HCG27	6	rs2857596	31567422	rs28397284	31166936	0.0171246	0.220842	0.127018	-0.13956	55.0402	62.6479	69.7015	65.5854	71.8144	49.5628	83.807	73.0781	56.2003	L.D.	H3K27ac
I	MICB	6	rs2507960	31569704	rs28724244	32629398	0.044939	0.0299933	-0.0463536	0.0628874	688.649	659.269	640.272	724.948	672.702	766.193	685.102	902.385	1116.02	O.T.	H3K4me1
I	VARS2	6	rs9267515	31569866	rs9266233	31325430	0.0017085	-0.0715811	0.0209411	0.0489734	1475.71	1575.03	1564.83	1475.52	1471.3	1666.97	1244.53	1510.13	1614.76	O.T.	H3K27ac
III	AIF1	6	rs28366149	31574900	rs28397282	31165846	0.00952559	-0.102661	0.168417	-0.282111	455.259	517.135	779.806	441.229	335.5	377.745	301.454	242.836	164.931	L.D.	H3K27ac
III	C4A	6	rs3130060	31577099	rs4713605	32985992	0.0317884	-0.111376	0.0412089	-0.138661	63.7058	70.3116	66.8641	61.6155	50.5328	46.5961	46.7487	30.1257	60.5428	O.T.	H3K27ac
III	APOM	6	rs3130060	31577099	rs6901903	32442436	0.00142158	0.0327608	0.0195657	-0.115632	61.2386	61.865	67.6077	61.9479	56.9499	51.4365	80.3041	60.5178	45.8611	L.D.	H3K27ac
II	HLA-DRB1	6	rs3130060	31577099	rs28383324	32594211	0.0216446	0.405106	0.25102	-0.263924	20914.1	27396.9	29209.6	33206.8	25632.1	53483.5	32087	27254.9	18478.2	L.D.	H3K27ac
II	HLA-DRB1	6	rs3130060	31577099	rs2647063	32570439	0.0168199	0.405171	0.264723	-0.275538	20895.1	27962.5	29209.6	33195.3	25658	53483.5	32087	27254.9	18478.2	L.D.	H3K27ac
II	HLA-DRB1	6	rs3130060	31577099	rs2647060	32569667	0.0177362	0.409372	0.250252	-0.272347	20914.1	27396.9	29209.6	33472.1	25372.8	53483.5	32087	27254.9	18478.2	L.D.	H3K27ac
II	HLA-DRB1	6	rs3130060	31577099	rs28366260	32559536	0.0105405	0.417802	0.23584	-0.281864	20837.1	28469.1	27124.3	33585.7	24486.2	45452.6	32087	27254.9	18478.2	L.D.	H3K27ac
II	HLA-DRB1	6	rs3130060	31577099	rs2454138	32570401	3.1e-05	0.573158	0.385657	-0.362144	17439.2	24571.7	38568.2	32806.9	27722.9	43385.3	32087	27254.9	18478.2	L.D.	H3K27ac
II	HLA-DRB1	6	rs3130060	31577099	rs2133035	32596475	9.97e-05	0.594286	0.435496	-0.326807	16003.9	24220.8	38424.9	29994.9	31537.2	42416.5	32087	27254.9	18478.2	L.D.	H3K27ac
II	HLA-DRB1	6	rs3130060	31577099	rs6901903	32442436	2.3e-05	0.129081	-0.384527	0.405723	26210.1	18486.6	8497.32	27883.7	36928	27358.7	18478.2	27254.9	32087	L.D.	H3K27ac
II	HLA-DRB1	6	rs3130060	31577099	rs7767493	32431129	1.28e-05	0.166664	-0.398068	0.418473	25339.6	17534.8	8497.32	27883.7	36928	27358.7	18478.2	27254.9	32087	O.T.	H3K27ac
II	HLA-DRB1	6	rs3130060	31577099	rs9268861	32429894	6.12e-06	0.174575	-0.398691	0.446099	24607.6	17117.1	5639.37	27149.1	38103.7	27269.2	18478.2	27254.9	32087	O.T.	H3K27ac
III	DDAH2	6	rs2857609	31577825	rs1346932	32985413	0.0358201	-0.215888	-0.155796	0.102836	173.799	177.031	133.524	190.741	180.394	167.515	144.371	156.025	160.168	O.T.	H3K27ac
III	GPANK1	6	rs2471960	31580539	rs6901903	32442436	0.00363771	0.139861	0.00909033	-0.0523397	688.216	695.912	704.823	785.828	753.192	719.198	928.974	833.378	757.353	L.D.	H3K27ac
III	GPANK1	6	rs2471960	31580539	rs2524086	31241311	4.56e-09	0.145318	0.0224212	-0.120085	689.665	709.4	683.337	789.036	718.728	694.046	953.913	706.625	654.53	O.T.	H3K27ac
III	GPANK1	6	rs2471960	31580539	rs2853949	31241664	4.56e-09	0.145318	0.0224212	-0.120085	689.665	709.4	683.337	789.036	718.728	694.046	953.913	706.625	654.53	O.T.	H3K27ac
III	GPANK1	6	rs2471960	31580539	rs6932969	32765671	6e-06	0.146498	0.0225659	-0.0690774	685.054	696.477	702.92	780.983	751.674	746.992	951.033	786.765	717.864	L.D.	H3K27ac
III	LY6G5C	6	rs2471960	31580539	rs9271176	32578127	0.0488708	-0.220019	-0.0358444	0.0904776	26.0066	24.3692	23.6221	19.6634	20.3178	22.5351	22.986	18.4656	23.0393	O.T.	H3K27ac
III	GPANK1	6	rs2471960	31580539	rs2524093	31240180	2.34e-06	-0.00369014	0.00911694	0.0730433	642.752	703.862	692.526	704.781	742.806	794.299	650.125	771.19	948.143	O.T.	H3K4me1
III	GPANK1	6	rs2471960	31580539	rs2524092	31240216	3.32e-06	-0.00207378	0.0105512	0.0719657	642.752	702.663	693.367	704.781	742.806	794.299	650.125	771.19	948.143	O.T.	H3K4me1
III	GPANK1	6	rs2471960	31580539	rs2524091	31240293	3.32e-06	-0.00207378	0.0105512	0.0719657	642.752	702.663	693.367	704.781	742.806	794.299	650.125	771.19	948.143	O.T.	H3K4me1
III	GPANK1	6	rs2471960	31580539	rs2308527	31239821	6.19e-06	0.0163009	0.00886092	0.065526	668.491	694.11	697.572	725.62	750.889	799.983	657.635	802.858	955.831	O.T.	H3K4me1
III	GPANK1	6	rs2471960	31580539	rs585669	32572113	0.00389443	0.0546764	-0.00127336	0.0453814	685.14	689.47	699.114	751.926	758.914	780.562	734.558	852.831	998.197	L.D.	H3K4me1
III	GPANK1	6	rs2471960	31580539	rs13207945	32579708	0.00352785	0.0566592	-0.000658362	0.0461878	680.865	693.675	698.447	751.625	764.117	777.417	734.558	847.72	1045.67	L.D.	H3K27ac
III	GPANK1	6	rs2471960	31580539	rs502803	32578958	0.00467753	0.0575543	0.000524528	0.0450257	681.466	692.043	701.072	752.819	762.869	777.417	734.558	847.72	1045.67	L.D.	H3K27ac
III	GPANK1	6	rs2471960	31580539	rs2524094	31240041	0.00494632	0.0605567	0.00988933	0.0410975	670.741	695.087	695.78	728.035	759.14	785.965	762.649	857.225	977.288	O.T.	H3K4me1
III	GPANK1	6	rs2736176	31587561	rs116457146	32578632	0.0353407	-0.0270799	0.0613482	-0.0423375	731.15	782.391	777.849	723.182	722.474	762.556	686.638	664.176	653.428	L.D.	H3K27ac
III	GPANK1	6	rs2736176	31587561	rs28362345	31165836	0.0201852	-0.0161909	0.0741539	-0.0411109	709.842	769.732	827.472	720.958	721.913	766.243	644.138	688.121	666.595	L.J.	H3K27ac
III	GPANK1	6	rs2736176	31587561	rs9266221	31325151	0.00250612	-0.000625487	0.0693371	-0.0503767	697.726	773.842	800.649	720.387	732.354	732.643	668.347	670.443	671.821	L.D.	H3K27ac
III	GPANK1	6	rs2736176	31587561	rs2249742	31240721	0.00297919	0.00631616	0.0624798	-0.0552692	711.054	759.638	808.08	712.324	741.292	714.496	670.976	678.285	657.485	O.T.	H3K4me1
III	GPANK1	6	rs2736176	31587561	rs9266233	31325430	0.00199408	0.00837644	0.0827758	-0.0547048	687.99	760.674	810.061	705.383	727.358	745.257	634.551	686.932	659.462	L.D.	H3K27ac
III	GPANK1	6	rs2736176	31587561	rs2308527	31239821	0.00238131	0.014094	0.0790727	-0.0525131	680.853	744.112	807.074	722.019	725.617	734.675	631.651	683.377	671.659	O.T.	H3K4me1
III	GPANK1	6	rs2736176	31587561	rs4947311	31326166	0.00318353	0.0143375	0.0782905	-0.053818	687.297	750.649	802.256	713.697	715.529	745.923	653.61	686.129	659.083	L.D.	H3K27ac
III	GPANK1	6	rs2736176	31587561	rs4478449	32571801	0.031538	0.0246159	0.055651	-0.0431599	710.606	698.92	771.713	704.52	729.99	732.924	683.786	728.646	662.605	L.D.	H3K4me1
III	GPANK1	6	rs2736176	31587561	rs9271222	32579365	0.0219482	0.0484959	0.0682663	-0.0555148	711.075	691.947	773.841	725.004	718.969	731.895	688.115	678.579	669.383	L.D.	H3K27ac
III	GPANK1	6	rs2736176	31587561	rs9270815	32569859	0.0087882	0.0631509	0.0720085	-0.0640923	691.753	706.083	771.713	776.565	713.022	732.924	688.115	716.349	662.605	L.D.	H3K27ac
III	GPANK1	6	rs2260051	31591918	rs116457146	32578632	0.00251551	-0.0316245	0.082879	-0.0575474	721.253	846.167	858.751	746.524	739.927	753.882	692.22	688.089	686.524	L.D.	H3K27ac
III	GPANK1	6	rs2260051	31591918	rs28362345	31165836	0.0029224	-0.0223572	0.094129	-0.0484868	685.751	823.43	848.223	730.305	742.662	785.159	688.341	686.401	709.598	L.J.	H3K27ac
III	GPANK1	6	rs2260051	31591918	rs9266233	31325430	2.85e-06	0.00471367	0.124267	-0.068722	674.402	802.987	880.925	700.782	749.627	771.32	699.444	686.24	690.399	L.D.	H3K27ac
III	GPANK1	6	rs2260051	31591918	rs4947311	31326166	2.17e-05	0.00521166	0.117958	-0.0632509	676.263	781.868	879.947	709.238	735.21	773.452	694.552	685.236	692.581	L.D.	H3K27ac
I	POU5F1	6	rs2260051	31591918	rs9266233	31325430	0.00128948	0.297041	0.263552	-0.161244	44.2828	55.2193	66.7014	59.1033	67.9714	76.9363	74.9737	77.3742	66.0864	L.D.	H3K27ac
II	HLA-DRB5	6	rs2260051	31591918	rs66957194	32634263	0.0399857	-0.992657	-1.25269	0.735109	6442.47	2451.75	610.997	3102.3	1662.1	806.162	934.18	1641.15	262.574	L.D.	H3K27ac
II	HLA-DRB5	6	rs2260051	31591918	rs1049059	32634313	0.0403377	-0.987474	-1.25504	0.720439	6442.47	2451.75	610.997	3102.3	1695.81	710.248	934.18	1681.35	315.776	L.D.	H3K27ac
III	AIF1	6	rs2260051	31591918	rs6921948	31171257	0.0240174	0.0270356	-0.228483	0.189438	400.095	336.81	276.653	431.49	454.097	383.855	445.007	510.305	626.937	L.J.	H3K27ac
III	AIF1	6	rs2260051	31591918	rs9263872	31170608	0.0378346	0.0654543	-0.233574	0.180725	412.609	326.258	251.815	425.627	449.177	385.246	463.497	545.266	579.302	L.J.	H3K27ac
III	AIF1	6	rs2260051	31591918	rs28362345	31165836	0.0312731	0.0851631	-0.257117	0.186111	384.101	340.909	217.843	450.611	409.935	395.764	485.409	540.977	612.493	L.J.	H3K27ac
III	LY6G5B	6	rs1046080	31595882	rs6921948	31171257	0.0351791	-0.00878827	0.0790941	-0.0575201	202.223	220.882	253.064	209.309	208.246	214.82	203.092	194.805	189.91	L.J.	H3K27ac
III	LY6G5B	6	rs1046080	31595882	rs2524094	31240041	0.0214655	0.00359424	0.095429	-0.0640378	212.258	212.3	225.538	199.351	209.104	220.922	208.267	195.455	190.242	O.T.	H3K4me1
III	LY6G5B	6	rs2261033	31603591	rs4713605	32985992	0.0392526	-0.0274326	0.0637775	-0.0549587	213.318	217.095	236.912	191.396	206.125	192.202	195.052	192.101	166.302	L.D.	H3K27ac
I	MICB	6	rs2261033	31603591	rs454942	32984989	0.0420071	0.0497503	0.0578969	-0.0480624	653.951	687.362	736.82	691.518	685.676	751.945	720.201	696.972	653.956	O.T.	H3K27ac
I	MICB	6	rs2261033	31603591	rs9266269	31326055	0.0129106	0.0561419	0.148945	-0.0592591	628.618	721.444	828.744	663.574	754.566	736.302	704.018	713.109	723.495	L.D.	H3K27ac
I	MICB	6	rs2261033	31603591	rs9270815	32569859	0.0418697	0.112699	0.0945007	-0.052493	592.014	624.912	696.043	650.537	668.338	701.189	751.661	705.553	705.721	O.T.	H3K27ac
II	HLA-DRB1	6	rs2261033	31603591	rs2257789	32765383	7.97e-05	0.187815	0.0896386	-0.254515	26045.9	27604.8	29914.7	32538.1	24574.4	22647.4	32277.2	25774.2	15384.5	O.T.	H3K27ac
II	HLA-DRB1	6	rs2261033	31603591	rs9271761	32594022	4.86e-09	-0.404206	0.0499831	0.298608	27652.4	25210	33936.8	19179	25976.5	36501.5	11679.1	24154.6	43645.3	L.D.	H3K27ac
II	HLA-DRB1	6	rs2261033	31603591	rs2133035	32596475	8.5e-07	-0.370997	0.107545	0.253329	27502.5	25138.5	37112.3	18674.2	27213.4	38802.9	12336.8	24202.2	40123.8	L.D.	H3K27ac
II	HLA-DRB1	6	rs2261033	31603591	rs35743245	32559904	0.0022302	-0.36525	0.172889	0.218712	27908.9	30033.7	25552	19827.3	33499.6	35056.3	13266.1	24524.3	44293.3	L.D.	H3K27ac
II	HLA-DRB1	6	rs2261033	31603591	rs2133036	32596203	0.00222538	-0.364043	0.161236	0.225883	27908.9	30033.7	25552	20432.2	32811.3	34290.9	13266.1	24715	45553.3	L.D.	H3K27ac
II	HLA-DRB1	6	rs2261033	31603591	rs28383416	32608483	3.33e-05	-0.320758	0.0989203	0.225685	26637.2	26440.5	37112.3	20812.2	26810.6	38362.2	13662.3	24856.3	43645.3	L.D.	H3K27ac
II	HLA-DRB1	6	rs2261033	31603591	rs2454138	32570401	7.11e-05	-0.304571	0.0749128	0.220968	27712.5	24731.3	36376.6	20865.9	26151.6	38863.2	14554.4	24572.4	42037.3	L.D.	H3K27ac
II	HLA-DRB1	6	rs2261033	31603591	rs28383408	32608251	5.52e-05	-0.301109	0.114028	0.216832	27105.4	25593.1	36408.2	19591.5	27944.4	37920.4	14457.2	24035.7	43645.3	L.D.	H3K27ac
II	HLA-DRB1	6	rs2261033	31603591	rs28383419	32608622	0.000416607	-0.28445	0.0973885	0.193945	26824.4	26280.7	35997.1	20883.4	26158.2	37196.7	15045	22949.7	42954.7	L.D.	H3K27ac
II	HLA-DRB1	6	rs2261033	31603591	rs28383429	32608844	0.00275308	-0.240025	0.119615	0.170438	26636.3	26442.6	37112.3	21363.7	26585.1	38802.9	16310.5	23376.5	43645.3	L.D.	H3K27ac
II	HLA-DRB1	6	rs2261033	31603591	rs28383431	32608856	0.00333496	-0.230899	0.119717	0.172275	26644.5	26414.4	37112.3	21343.2	26513.8	38802.9	16480.4	25982	43342.2	L.D.	H3K27ac
III	APOM	6	rs2261033	31603591	rs9271176	32578127	0.0218862	-0.0290364	-0.0599189	0.0533238	64.1647	59.4847	56.0711	58.4288	62.0925	60.016	62.1841	61.0329	66.1851	L.D.	H3K27ac
II	HLA-DRB9	6	rs2736155	31605199	rs11755748	32985804	0.00337145	0.240798	0.282053	-0.283812	3.67322	5.50926	6.82183	5.18961	4.68085	4.97667	6.06078	4.80766	4.44168	L.D.	H3K27ac
II	HLA-DRB9	6	rs2736155	31605199	rs72848222	32596467	0.00322262	0.25588	0.362557	-0.290298	3.56935	5.3048	5.34835	4.89381	5.99325	5.50559	6.16895	4.15053	4.53066	L.D.	H3K27ac
II	HLA-DRB9	6	rs2736155	31605199	rs28535317	32589065	0.0018992	0.258901	0.399539	-0.307561	3.51066	5.5703	5.34835	4.89687	6.09844	5.50559	6.1228	4.23133	4.53066	L.D.	H3K27ac
II	HLA-DRB9	6	rs2736155	31605199	rs140145058	32597435	0.000883365	0.261617	0.38971	-0.305933	3.55497	5.61988	5.34835	4.91369	5.79744	5.50566	6.22966	4.31668	4.62481	L.D.	H3K27ac
II	HLA-DRB9	6	rs2736155	31605199	rs9271866	32595367	0.0153186	0.265957	0.155452	-0.143838	3.68814	4.31677	4.90354	5.00264	4.89347	5.47822	6.2476	5.90627	4.5042	L.D.	H3K27ac
II	HLA-DRB9	6	rs2736155	31605199	rs114651315	32601278	0.00389028	0.266372	0.207224	-0.230536	3.73082	4.69967	4.75506	5.02042	5.30396	5.0359	6.54477	4.54065	4.0237	L.D.	H3K27ac
II	HLA-DRB9	6	rs2736155	31605199	rs72848261	32601790	0.00059837	0.305214	0.246721	-0.252563	3.50057	4.50432	5.80808	5.10746	4.83844	5.75305	6.62367	4.81259	4.0237	L.D.	H3K27ac
III	GPANK1	6	rs1077394	31610384	rs2516050	32570352	0.0101635	-0.0522402	0.0674803	-0.0439768	772.783	843.889	954.349	748.438	746.752	779.737	701.254	689.379	677.795	L.D.	H3K27ac
III	GPANK1	6	rs1077394	31610384	rs2249741	31240712	0.0158218	-0.0514154	0.0854042	-0.0369752	734.045	854.875	857.983	714.695	753.77	788.649	672.457	692.228	693.505	O.T.	H3K4me1
III	GPANK1	6	rs1077394	31610384	rs2249742	31240721	0.00116073	-0.0396149	0.0980769	-0.0500567	734.947	848.9	880.794	720.099	758.598	793.247	675.373	701.031	678.41	O.T.	H3K4me1
III	GPANK1	6	rs1077394	31610384	rs9270838	32570353	0.00720065	-0.0370558	0.0872692	-0.0437922	728.257	819.93	922.605	761.538	732.134	773.236	676.403	688.909	691.523	L.D.	H3K27ac
III	GPANK1	6	rs1077394	31610384	rs9270836	32570325	0.00588663	-0.0342622	0.0892686	-0.0453696	722.182	819.401	922.605	764.835	731.577	773.236	676.403	688.909	691.523	L.D.	H3K27ac
III	GPANK1	6	rs1077394	31610384	rs6921948	31171257	0.000159768	-0.0299907	0.114385	-0.0552916	717.685	849.354	856.564	697.393	756.616	799.913	696.35	686.372	691.863	L.D.	H3K27ac
III	GPANK1	6	rs1077394	31610384	rs2523598	31326175	0.00211917	-0.0291788	0.119893	-0.048581	705.891	815.397	881.112	697.676	704.872	793.791	689.346	681.164	693.231	L.D.	H3K27ac
III	GPANK1	6	rs1077394	31610384	rs9266221	31325151	1.34e-05	-0.0284232	0.114978	-0.0611286	713.826	853.965	906.569	713.833	763.983	780.384	691.649	691.993	686.667	L.D.	H3K27ac
III	GPANK1	6	rs1077394	31610384	rs9266243	31325623	4.11e-05	-0.0140825	0.13203	-0.061893	695.193	833.056	882.51	679.084	719.903	795.577	708.42	687.216	689.978	L.D.	H3K27ac
III	GPANK1	6	rs1077394	31610384	rs9266232	31325424	4.11e-05	-0.0140825	0.13203	-0.061893	695.193	833.056	882.51	679.084	719.903	795.577	708.42	687.216	689.978	L.D.	H3K27ac
III	GPANK1	6	rs1077394	31610384	rs2596475	31326324	1.77e-06	-0.007766	0.135057	-0.0689409	707.807	826.244	898.56	692.665	726.688	801.481	696.126	696.768	684.456	L.D.	H3K27ac
III	GPANK1	6	rs1077394	31610384	rs4478449	32571801	0.000164328	-0.00569127	0.114927	-0.0575702	736.315	731.694	898.431	687.79	710.272	776.467	703.827	705.098	688.366	L.D.	H3K4me1
III	GPANK1	6	rs1077394	31610384	rs9271222	32579365	0.000712806	0.015507	0.132956	-0.067901	714.152	724.774	903.967	718.968	694.512	775.597	688.115	703.613	689.165	L.D.	H3K27ac
III	GPANK1	6	rs1077394	31610384	rs9270815	32569859	0.000276004	0.0171504	0.13752	-0.0692532	707.516	744.911	898.431	742.88	699.124	776.467	702.133	704.754	688.366	L.D.	H3K27ac
III	GPANK1	6	rs1077394	31610384	rs9264642	31238490	2.85e-09	0.0208692	0.165641	-0.0844278	659.26	790.324	926.465	679.88	735.339	796.896	666.565	702.536	685.516	O.T.	H3K4me1
III	UQCRHP1	6	rs1077394	31610384	rs9271965	32597473	0.010765	0.63977	0.462201	-0.357994	0.30488	1.04261	0.515914	0.787018	0.807913	0.940779	1.20412	1.02378	0.747651	O.T.	H3K27ac
III	UQCRHP1	6	rs1077394	31610384	rs9271780	32594535	0.0209228	0.650184	0.40689	-0.313399	0.311045	0.820378	0.515914	0.788591	0.75131	0.954452	1.24001	1.08343	0.771685	O.T.	Both
III	UQCRHP1	6	rs1077394	31610384	rs75237145	32594295	0.0363344	0.665347	0.374159	-0.298599	0.291489	0.635528	0.515914	0.810266	0.734424	0.928656	1.19344	1.16988	0.771685	O.T.	Both
III	UQCRHP1	6	rs1077394	31610384	rs9271893	32595859	0.0473041	0.705534	0.346527	-0.307583	0.308829	0.57621	0.515914	0.851161	0.717447	0.954452	1.28454	1.11851	0.771685	O.T.	H3K27ac
III	UQCRHP1	6	rs1077394	31610384	rs9271720	32593507	0.00830909	0.735238	0.475087	-0.374325	0.234309	0.744314	0.515914	0.790064	0.755408	0.954452	1.27345	1.09824	0.771685	O.T.	H3K27ac
III	UQCRHP1	6	rs1077394	31610384	rs2036202	32596309	0.0369451	1.05191	0.3843	-0.385688	0.251529	0.293574	0.836035	1.1706	0.840237	0.752391	1.24622	1.33123	1.01078	O.T.	H3K27ac
III	UQCRHP1	6	rs1077394	31610384	rs9271222	32579365	0.0488374	1.18716	0.464623	-0.436925	0.192982	0.35713	0.67846	0.751638	0.946118	0.776758	0.544052	1.38233	1.04126	O.T.	H3K27ac
III	C4A	6	rs780453494	31611498	rs6901903	32442436	0.0217995	-0.00846049	0.00344133	-0.119407	66.4239	67.556	68.7353	65.6924	55.461	50.4707	68.7531	55.5449	50.5106	O.T.	H3K27ac
III	GPANK1	6	rs3130048	31613739	rs2516050	32570352	0.0436077	-0.0117444	0.0232908	-0.0394625	738.304	766.988	758.824	727.135	716.27	715.972	759.718	682.396	639.232	L.D.	H3K27ac
I	MICB	6	rs3130048	31613739	rs74618856	31325745	0.00113397	0.0447288	0.0698928	-0.0675571	651.835	693.034	746.042	662.165	676.451	676.263	727.651	694.146	624.423	L.D.	H3K27ac
I	MICB	6	rs3130048	31613739	rs2596475	31326324	1.04e-05	0.0893765	0.0794634	-0.0943703	627.807	680.912	742.05	657.488	705.474	642.981	692.105	707.627	624.155	L.D.	H3K27ac
III	GPANK1	6	rs3130048	31613739	rs2856821	33046742	0.0453553	-0.065793	-0.0351847	0.0486892	764.745	737.635	694.662	709.116	737.485	707.346	687.717	684.034	783.19	L.D.	H3K27ac
III	LY6G5B	6	rs4569	31637807	rs74618856	31325745	0.00791581	-0.148671	-0.0274142	0.0662445	217.734	206.16	206.201	192.501	189.28	201.577	156.35	178.584	197.775	L.J.	H3K27ac
III	LY6G5B	6	rs4569	31637807	rs2249741	31240712	0.0314996	-0.127851	-0.0406632	0.0568821	212.293	213.485	198.479	194.863	195.572	195.577	164.189	179.227	201.301	O.T.	H3K4me1
III	GPANK1	6	rs4569	31637807	rs9264642	31238490	0.0124015	0.0520105	-0.00080391	0.0421645	669.028	696.354	682.488	694.699	755.55	765.682	625.414	854.95	916.573	O.T.	H3K4me1
III	RNF5	6	rs9267546	31673436	rs9274662	32636494	0.00698476	-0.0143998	-0.0124567	0.0493278	1427.98	1431.31	1402.33	1424.63	1485.27	1508.57	1380.18	1386.58	1936.34	L.D.	H3K27ac
III	RNF5	6	rs9267546	31673436	rs1770	32627833	0.00507465	0.00262563	-0.0133124	0.0517789	1427.94	1423.02	1388.91	1460.05	1481.49	1551.34	1380.18	1386.58	1936.34	O.T.	H3K4me1
II	HLA-DRB5	6	rs200017112	31674041	rs35366682	32594354	0.00149597	-0.504762	0.392751	-1.34155	5994.46	4096.48	702.296	2464.58	1643.98	389.504	2101.78	175.566	4.27093	L.D.	Both
II	HLA-DQB1	6	rs812561	31676641	rs9270815	32569859	0.00130857	-0.185566	-0.262429	0.176705	19845.1	13272.1	10813.2	14289.6	14811.1	12985.3	12160.7	10936.7	14583.7	L.D.	H3K27ac
II	HLA-DQB1	6	rs812561	31676641	rs9269911	32551382	0.00051808	-0.127726	-0.200507	0.147568	16036.6	13278.8	10768.6	13411.6	16019.1	12975.9	12786.8	8773.43	14583.7	L.D.	H3K27ac
II	HLA-DQB1	6	rs812561	31676641	rs4478449	32571801	0.00467647	-0.0982609	-0.199292	0.128437	15680.3	13516.1	10813.2	15067.8	14531.7	12985.3	12690.5	10175.4	14583.7	L.D.	H3K4me1
II	HLA-DQB1	6	rs812561	31676641	rs9271222	32579365	0.0388524	-0.0742694	-0.232208	0.113842	17974.3	13222.9	10854.5	16046.4	14989.3	12936.9	12160.7	13127.8	14151.2	L.D.	H3K27ac
II	HLA-DQB1	6	rs812561	31676641	rs9273500	32628342	0.0175357	-0.0740192	-0.228485	0.117687	17867.5	12737.5	10757	15105.9	15083.3	12708	12160.7	13230.2	14351.2	L.D.	H3K4me1
II	HLA-DQB1	6	rs812561	31676641	rs9271471	32588665	0.00184473	0.0374809	-0.205922	0.138409	13018.6	10478.3	8789.19	13871.4	12622.8	12985.8	13689.2	13173.2	16479.3	L.D.	H3K27ac
I	MICB	6	rs805286	31679307	rs113671639	32597005	0.034051	0.0683092	0.034401	-0.0481582	655.346	687.584	691.538	724.779	709.622	678.881	723.66	671.763	715.033	O.T.	H3K27ac
I	MICB	6	rs805286	31679307	rs9271908	32596131	0.00594407	0.0912981	0.0494766	-0.0539749	640.481	665.808	713.735	729.027	706.385	711.497	778.696	644.588	715.747	O.T.	H3K27ac
I	MICB	6	rs805286	31679307	rs9271893	32595859	0.0070675	0.0917629	0.048666	-0.053457	640.959	663.809	713.735	729.027	706.385	711.497	778.696	644.588	715.747	O.T.	H3K27ac
I	MICB	6	rs805286	31679307	rs6921651	32595345	0.000640326	0.0936211	0.0472404	-0.0565043	645.743	676.755	704.382	712.837	724.123	706.467	746.98	718.327	668.245	O.T.	H3K27ac
I	POU5F1	6	rs396369	31706852	rs4713605	32985992	0.0283185	0.264272	0.164612	-0.136046	44.4864	49.8554	56.2745	61.3807	67.8024	62.7509	77.1584	73.1859	58.1696	L.J.	H3K27ac
II	HLA-DRB1	6	rs396369	31706852	rs9270815	32569859	0.0110453	-0.129221	-0.205912	0.212882	24649.7	19821.6	14509.9	16670.2	21763.9	22032.4	19917.7	23160.4	28661.5	L.D.	H3K27ac
II	HLA-DRB1	6	rs396369	31706852	rs9270105	32554760	0.0146555	-0.0927638	-0.217158	0.196952	24649.7	19821.6	14509.9	23293.5	20918.4	22032.4	22759.9	22677.6	28661.5	L.D.	H3K27ac
II	HLA-DRB1	6	rs396369	31706852	rs3129771	32597202	0.0061355	-0.0598373	-0.178688	0.182753	21257	21778.8	14509.9	22951.5	20809.2	22032.4	24987.9	19509.8	29468.7	L.D.	H3K27ac
III	LY6G5C	6	rs748222813	31709113	rs6901903	32442436	0.00225556	0.00331699	-0.104084	0.135307	22.0068	19.7839	17.9096	23.2011	23.245	25.4291	22.1632	25.034	33.5457	O.T.	H3K27ac
III	GPANK1	6	rs1144709	31709349	rs4713605	32985992	0.0217356	0.0540416	-0.0197544	0.0485561	719.503	700.382	700.756	754.596	761.05	788.203	833.395	860.071	1310.04	L.J.	H3K27ac
II	HLA-DRB5	6	rs753950432	31715779	rs9270815	32569859	0	-0.0540017	-1.93226	0.355118	11850.1	6507.92	346.63	9576.85	7851.95	355.293	21544.4	6608.49	917.585	L.D.	H3K27ac
II	HLA-DRB5	6	rs753950432	31715779	rs9271874	32595424	0	0.140001	-1.43122	0.166086	8411.97	7828.35	536.462	9189.78	7689.2	488.785	17371.8	5838.1	917.585	L.D.	H3K27ac
II	HLA-DRB5	6	rs753950432	31715779	rs9271222	32579365	0	0.143254	-1.56366	0.178779	10275.3	7307.56	535.904	9531.84	7837.83	417.761	21544.4	6608.49	917.585	L.D.	H3K27ac
II	HLA-DRB5	6	rs753950432	31715779	rs3104392	32594425	0	0.160815	-1.47631	0.164261	9528.06	7672.56	536.462	8802.93	7905.02	488.785	21544.4	6608.49	917.585	L.D.	H3K4me1
II	HLA-DQB1	6	rs707938	31729359	rs9271471	32588665	0.00238733	-0.0681122	0.0144413	-0.140611	14137.2	13049.8	17074.3	12845.2	11061.9	10193	12069.6	9994.53	5390.33	L.D.	H3K27ac
II	HLA-DQB1	6	rs707938	31729359	rs9271894	32595874	0.00299748	-0.0620933	0.0422694	-0.137395	13895	13970.3	16030.7	12565.2	11648	10495.4	12219.8	10158.8	5390.33	L.D.	H3K27ac
II	HLA-DQA2	6	rs707938	31729359	rs3104392	32594425	0	0.551357	0.420599	-0.122215	2145.61	2006.84	3328.45	2408.59	2447.9	4737.41	13773.3	142.966	6119.86	O.T.	H3K4me1
II	HLA-DQA2	6	rs707938	31729359	rs4478449	32571801	0	0.623457	0.495394	-0.174538	1586.39	2441.46	3444.82	782.092	2942.77	4777.56	11478.1	142.966	6039.26	O.T.	H3K4me1
II	HLA-DQA2	6	rs707938	31729359	rs9273384	32626954	0	0.735765	0.462751	-0.217975	1920.35	1869.35	3353.98	4026.04	1862.77	4704.99	13773.3	142.966	6119.86	O.T.	H3K4me1
II	HLA-DQB1	6	rs707938	31729359	rs115243766	32596635	0.0349241	-0.195078	-0.0536169	0.102744	14328.4	13212.3	12859.2	11567.4	12453.3	13920.9	9906.41	11017.8	12362	L.D.	H3K27ac
III	APOM	6	rs707938	31729359	rs2249742	31240721	0.0018927	-0.11607	-0.0317872	0.0728018	64.8062	63.3018	60.0983	56.5246	60.1668	62.8156	52.0368	58.9537	62.0152	O.T.	H3K4me1
III	APOM	6	rs707938	31729359	rs2249741	31240712	0.0120159	-0.106701	-0.0190515	0.0584472	63.6352	63.6614	61.3006	56.898	59.4683	61.9995	52.0368	58.5668	62.4828	O.T.	H3K4me1
III	GPANK1	6	rs707937	31731014	rs9266269	31326055	0.00578863	0.0884848	0.00566301	-0.0605538	716.24	732.885	646.961	769.743	722.462	741.676	923.26	783.69	671.405	L.D.	H3K27ac
III	GPANK1	6	rs707937	31731014	rs74618856	31325745	0.00108983	0.130311	0.0461858	-0.0578072	689.735	707.775	742.87	735.359	760.01	762.935	1038.92	772.239	761.977	L.D.	H3K27ac
III	GPANK1	6	rs805825	31740454	rs1431403	33047031	0.0284293	0.0938432	0.01249	-0.0422107	682.554	691.395	671.417	751.639	744.818	709.656	826.427	758.015	699.178	L.D.	H3K27ac
II	HLA-DQA2	6	rs805825	31740454	rs28535317	32589065	0	0.377959	-0.339643	-0.135861	2771.02	3256.09	130.926	4461.13	1967.63	513.714	5897.38	4646.87	537.252	O.T.	H3K27ac
II	HLA-DQA2	6	rs805825	31740454	rs72848222	32596467	0	0.389954	-0.263118	-0.182295	2722.24	3457.26	130.926	4499.3	1959.26	513.714	5948.9	4648.27	537.252	O.T.	H3K27ac
II	HLA-DQA2	6	rs805825	31740454	rs9271874	32595424	0	0.580191	0.429064	-0.164648	1109.17	2344.8	3263.26	3987.4	1976.41	4341.63	6958.16	313.795	5534.35	O.T.	H3K27ac
III	LY6G5C	6	rs805825	31740454	rs6932969	32765671	0.00639252	-0.177489	-0.0462285	0.10823	25.0887	25.298	20.6969	20.4929	23.6448	21.2131	18.3344	20.3513	26.1922	O.T.	H3K27ac
III	APOM	6	rs805825	31740454	rs2856821	33046742	0.0215822	-0.083405	-0.0477303	0.0648425	64.9821	61.1771	61.1709	60.389	61.07	65.2555	54.7014	59.22	63.4682	L.D.	H3K27ac
I	MICB	6	rs707930	31741659	rs707958	33048599	0.0461204	0.102914	0.0484793	-0.03763	617.404	638.473	689.584	695.033	685.746	701.996	756.451	726.75	726.922	O.T.	H3K27ac
III	GPANK1	6	rs2736426	31745284	rs9266221	31325151	0.0317585	0.01329	-0.0106048	0.0332552	686.615	699.515	699.981	717.697	753.796	717.967	698.382	773.078	809.595	L.D.	H3K27ac
III	DXO	6	rs743399	31749804	rs6901903	32442436	0.000951486	-0.0812289	-0.0306921	0.0678061	353.72	347.808	327.426	331.974	338.065	356.393	291.536	332.698	420.799	L.D.	H3K27ac
III	DXO	6	rs743399	31749804	rs1431403	33047031	0.00103072	-0.0727156	-0.03114	0.0658209	354.573	346.25	332.349	331.849	340.791	340.449	301.392	349.339	378.288	L.D.	H3K27ac
III	DXO	6	rs743399	31749804	rs2856821	33046742	0.0014294	-0.0655442	-0.0237113	0.0668862	352.548	343.764	347.947	333.242	341.289	335.712	298.085	368.707	378.288	L.D.	H3K27ac
II	HLA-DRB5	6	rs2607015	31762843	rs9270815	32569859	0	-0.0653519	-1.65178	-0.0808844	19940	7452.41	373.751	12157.3	7555.9	348.049	6942.7	6403.02	359.605	L.D.	H3K27ac
II	HLA-DRB5	6	rs2607015	31762843	rs9271874	32595424	0	0.0377207	-1.34522	-0.0817386	12822.8	6927.82	523.697	10026.7	8106.05	546.818	6660.84	7489.09	478.901	L.D.	H3K27ac
I	MICB	6	rs2607015	31762843	rs2308527	31239821	0.0123501	0.107795	0.0634312	-0.0476691	617.058	661.07	693.638	664.736	692.577	707.528	748.059	771.554	706.306	L.D.	H3K4me1
II	HLA-DQB1	6	rs1008438	31783208	rs35366682	32594354	0.00545296	-0.0638152	0.0339696	-0.130506	13953	13418.9	15959.3	12813.8	10971.1	11077.5	12169.8	10218.1	5390.33	L.D.	Both
II	HLA-DQB1	6	rs1008438	31783208	rs9271659	32592593	0.000924951	-0.0589373	0.093736	-0.182416	13805.3	13954	20471.5	12680.2	11460	10933.9	12254.4	9664.84	4681.37	L.D.	H3K27ac
II	HLA-DQB1	6	rs1008438	31783208	rs9271662	32592628	0.00776283	-0.0583198	0.0424866	-0.123147	13906.5	13715	15959.3	12729.1	11950.8	11077.5	12229.5	10385	5390.33	L.D.	H3K27ac
II	HLA-DQB1	6	rs1008438	31783208	rs74389316	32596869	0.00086308	-0.0395711	0.0745091	-0.155481	13646.8	14119	16656.4	12720.1	11958.2	10863	12548.7	10110.4	4681.37	L.D.	H3K27ac
II	HLA-DQB1	6	rs1008438	31783208	rs9271894	32595874	0.000941097	-0.028626	0.0562577	-0.151038	13798.6	13934.4	15959.3	12871.7	11927.9	11077.5	13024	10275.1	5390.33	L.D.	H3K27ac
II	HLA-DQB1	6	rs1008438	31783208	rs2454138	32570401	0.000599379	-0.183104	-0.0724	0.128202	14661.6	13303.1	12831.2	12149.8	12012.1	14677.6	10465	10494.9	17500.2	L.D.	H3K27ac
III	C4A	6	rs758595827	31800535	rs6901903	32442436	0.0130949	0.0609839	-0.227148	0.126062	71.1087	37.0193	41.0187	59.6255	60.3026	52.087	68.471	67.6308	75.7444	O.T.	H3K27ac
II	HLA-DQA2	6	rs2471980	31800868	rs9271712	32593432	0	0.439218	0.891129	-0.189127	1082.45	3327.14	6426.78	1207.75	4406.5	7064.89	3516.02	4962.76	7619.92	O.T.	H3K27ac
II	HLA-DQA2	6	rs2471980	31800868	rs115354686	32598262	0	0.439233	1.61569	-0.349248	470.608	7100.99	14248.2	506.82	6738.51	12834.1	391.522	7711.06	11518.7	O.T.	H3K27ac
II	HLA-DQA2	6	rs2471980	31800868	rs28366272	32559975	0	0.452769	-0.103488	-0.189083	3032.45	602.936	3770.09	4657.89	2564.89	4212.58	7121.79	2623.16	1556.28	O.T.	H3K27ac
II	HLA-DQA2	6	rs2471980	31800868	rs6921651	32595345	0	0.46748	0.731679	-0.188398	1391.8	3282.6	6159.75	2487.88	3425.21	6900.18	4184.89	4202.43	7680.03	O.T.	H3K27ac
II	HLA-DQA2	6	rs2471980	31800868	rs35366682	32594354	0	0.502219	0.765565	-0.18893	1985.65	4215.09	8414.22	2954.65	5206.53	10472	5690.22	7579.99	10487.1	O.T.	Both
II	HLA-DQA2	6	rs2471980	31800868	rs150689344	32598423	0	0.514042	-0.417485	-0.11522	2995.98	2630.16	740.406	5279.31	3273.42	387.842	7984.76	6220.21	738.983	O.T.	H3K27ac
II	HLA-DQA2	6	rs2471980	31800868	rs72848222	32596467	0	0.532468	-0.395665	-0.154431	2718.97	3016.63	130.926	5133.47	2049.88	342.476	7424.55	5843.8	805.878	O.T.	H3K27ac
II	HLA-DQA2	6	rs2471980	31800868	rs66957194	32634263	0	0.538843	-0.395218	-0.0959971	2817.34	2716.34	804.727	5401.28	2284.89	2053.12	7807.94	6328.08	2479.53	O.T.	H3K27ac
II	HLA-DQA2	6	rs2471980	31800868	rs140145058	32597435	0	0.539602	-0.0645831	-0.226267	2612.1	3625.96	1072.97	4785.03	2903.1	342.476	7125	7257.77	738.983	O.T.	H3K27ac
II	HLA-DQA2	6	rs2471980	31800868	rs9296068	32988695	0	0.540944	0.0231429	-0.146435	2190.99	3563.24	1961.09	5342.09	3923.95	3204.09	5708.6	7287.53	3595.3	O.T.	H3K27ac
II	HLA-DQA2	6	rs2471980	31800868	rs113671639	32597005	0	0.547723	-0.35132	-0.186335	3092.96	2222.72	2469.08	5758.38	3221.92	387.842	8098.24	6309.1	738.983	O.T.	H3K27ac
II	HLA-DQA2	6	rs2471980	31800868	rs116603725	32595222	0	0.556363	0.041502	-0.28073	2689.13	2459.02	7173.35	4722.58	3234.76	336.843	7194.22	7156.62	738.983	O.T.	H3K27ac
II	HLA-DQA2	6	rs2471980	31800868	rs114508509	32596324	0	0.565935	-0.352403	-0.175113	2785.74	2732.22	1072.97	5270.9	2449.76	336.843	7985.64	6323.08	738.983	O.T.	H3K27ac
II	HLA-DQA2	6	rs2471980	31800868	rs189761145	32594503	0	0.577008	-0.00157837	-0.358518	2581.74	3096.59	3981.79	5114.56	2687.81	874.035	7440.51	6908.32	1519.73	O.T.	H3K27ac
II	HLA-DQA2	6	rs2471980	31800868	rs115243766	32596635	0	0.583911	-0.031533	-0.334799	2669.53	2626.78	5743.68	5214.13	2809.1	336.843	7487.69	6765.33	738.983	O.T.	H3K27ac
II	HLA-DQA2	6	rs2471980	31800868	rs9271843	32594957	0	0.624596	0.615856	-0.296742	1778.92	3559.95	6241.79	3474.73	3668.71	6431.29	6066.48	7929.48	6584.1	O.T.	H3K27ac
II	HLA-DQA2	6	rs2471980	31800868	rs9271972	32597567	0	0.656805	0.754797	-0.338752	1567.6	3616.22	6919.01	3017.44	4058.73	7105.57	5904.28	7317.11	6651.43	O.T.	H3K27ac
II	HLA-DQA2	6	rs2471980	31800868	rs707958	33048599	0	0.675628	0.0636425	-0.251394	1454.18	3494.97	2574.66	6492.49	3619.64	3228.33	7636.3	6177.33	6517.44	O.T.	H3K27ac
II	HLA-DQA2	6	rs2471980	31800868	rs9271965	32597473	0	0.720953	0.971933	-0.460607	1241.3	4643.37	9208.34	3101.31	4224.75	8034.13	5207.56	7471.92	6651.43	O.T.	H3K27ac
II	HLA-DQA2	6	rs2471980	31800868	rs4713571	32626899	0	0.747179	0.80546	-0.60802	1517.38	3857.26	8070.8	3845.1	4911.53	4854.26	7251.52	3085.88	3355.83	O.T.	H3K4me1
II	HLA-DQA2	6	rs2471980	31800868	rs28371251	32653018	0	0.762555	0.564234	-0.515412	1365.39	3192.27	5180.15	4072.87	4838.9	3447.1	7509.56	3712.59	3355.83	O.T.	H3K4me1
II	HLA-DQA2	6	rs2471980	31800868	rs9273384	32626954	0	0.883735	0.443379	-0.265151	2028.88	1460.59	3239.68	4379.59	2456.14	4574.18	13773.3	142.966	6493.88	O.T.	H3K4me1
II	HLA-DQA2	6	rs2471980	31800868	rs78372297	32627784	0	0.10589	0.260275	0.368543	2734.1	2923.28	0	2677.64	6755.61	7930.96	3366.96	8909.21	15400.2	O.T.	H3K4me1
II	HLA-DRB5	6	rs7451017	31820659	rs9271874	32595424	0	-0.0347697	-0.809775	-0.347774	16546	5614	733.733	9556.91	7518.93	586.057	10286.6	8269.31	510.3	L.D.	H3K27ac
II	HLA-DRB5	6	rs7451017	31820659	rs3104392	32594425	0	-0.0311511	-0.860606	-0.349973	21001.1	6624.84	733.733	9244.8	7737.87	586.057	12652.5	8050.53	510.3	L.D.	H3K4me1
II	HLA-DQB1	6	rs542418	31836442	rs9273500	32628342	0.044302	0.0614347	-0.0832972	-0.100182	16890	13810.8	13352	15648.4	13843.6	11447.4	19985.3	13948.2	10030	L.D.	H3K4me1
II	HLA-DQB1	6	rs542418	31836442	rs3104392	32594425	0.0327943	0.0763809	-0.0744967	-0.106277	15672	14400.4	13309.7	16681	13818.9	11829.7	20251.8	11765.3	10069.8	L.D.	H3K4me1
II	HLA-DQB1	6	rs542418	31836442	rs9270815	32569859	0.0307566	0.099814	-0.0702251	-0.120007	16909.5	14066.4	13400.6	18204.8	13458.8	11869.3	19985.3	14976	9932.1	L.D.	H3K27ac
III	AIF1	6	rs542418	31836442	rs1431403	33047031	0.0467657	-0.274845	-0.10152	0.208737	516.631	471.019	493.088	389.933	405.022	417.335	293.948	447.069	984.458	O.T.	H3K27ac
I	MICB	6	rs494620	31838713	rs28397284	31166936	0.000816512	0.0825947	0.088679	-0.0756859	639.211	673.157	867.254	698.017	698.736	778.956	744.03	712.453	626.573	L.D.	H3K27ac
I	MICB	6	rs494620	31838713	rs28397282	31165846	6.28e-05	0.0933084	0.0825473	-0.0811005	637.926	664.935	834.97	701.959	694.425	723.391	753.279	721.307	619.909	L.D.	H3K27ac
I	MICB	6	rs494620	31838713	rs7753892	31154262	0.000130037	0.0990527	0.0734191	-0.0713367	636.343	661.145	779.562	710.498	678.553	745.044	761.722	727.314	657.475	L.D.	H3K27ac
I	MICB	6	rs494620	31838713	rs28362345	31165836	0.000160969	0.106543	0.0779738	-0.0662241	622.215	661.622	730.82	693.495	702.257	716.348	751.315	741.059	667.117	L.D.	H3K27ac
I	MICB	6	rs494620	31838713	rs9263872	31170608	0.000242846	0.113429	0.0770027	-0.0634699	616.996	659.423	719.742	704.11	684.232	731.582	755.775	745.749	688.073	L.D.	H3K27ac
I	MICB	6	rs494620	31838713	rs6921948	31171257	0.000217197	0.119518	0.0902717	-0.0642519	613.424	649.337	725.466	690.328	677.094	740.048	774.424	737.861	700.699	L.D.	H3K27ac
II	HLA-DRB5	6	rs494620	31838713	rs66957194	32634263	0.0327707	-0.818971	-1.05316	0.724161	5060.27	2441.98	435.813	2228.11	1129.26	913.978	959.455	2440.52	527.421	L.D.	H3K27ac
II	HLA-DRB5	6	rs494620	31838713	rs1049059	32634313	0.0287082	-0.816696	-1.07854	0.724033	5060.27	2458.52	339.296	2228.11	1141.91	857.986	959.455	2538.78	514.412	L.D.	H3K27ac
II	HLA-DQA1	6	rs494620	31838713	rs3129771	32597202	0.000854783	-0.185301	-0.0587117	0.202993	19038.6	16839.3	16835.2	16138	19987.6	21417.5	11793.5	16882.9	25982.4	L.D.	H3K27ac
II	HLA-DQA1	6	rs494620	31838713	rs9270815	32569859	0.0300471	-0.130542	-0.0878219	0.169319	21219.4	17133.6	16835.2	15719.7	21088.8	20915.5	16132.9	16769.4	25292.9	L.D.	H3K27ac
II	HLA-DRB1	6	rs2763981	31840021	rs9269902	32551197	0.0117499	0.0544688	0.36095	-0.185258	20327.1	26885.9	30611.3	23395.6	22204	32332.3	23074.7	20034.4	21284.1	L.D.	H3K27ac
II	HLA-DRB1	6	rs2763981	31840021	rs9271712	32593432	9.18e-12	0.122942	0.305181	-0.364617	23161	28278.6	29906.4	28915.5	28679.6	27390.1	30512.5	20948.9	12914.9	L.D.	H3K27ac
II	HLA-DRB1	6	rs2763981	31840021	rs9272070	32599485	6.8e-12	0.177725	0.277366	-0.381187	25359.8	26139.8	29906.4	30711.3	27466.6	27390.1	34617.8	21903.9	12914.9	L.D.	H3K27ac
II	HLA-DRB1	6	rs2763981	31840021	rs2257789	32765383	2.46e-05	0.200923	0.284343	-0.298012	23348.1	24651.7	33303.4	28978.9	28403.5	28303.6	33103.6	23579.6	17634.9	O.T.	H3K27ac
I	CCHCR1	6	rs9267653	31840415	rs9263872	31170608	3.37e-07	0.073846	0.100371	-0.144441	882.774	914.63	1195.06	984.783	865.92	891.824	975.288	866.657	681.972	L.D.	H3K27ac
I	CCHCR1	6	rs9267653	31840415	rs6921948	31171257	1.15e-06	0.0806833	0.113103	-0.137514	854.354	917.303	1194.1	983.959	875.183	898.275	985.283	865.567	730.856	L.D.	H3K27ac
I	MICA	6	rs9267653	31840415	rs4947311	31326166	0.000557339	-0.0435919	-0.171083	0.0913089	327.621	267.332	248.305	324.631	291.154	263.341	304.418	299.955	313.929	L.D.	H3K27ac
I	MICA	6	rs9267653	31840415	rs2523598	31326175	0.0174725	-0.032168	-0.130591	0.0712639	319.399	272.587	251.547	320.794	295.926	276.137	290.538	303.854	308.923	L.D.	H3K27ac
I	MICA	6	rs9267653	31840415	rs9266233	31325430	0.00309587	-0.0239913	-0.138454	0.0789748	316.125	265.957	251.166	318.994	278.72	273.465	298.521	304.34	314.857	L.D.	H3K27ac
I	MICA	6	rs9267653	31840415	rs9266221	31325151	0.00472219	-0.0102222	-0.129176	0.0757271	308.574	267.264	240.68	310.651	275.512	281.136	299.421	307.347	313.759	L.D.	H3K27ac
III	GPANK1	6	rs9267655	31841055	rs707958	33048599	0.00133503	0.0139695	-0.00541246	0.0747674	713.722	719.353	708.656	773.16	763.157	832.721	722.111	837.633	1310.04	L.D.	H3K27ac
II	TAP2	6	rs146434128	31849894	rs454942	32984989	0.00569568	-0.14926	-0.218754	0.114753	6631.22	4409.26	3649.65	4368.56	3988.25	3336.67	3838.83	3920.64	3801.87	L.D.	H3K27ac
II	HLA-DQB1	6	rs652888	31851234	rs9271662	32592628	0.0122184	-0.0534672	0.0128441	-0.128291	13307.8	12834.1	14683.7	13061.9	11610.4	10536.4	10501.8	8494.11	4681.37	L.D.	H3K27ac
II	HLA-DQB1	6	rs652888	31851234	rs9268861	32429894	0.0286007	-0.0384379	-0.0105545	-0.106604	13270.6	13245.1	10855.3	13288.5	11808.4	10226.6	9918.49	11779.5	6780.72	L.D.	H3K27ac
II	HLA-DQB1	6	rs652888	31851234	rs9271894	32595874	0.00269821	-0.0158681	0.0198178	-0.15686	13319.3	12904.3	14683.7	13215.3	11855.9	10536.4	12326.1	8403.21	4681.37	L.D.	H3K27ac
II	HLA-DQB1	6	rs652888	31851234	rs9271895	32595906	0.000241135	-0.0123351	0.0665797	-0.21015	13151.1	13108.3	18266.1	13292.4	11303.3	10854.4	11723.8	8375.1	4681.37	L.D.	H3K27ac
II	HLA-DQB1	6	rs652888	31851234	rs74389316	32596869	0.000162927	-0.00775784	0.0723821	-0.197144	13021.5	13327.1	16100.1	13276.9	11589	10813.8	11723.8	8375.1	4681.37	L.D.	H3K27ac
I	MICB	6	rs652888	31851234	rs9266243	31325623	0.0281926	0.00516314	0.0741122	-0.0523063	648.829	667.361	740.87	605.602	690.521	648.393	607.444	587.616	617.501	L.D.	H3K27ac
I	MICB	6	rs652888	31851234	rs9266232	31325424	0.0281926	0.00516314	0.0741122	-0.0523063	648.829	667.361	740.87	605.602	690.521	648.393	607.444	587.616	617.501	L.D.	H3K27ac
II	HLA-DQB1	6	rs652888	31851234	rs9270771	32568964	0.00343312	0.009367	-0.0462093	-0.129296	13981.3	12098.5	14051.4	14297.7	11578.5	10487.8	12547.6	9534.46	6780.72	UnA	H3K27ac
II	HLA-DQB1	6	rs652888	31851234	rs2516050	32570352	0.00190376	0.0171723	-0.0282105	-0.136094	13907.5	12559	13635.7	14334.5	11940.5	10551.7	12547.6	9534.46	6780.72	L.D.	H3K27ac
II	HLA-DQA1	6	rs652888	31851234	rs28366264	32559674	0.00249119	-0.296916	0.0280757	0.226566	21507.6	22299	21442.9	16059.7	24230.1	23542.4	9631.6	24669.2	17278	L.D.	H3K27ac
II	HLA-DQA1	6	rs652888	31851234	rs28366263	32559663	0.00580978	-0.291979	0.0312622	0.206812	21507.6	22299	21442.9	16059.7	24264.1	23539.4	9910.72	22201.9	17278	L.D.	H3K27ac
II	HLA-DQA1	6	rs652888	31851234	rs28366260	32559536	0.00334216	-0.279845	0.0506323	0.238079	21368.2	23071.4	21459.7	16223.8	23574.5	28068.5	11154.6	25237.8	18821.9	L.D.	H3K27ac
II	HLA-DQA1	6	rs652888	31851234	rs28504248	32588378	0.00262194	-0.264724	0.00915657	0.229779	21651.1	21875.2	20556.9	15963.2	22638.9	28747.5	13599.9	21422.7	18821.9	L.D.	H3K27ac
I	MICA	6	rs652888	31851234	rs2596487	31325056	0.0285565	-0.093913	-0.118473	0.0948022	311.375	269.38	194.747	272.801	288.304	263.686	281.909	256.716	260.369	L.D.	H3K27ac
II	HLA-DRB1	6	rs652888	31851234	rs35366682	32594354	0.0005214	0.0590917	-0.180188	0.297014	23968.5	18247.9	17096.1	23996.4	38313.6	29809.1	29691.4	21397.4	61515	L.D.	Both
III	NEU1	6	rs2844455	31869673	rs114651315	32601278	0.0494473	0.0530813	0.0281959	-0.0351993	753.086	779.427	773.762	782.756	799.277	790.982	861.315	864.716	674.955	O.T.	H3K27ac
I	MICB	6	rs80355941	31872594	rs9273500	32628342	0.0357453	0.0541282	-0.0576011	0.0437356	619.134	586.04	551.34	653.398	645.705	636.23	720.125	704.562	733.76	O.T.	H3K4me1
I	MICB	6	rs80355941	31872594	rs74618856	31325745	0.0236399	0.0665978	-0.0584503	0.0449145	622.448	591.27	499.191	637.637	645.82	637.503	702.769	721.791	741.052	L.D.	H3K27ac
II	HLA-DQA2	6	rs622871	31878495	rs9271893	32595859	0	-0.241932	0.748379	-0.0805294	274.217	8042.83	8940.53	2097.53	4757.57	7468.65	1696.11	2899.82	5650.61	O.T.	H3K27ac
II	HLA-DQA2	6	rs622871	31878495	rs9271908	32596131	0	-0.234472	0.751022	-0.0871712	274.217	8042.83	8940.53	2090.89	4913.77	7468.65	1744.53	2894.41	5650.61	O.T.	H3K27ac
II	HLA-DQA2	6	rs622871	31878495	rs9271176	32578127	0	-0.100405	1.14074	-0.260102	1037.65	6597.69	12239.8	425.021	3409.6	7775.99	794.12	2516.33	4055.3	O.T.	H3K27ac
II	HLA-DQA2	6	rs622871	31878495	rs9270838	32570353	0	0.0989532	1.18379	-0.358579	1118.83	5440.8	11558.8	321.539	3089.02	7111.1	1015.05	2754.95	3680.32	O.T.	H3K27ac
II	HLA-DQA2	6	rs622871	31878495	rs9270836	32570325	0	0.125811	1.19299	-0.372565	1118.83	5440.8	11558.8	294.937	3003.52	7111.1	1344.84	2724	3680.32	O.T.	H3K27ac
II	HLA-DQA2	6	rs622871	31878495	rs3129771	32597202	0	0.165086	0.847549	-0.376304	3089.2	3590.08	11078.6	2485.53	2427.33	6203.08	1379.34	4522.36	3168.83	O.T.	H3K27ac
II	HLA-DQA2	6	rs622871	31878495	rs9270907	32572082	0	0.172012	1.14097	-0.398466	1118.83	5440.8	11558.8	1120.35	3561.47	7111.1	1813.13	3013.42	3680.32	O.T.	H3K4me1
I	POU5F1	6	rs622871	31878495	rs2524086	31241311	0.0273457	0.199983	0.288615	-0.18132	44.1049	61.7215	69.3723	60.4888	68.6629	88.9055	72.0869	62.9466	61.5398	L.D.	H3K27ac
I	POU5F1	6	rs622871	31878495	rs2853949	31241664	0.0273457	0.199983	0.288615	-0.18132	44.1049	61.7215	69.3723	60.4888	68.6629	88.9055	72.0869	62.9466	61.5398	L.D.	H3K27ac
II	HLA-DQA2	6	rs622871	31878495	rs7767493	32431129	0	0.21335	1.1101	-0.247898	1006.94	5984.88	11558.8	1099.31	6750.17	9951.96	2605.64	4272.51	7192.93	O.T.	H3K27ac
II	HLA-DQB2	6	rs622871	31878495	rs6901903	32442436	0.000787868	-0.410315	-0.449983	0.343197	69.6987	51.9953	26.1363	50.5835	51.217	38.0157	34.1922	43.7601	42.5479	O.T.	H3K27ac
II	HLA-DQB2	6	rs622871	31878495	rs7767493	32431129	0.000254689	-0.397908	-0.451934	0.369451	69.6987	51.9953	26.1363	49.7363	52.137	38.0157	34.1706	47.0383	42.5479	O.T.	H3K27ac
II	HLA-DQB2	6	rs622871	31878495	rs9268861	32429894	0.000355921	-0.380224	-0.472299	0.37326	69.6987	51.9953	26.1363	50.962	50.7243	36.4009	35.3112	48.2916	38.0061	O.T.	H3K27ac
II	TAP2	6	rs622871	31878495	rs2257789	32765383	0.000177601	-0.0784356	-0.0266371	0.0998442	3421.25	3744.32	3577.28	3561.15	3703.24	3985.15	3197.96	3796.41	4543.41	L.D.	H3K27ac
II	HLA-DQA1	6	rs622871	31878495	rs1770	32627833	1.93e-05	-0.075641	-0.238201	0.250506	21239.5	14879.1	7827.65	19193.6	16584.2	24888.7	16762.5	23066.5	25857.9	L.D.	H3K4me1
II	HLA-DQA1	6	rs622871	31878495	rs454942	32984989	0.0106679	0.0278829	-0.225915	0.201234	18622.5	13367.5	17529.4	19114	19136.5	14493.5	19828.5	22264.9	31720.8	L.D.	H3K27ac
II	HLA-DRB1	6	rs532086	31881309	rs9271662	32592628	1.92e-06	-0.107713	-0.190641	0.43759	25426.1	19285.7	19924.2	20086	39289.4	28864.6	20062.3	23695.8	61515	L.D.	H3K27ac
II	HLA-DRB1	6	rs532086	31881309	rs35366682	32594354	0.000186966	-0.0248475	-0.163458	0.35495	24599.7	18764	19924.2	22401.7	39574.5	28864.6	21197.9	21992.5	61515	L.D.	Both
I	MICB	6	rs3128759	31885930	rs7753892	31154262	0.00239316	0.0819288	0.103632	-0.0654843	619.461	707.268	889.278	672.969	653.455	753.169	726.972	702.945	697.337	L.D.	H3K27ac
I	MICB	6	rs3128759	31885930	rs28397282	31165846	2.78e-05	0.0861332	0.142908	-0.0953379	623.239	731.649	889.278	664.603	663.338	792.861	726.121	706.534	640.713	L.D.	H3K27ac
I	MICB	6	rs3128759	31885930	rs1766	32627795	0.000744637	0.0964354	0.0705971	-0.0620708	633.602	661.825	692.096	673.705	641.095	720.172	757.284	692.722	675.996	O.T.	H3K4me1
II	TAP1	6	rs3128759	31885930	rs9269911	32551382	0.0235385	0.104765	0.0379421	-0.0416773	8283.61	9077.03	9555.14	8981.07	9617.71	8941.74	9817.24	10897.4	9465.78	L.D.	H3K27ac
II	HLA-DRB9	6	rs3128759	31885930	rs11755748	32985804	0.034606	0.236343	0.343977	-0.241193	3.88066	3.61439	8.0048	4.31966	5.0355	7.74146	5.84836	4.94173	4.66627	L.D.	H3K27ac
II	HLA-DRB9	6	rs3128759	31885930	rs9271763	32594061	0.0457774	0.287177	0.273095	-0.144676	2.77578	6.96473	6.00179	4.69223	4.10504	5.24086	5.4735	5.71314	5.58718	L.D.	H3K27ac
II	TAP2	6	rs3128759	31885930	rs2257789	32765383	0.000268062	-0.0892396	-0.00843935	0.0950535	3866.97	3838.1	3762.11	3487.05	3595.43	4104.65	3050.85	3872.64	4505.73	L.D.	H3K27ac
II	TAP2	6	rs3128759	31885930	rs4947311	31326166	0.0246299	0.000797136	-0.0763125	0.0583422	4142.65	3249.89	4148.21	3750.6	3746.14	3912.66	3849.94	4188.8	4163.29	O.T.	H3K27ac
I	MICB	6	rs9267677	31892641	rs9271761	32594022	0.00316481	0.0289355	0.0310378	-0.0843741	678.493	716.627	706.839	690.334	673.13	622.286	788.044	646.294	557.211	O.T.	H3K27ac
I	MICB	6	rs9267677	31892641	rs13207945	32579708	0.00426179	0.0432543	0.0250602	-0.0801336	688.31	688.79	726.849	722.721	644.775	647.145	788.044	679.917	564.49	O.T.	H3K27ac
I	MICB	6	rs9267677	31892641	rs502803	32578958	0.00350938	0.0449802	0.0270937	-0.0818916	687.063	689.122	728.52	722.721	644.775	647.145	788.044	679.917	564.49	O.T.	H3K27ac
I	MICB	6	rs9267677	31892641	rs585669	32572113	0.000760316	0.0670168	0.0373729	-0.0967094	682.848	683.119	735.149	714.25	670.835	635.893	788.044	679.917	564.49	O.T.	H3K4me1
I	MICB	6	rs9267677	31892641	rs9273527	32628621	0.00569568	-0.130403	0.0400915	0.091931	681.137	701.856	740.856	580.689	696.815	765.176	488.12	693.545	579.047	O.T.	H3K4me1
I	MICB	6	rs9267677	31892641	rs9271712	32593432	0.0261607	-0.101853	-0.00109302	0.0643293	695.552	700.713	693.549	620.958	697.953	698.331	626.302	606.751	788.044	O.T.	H3K27ac
I	MICB	6	rs9267677	31892641	rs9271789	32594768	0.0115596	-0.0878142	0.0119907	0.0695059	689.999	696.454	707.712	633.481	688.025	739.887	564.49	679.917	788.044	O.T.	H3K27ac
III	LY6G5B	6	rs2293751	31907837	rs7770501	33048937	0.0295494	-0.0409436	0.0412411	-0.0860708	214.594	219.589	246.431	200.558	182.188	228.357	196.694	166.75	175.311	L.J.	H3K27ac
III	LY6G5B	6	rs2293751	31907837	rs7772134	33049726	0.00882647	-0.036889	0.0815974	-0.108877	211.837	228.13	246.431	199.639	181.788	248.729	196.229	164.669	175.311	L.J.	H3K27ac
I	MICB	6	rs2293751	31907837	rs28397284	31166936	0.00042368	0.0675178	0.109626	-0.082268	645.155	679.632	889.278	679.553	708.674	786.331	732.082	681.408	626.573	L.D.	H3K27ac
I	MICB	6	rs2293751	31907837	rs7753892	31154262	0.00296986	0.0734738	0.0727036	-0.0568149	643.157	660.254	800.256	687.695	688.828	717.638	746.926	690.426	698.783	L.D.	H3K27ac
I	MICB	6	rs2293751	31907837	rs28397282	31165846	5.06e-05	0.0764	0.0995358	-0.0834766	641.497	673.643	810.619	681.011	699.609	734.46	739.495	689.571	619.909	L.D.	H3K27ac
I	MICB	6	rs2293751	31907837	rs28362345	31165836	0.000112799	0.0832341	0.0969073	-0.0683138	628.469	679.549	780.826	678.618	689.346	730.35	730.67	726.608	669.786	L.D.	H3K27ac
I	MICB	6	rs2293751	31907837	rs2524094	31240041	0.00143508	0.101008	0.0737328	-0.0579797	610.417	676.708	693.466	661.868	691.538	702.88	755.714	729.424	685.838	L.D.	H3K4me1
II	HLA-DRB1	6	rs2293751	31907837	rs28383408	32608251	1.23e-05	-0.280297	0.0925441	0.23347	25517.2	26053.9	33647.8	20513.7	27097.6	38207.8	14403.6	25562.4	45958.7	L.D.	H3K27ac
II	HLA-DRB1	6	rs2293751	31907837	rs28383429	32608844	0.00035513	-0.237749	0.0892176	0.202601	25833.4	24977.9	35609.9	21850.7	26472.4	38138.5	15899.9	25904.8	45958.7	L.D.	H3K27ac
II	HLA-DRB1	6	rs2293751	31907837	rs28383431	32608856	0.000313779	-0.234693	0.0850054	0.20989	25854.3	24862.1	35609.9	21887.6	26359.7	38138.5	15899.9	27655.3	46118.3	L.D.	H3K27ac
I	HLA-B	6	rs2293751	31907837	rs9266269	31326055	0.0043133	-0.108268	-0.0162268	0.0957146	71835.5	67063.9	64353	63912.6	72660.3	91111	57817.6	66301.5	75703.8	L.D.	H3K27ac
I	HLA-B	6	rs2293751	31907837	rs28397284	31166936	0.0488781	-0.099856	-0.11923	0.070446	73001.7	67057.7	43839.7	68168.2	64658.2	64877.9	60159.5	62264.6	60060.8	L.D.	H3K27ac
II	TAP2	6	rs12614	31914179	rs4713571	32626899	0.000118177	0.163384	0.0594304	-0.146394	3764.47	4048.86	4110.79	4456.35	3968.97	3750.56	5208.59	4484.77	3455.07	L.D.	H3K4me1
I	POU5F1	6	rs1048709	31914935	rs9266233	31325430	0.0002863	0.338924	0.435852	-0.22436	31.3953	60.5126	91.5385	54.1073	61.5237	79.0203	69.4661	71.2217	69.724	L.D.	H3K27ac
II	HLA-DRB9	6	rs1048709	31914935	rs9271763	32594061	0.0325875	0.366261	0.418418	-0.195876	2.35806	5.42503	4.69124	3.71067	4.0824	6.09026	5.12554	5.48295	5.40254	L.D.	H3K27ac
I	POU5F1	6	rs1048709	31914935	rs9266243	31325623	2.51e-05	0.439837	0.501054	-0.267361	29.4979	54.6015	91.5385	47.9812	60.7439	74.5007	86.0635	67.7826	70.393	L.D.	H3K27ac
I	POU5F1	6	rs1048709	31914935	rs9266232	31325424	2.51e-05	0.439837	0.501054	-0.267361	29.4979	54.6015	91.5385	47.9812	60.7439	74.5007	86.0635	67.7826	70.393	L.D.	H3K27ac
I	POU5F1	6	rs1048709	31914935	rs2596475	31326324	1.29e-05	0.443329	0.457021	-0.273147	29.4979	54.6015	91.5385	54.5044	60.4735	74.3842	83.8937	70.9464	67.9072	L.D.	H3K27ac
I	POU5F1	6	rs1048709	31914935	rs2523598	31326175	1.97e-05	0.489687	0.495811	-0.282178	30.4239	47.1681	91.5385	47.4756	60.195	72.8137	93.2344	69.7222	69.4681	L.D.	H3K27ac
II	HLA-DRB9	6	rs2072633	31919578	rs9271620	32591777	0.00912033	0.330421	0.347551	-0.18786	2.92828	4.44195	6.4583	4.48243	4.4453	6.04237	5.39671	6.00348	5.325	L.D.	H3K27ac
II	HLA-DRB9	6	rs2072633	31919578	rs9271763	32594061	0.00796543	0.335607	0.325149	-0.185523	2.92828	4.51386	5.82492	4.45769	4.53685	5.78263	5.70339	5.91922	5.3219	L.D.	H3K27ac
II	HLA-DQB2	6	rs2072633	31919578	rs35366682	32594354	0.0228728	-0.258598	-0.331332	0.226282	66.3149	39.8628	31.5597	45.5948	46.0235	38.6867	36.8053	45.9316	37.3768	O.T.	Both
II	HLA-DQA2	6	rs429608	31930462	rs28366271	32559940	0	-0.284503	-0.329519	-0.200167	4539.31	2764.02	3413.91	3559.97	2533.17	1089.95	1216.87	339.415	0	O.T.	H3K27ac
II	HLA-DQA2	6	rs429608	31930462	rs28383416	32608483	0	-0.204099	-0.639759	-0.30142	5148.76	3485.45	623.035	4582.48	2182.17	319.694	1447.3	131.395	678.83	O.T.	H3K27ac
II	HLA-DQA2	6	rs429608	31930462	rs9270105	32554760	0	0.395445	0.745904	-0.451142	284.098	2874.13	4963.55	384.522	3426.95	3142.1	0	0	889.308	O.T.	H3K27ac
II	HLA-DQB2	6	rs401775	31931137	rs28746970	32653259	0.0389526	-0.30349	-0.25258	0.246426	50.4464	43.1948	25.3831	35.5354	35.9369	31.3221	28.4472	55.244	33.6573	O.T.	H3K4me1
II	HLA-DQB2	6	rs401775	31931137	rs28746969	32653248	0.0362777	-0.302458	-0.257544	0.249846	50.4442	42.9057	25.3831	35.5354	35.9369	31.3221	28.4472	55.244	33.6573	O.T.	H3K4me1
II	HLA-DQB2	6	rs401775	31931137	rs28746968	32653247	0.0362777	-0.302458	-0.257544	0.249846	50.4442	42.9057	25.3831	35.5354	35.9369	31.3221	28.4472	55.244	33.6573	O.T.	H3K4me1
II	HLA-DQB2	6	rs401775	31931137	rs28746967	32653231	0.0402355	-0.299108	-0.261514	0.245142	50.555	42.7683	25.3831	35.8565	35.4709	31.3221	28.4472	55.244	33.6573	O.T.	H3K4me1
III	GPANK1	6	rs492899	31933518	rs9270907	32572082	0.00543137	0.138451	0.021988	-0.0661667	705.702	711.101	737.226	801.394	794.951	704.344	820.732	824.861	867.4	L.D.	H3K4me1
III	GPANK1	6	rs492899	31933518	rs9270838	32570353	0.0228324	0.139296	0.0244211	-0.0615568	710.73	708.316	737.226	769.722	805.782	704.344	820.732	824.861	867.4	L.D.	H3K27ac
III	GPANK1	6	rs474534	31938107	rs9270907	32572082	0.00246887	0.132296	0.0266227	-0.0585716	695.997	712.224	734.805	784.506	774.02	724.888	912.144	834.241	830.05	L.D.	H3K4me1
I	MICB	6	rs1738434	31944036	rs1770	32627833	0.0178392	0.0729141	0.0463819	-0.0480922	641.813	667.682	706.806	700.655	676.203	703.294	749.796	692.662	707.964	O.T.	H3K4me1
I	MICB	6	rs1738434	31944036	rs3129771	32597202	0.028464	0.109896	0.0700075	-0.0507731	611.017	648.914	697.342	661.49	674.926	699.148	721.629	778.939	705.792	O.T.	H3K27ac
I	HLA-B	6	rs6941112	31946614	rs2308527	31239821	0.000274265	-0.211151	-0.105977	0.109842	76826.9	71809.8	64014.2	62664.2	65064.5	61651.9	47109.9	59025.3	67686.4	L.D.	H3K4me1
III	APOM	6	rs6941112	31946614	rs2516050	32570352	0.00552761	-0.00174675	-0.0753367	0.0630946	61.7098	58.3419	50.285	61.3422	62.0832	61.0676	64.4059	61.8517	68.0937	L.D.	H3K27ac
III	LY6G5B	6	rs386480	31946837	rs2516050	32570352	0.0211817	0.000538042	0.0882879	-0.0604807	190.914	208.341	239.198	203.363	217.297	205.427	204.377	188.741	196.717	L.D.	H3K27ac
II	HLA-DRB9	6	rs386480	31946837	rs11755748	32985804	0.0135296	0.309389	0.455787	-0.294703	3.24248	2.71653	8.0048	4.11009	4.92435	7.74146	5.77035	4.98149	4.66627	L.J.	H3K27ac
I	MICB	6	rs616634	31948448	rs115243766	32596635	0.036258	0.0924294	0.0297546	-0.0695086	674.391	681.467	787.503	741.938	700.972	674.917	709.68	746.762	660.192	O.T.	H3K27ac
I	MICB	6	rs616634	31948448	rs114508509	32596324	0.0164535	0.0957986	0.0423167	-0.0803005	671.246	698.109	764.981	742.805	701.114	674.917	709.68	746.762	660.192	O.T.	H3K27ac
I	MICB	6	rs616634	31948448	rs6921948	31171257	0.0001048	0.152464	0.0676285	-0.0874836	632.592	674.214	729.684	783.411	685.078	713.758	773.506	709.68	726.753	L.D.	H3K27ac
II	HLA-DQB2	6	rs616634	31948448	rs2516050	32570352	0.001824	-0.586945	-0.0825256	0.38455	50.1018	46.7438	42.859	28.8405	31.9358	53.9762	17.5322	37.4421	89.7704	O.T.	H3K27ac
II	HLA-DQB2	6	rs201016130	31964785	rs2454138	32570401	4.99e-05	-0.226541	-0.636648	0.337253	61.2752	38.1387	14.3613	47.8146	32.304	26.6284	41.3493	35.6206	51.5913	O.T.	H3K27ac
II	HLA-DRB5	6	rs28361032	31973016	rs9271780	32594535	1.56e-16	-0.668395	-0.901907	-0.0245465	5466.85	3470.21	318.556	3294.87	1214.34	425.566	1228.79	533.3	295.636	L.D.	Both
II	HLA-DRB5	6	rs28361032	31973016	rs9272099	32599813	0	-0.55535	-0.667116	-0.252157	4787.67	4561.85	318.556	3606.08	1213.36	425.566	1361.57	557.483	295.636	L.D.	H3K27ac
II	HLA-DRB5	6	rs28361032	31973016	rs66957194	32634263	0.0118188	-0.996963	-1.07676	0.84252	4789.44	2033.18	349.842	2366.03	1805.44	2037.02	604.033	1287.73	35.7595	L.D.	H3K27ac
II	HLA-DRB5	6	rs28361032	31973016	rs35567463	32633970	0.0143453	-0.996563	-1.07839	0.85438	4789.44	1958.98	364.915	2382.98	1877.23	1397.39	604.033	1207.25	71.519	L.D.	H3K27ac
III	C4B	6	rs28361032	31973016	rs7770501	33048937	0.0452869	-0.113889	-0.066349	0.127202	32.3241	28.6639	32.1736	27.498	31.2248	32.9508	26.0095	30.2026	29.5756	O.T.	H3K27ac
I	MICB	6	rs1079995	31974328	rs79471319	32627777	0.00374423	0.0183416	-0.0101478	-0.0919701	703.671	678.486	735.16	738.065	628.046	599.118	701.182	589.092	535.737	O.T.	H3K4me1
II	HLA-DRB5	6	rs28361034	31974723	rs4478449	32571801	0	-0.198511	-0.865324	-0.318046	16296.4	7013.1	417.228	9843.03	7702.95	369.602	8582.04	6720.6	354.854	L.D.	H3K4me1
II	HLA-DRB5	6	rs28361034	31974723	rs9269911	32551382	0	-0.18365	-0.693535	-0.403115	13500.8	7562.55	417.228	9068.34	8026.58	372.947	8380.47	5788.25	353.324	L.D.	H3K27ac
[truncated: 13,568 more rows]
