# Supplementary material for: Enhancer histone-QTLs are enriched on autoimmune risk haplotypes and influence gene expression within chromatin networks
Source: Nat Commun. 2018 Jul 25;9:2905. doi: 10.1038/s41467-018-05328-9 (PMC6060153; doi:10.1038/s41467-018-05328-9)
Supplement: Supplementary file 10 — Supplementary Data 7 [file 41467_2018_5328_MOESM10_ESM.xlsx]

## Sheet: Sheet1
Gene	Chr	eQTL rsID	eQTL Bp (hg19)	hQTL rsID	hQTL Bp (hg19)	FDR p-value	eQTL coefficient	hQTL coefficient	eQTL x hQTL interaction coefficient	eQTL (0) - hQTL (0)	eQTL (0) - hQTL (1)	eQTL (0) - hQTL (2)	eQTL (1) - hQTL (0)	eQTL (1) - hQTL (1)	eQTL (1) - hQTL (2)	eQTL (2) - hQTL (0)	eQTL (2) - hQTL (1)	eQTL (2) - hQTL (2)	Interaction type	Histone type
EFHD2	1	rs1752022	15571526	rs3737705	15911349	0.0321174	0.067746	0.0194384	-0.0376919	2181.65	2184.81	2270.68	2307.93	2260.53	2250.07	2475.84	2358.5	2157.91	L.D.	H3K27ac
ARHGEF19	1	rs2104605	15630203	rs221052	16533022	0.0323516	0.083914	-0.428799	-0.0772294	137.824	98.1847	63.1081	150.027	100.411	56.7004	107.237	100.315	54.9125	L.D.	H3K27ac
AGMAT	1	rs12130283	15810346	rs3737705	15911349	0.0120196	0.113298	0.295666	-0.0844329	161.034	214.085	269.979	178.761	219.182	289.353	200.224	233.156	250.463	L.D.	H3K27ac
CASP9	1	rs17448682	15966713	rs6429715	15482632	0.00844756	-0.0315902	0.0261212	-0.05204	262.234	261.786	281.349	254.205	257.888	233.955	238.449	203.952	210.114	L.D.	H3K27ac
HSPB7	1	rs848217	16272250	rs3737705	15911349	0.0454977	-0.328916	-0.0985616	0.186798	8.55109	9.46497	9.38549	8.86117	8.29588	8.87857	4.50525	7.637	9.30202	L.J.	H3K27ac
ARHGEF19	1	rs796365248	16668104	rs221052	16533022	4.07e-05	0.193451	-0.389218	-0.12692	136.929	93.5497	62.79	156.637	99.0753	58.8655	186.128	107.697	55.564	L.D.	H3K27ac
AKR7A2	1	rs2002847	19637058	rs10442634	19775246	0.0189759	0.0184229	0.0102547	0.0300655	1026.88	1039.83	1055.11	1041.4	1106.14	1087.48	1059.08	1165.64	1180.86	L.D.	H3K27ac
AKR7A2	1	rs2473808	19638883	rs10442634	19775246	1.34e-05	0.0271146	-0.0449951	0.0551977	1000.76	984.75	844.286	1042.07	1070.26	1024.69	1059.8	1153.18	1191.48	L.J.	H3K27ac
USP48	1	rs861212	21935433	rs7519675	22106875	0.0485315	-0.0319734	0.0885016	0.0269988	3817.82	4189.99	4480.9	3587.46	4239.09	4674.69	3560.91	4140.9	4727.18	L.D.	H3K27ac
USP48	1	rs35465346	22132518	rs7548795	22090256	0.000251966	0.0282594	0.102538	-0.0734347	3576.81	4222.45	4597.52	3642.44	4089.03	4100.49	4100.37	3494.04	3544.23	L.J.	H3K27ac
CDC42	1	rs12122512	22282938	rs7548795	22090256	0.00806787	-0.0643707	-0.0223152	0.0267808	9820.51	10437	10289.4	10458.9	9887.94	9905.12	9423.26	9521.64	10022.2	L.J.	H3K27ac
ID3	1	rs7534452	23941052	rs571479	24053465	0.0361272	0.0229805	0.00776537	0.115667	848.076	827.523	881.932	860.746	956.117	1258.73	814.121	1309.5	1199.23	L.J.	H3K27ac
LYPLA2	1	rs7529626	23973285	rs571479	24053465	0.00453134	0.0416528	0.0463124	-0.0252734	1643.64	1679.86	1841.11	1693.41	1730.49	1746.82	1757.6	1775.84	1722.16	L.D.	H3K27ac
PNRC2	1	rs17338135	24286897	rs7527389	8556545	0.0124021	0.00725973	-0.0600851	0.02956	4162.65	4053.09	3643.29	3952.24	4010.41	3871.06	4238.68	4226.05	4221.15	O.T.	H3K27ac
PNRC2	1	rs199913886	24288529	rs6659235	15483051	0.00292882	-0.0183279	0.0104334	-0.0506286	4213.95	4236.93	4326.71	4101.8	4058.14	3895.94	4022.9	4242.78	2731.17	O.T.	H3K27ac
PNRC2	1	rs199913886	24288529	rs6429713	15482235	0.0238434	-0.0951406	0.0058059	0.0378411	4199.3	4191.83	4237.32	3895.94	4065.33	4099.26	2731.17	4027.43	4093.18	O.T.	H3K27ac
STPG1	1	rs57989168	24515823	rs760968	24743879	0.0292024	-0.125462	-0.0697458	0.0865364	147.81	139.605	122.956	129.441	136.097	124.493	113.744	132.21	130.612	L.J.	H3K27ac
INPP5B	1	rs55988842	38225087	rs28739509	38366907	0.0186831	0.0598983	-0.100027	-0.0403492	1941.31	1764.8	1596.73	2054.06	1827.81	1371.42	2172.88	1874.28	1554.7	L.D.	H3K27ac
YRDC	1	rs664939	38254611	rs28658085	38366704	0.00628119	-0.00188131	0.00255437	0.0435413	775.872	787.201	773.074	770.471	844.615	830.011	721.275	820.818	926.427	L.D.	H3K27ac
INPP5B	1	rs2127647	38356700	rs67631072	38461821	7.86e-06	0.0156213	0.0290012	-0.0694048	1934.89	2028.21	2065.24	1984.96	1843.71	1810.05	1950.74	1902.13	1609.64	L.D.	H3K27ac
INPP5B	1	rs28470722	38386727	rs28658085	38366704	5.41e-05	0.0368448	-0.0448031	-0.058945	1992.54	1920.91	1771.03	2109.62	1817.54	1755.71	2103.98	1857.05	1533.65	L.J.	H3K27ac
FHL3	1	rs28490509	38431891	rs67631072	38461821	0.00654566	-0.110409	-0.281216	0.12444	538.26	408.427	295.872	467.54	386.771	363.831	424.599	423.106	304.248	L.J.	H3K27ac
FHL3	1	rs28490509	38431891	rs28658085	38366704	0.00361329	-0.0229378	-0.236336	0.138107	411.431	357.559	252.317	423.787	393.047	347.231	424.984	402.822	503.126	L.J.	H3K27ac
INPP5B	1	rs7537813	39409812	rs28469609	38367404	0.0282915	0.0688226	-0.093562	-0.0387829	1932.28	1776.51	1576.97	2061.73	1821.84	1574.36	2205.67	1927.17	1396.33	L.D.	H3K27ac
PPIEL	1	rs12117367	39565906	rs2002968	39975615	0.0155583	-0.0455432	0.0470217	-0.20868	27.427	27.7537	26.7209	24.8679	24.7187	23.9467	34.2125	10.1511	6.3018	L.D.	H3K27ac
BMP8A	1	rs113954314	39700176	rs914962	40242315	0.0378252	-0.230287	-0.18234	0.149516	19.5841	17.7504	14.7471	16.1349	15.0769	14.393	12.6361	14.2801	16.8218	L.D.	H3K27ac
BMP8A	1	rs1185303	40012882	rs1810488	40241946	0.047191	-0.344988	-0.16002	0.146757	25.2662	16.89	15.5417	14.6678	14.1291	14.7016	9.07501	13.5484	12.6476	L.D.	H3K27ac
PPIE	1	rs28405581	40227057	rs2248883	40242262	0.021696	-0.0970696	-0.0677494	0.023745	1694.41	1600.11	1475.82	1557.54	1475.58	1424.89	1394.55	1349.59	1395.93	L.D.	H3K27ac
BMP8B	1	rs2463260	40229368	rs2248883	40242262	0.00714922	-0.621775	-0.637027	0.285807	452.622	294.729	139.582	305.913	216.908	82.5951	141.302	110.426	159.546	L.D.	H3K27ac
PPIE	1	rs12566893	40399734	rs1810488	40241946	0.00302251	-0.0298299	-0.104968	0.0330498	1712.16	1601.73	1436.88	1775.69	1578.96	1481.61	1596.91	1625.72	1583.99	L.D.	H3K27ac
TMEM53	1	rs2487698	44608672	rs6678831	45137703	0.0101559	0.121898	-0.0872415	-0.0800417	202.943	184.898	169.494	224.153	191.176	164.291	277.06	179.463	191.591	L.D.	H3K27ac
DMAP1	1	rs11210982	44793760	rs6678831	45137703	0.0300103	-0.0659737	-0.0316505	0.0233881	868.025	859.545	825.295	822.675	796.645	787.505	770.454	776.756	811.935	L.D.	H3K27ac
TESK2	1	rs12038076	45820487	rs6678831	45137703	0.018865	0.0309488	-0.0550092	0.0582734	376.412	351.149	340.702	390.281	378.465	395.224	396.773	431.372	454.413	L.D.	H3K27ac
NSUN4	1	rs56261438	45991728	rs6678831	45137703	0.0319399	-0.0598749	0.0139397	-0.0514508	1223.65	1211.1	1276.01	1157.67	1080.05	1064.55	1027.9	1114.12	790.548	L.J.	H3K27ac
NSUN4	1	rs6687917	46898338	rs6678831	45137703	2.34e-05	-0.0592814	0.0374576	-0.0631905	1281.78	1299.34	1333.79	1174.27	1163.18	1205.22	1141.52	1001.61	890.579	L.D.	H3K27ac
PGM1	1	rs10749739	63845218	rs217474	64029606	0.000355864	0.0082696	-0.121502	0.0496146	3247.22	2800.1	2300.19	3203.14	3195.7	2804.72	3310.83	3182.62	3141.29	L.D.	H3K27ac
SPATA1	1	rs12124731	84955752	rs726708	85464843	0.0358087	-0.0774035	0.0478959	-0.0972	14.5756	15.9162	15.7877	13.8848	11.8287	13.4451	13.2998	12.656	7.31213	L.D.	H3K27ac
SPATA1	1	rs12124731	84955752	rs4123223	85465026	0.00681754	-0.0763823	0.0711131	-0.130053	14.8474	15.8034	17.1627	13.4523	12.4037	12.0934	12.9406	12.7881	7.31213	L.D.	H3K27ac
SYDE2	1	rs1030933	85407649	rs726708	85464843	0.0212574	0.305528	0.197676	-0.165746	24.1394	27.4671	35.6436	32.0536	29.9395	37.03	40.187	40.2181	30.8808	L.J.	H3K27ac
MCOLN3	1	rs679961	85417779	rs4123223	85465026	0.00922919	-0.053574	0.202979	-0.118478	120.222	157.319	155.505	106.639	124.47	117.195	105.017	105.926	93.1091	L.D.	H3K27ac
MCOLN3	1	rs679961	85417779	rs726708	85464843	0.0161001	-0.0462294	0.163078	-0.102232	120.222	157.319	155.505	109.249	116.958	123.436	108.714	106.232	98.7824	L.D.	H3K27ac
MCOLN3	1	rs12034421	85528006	rs4123223	85465026	0.0253802	-0.0733354	0.179709	-0.0956273	112.838	140.053	155.505	100.75	112.163	115.777	98.0758	103.396	92.9682	L.J.	H3K27ac
MCOLN2	1	rs12034421	85528006	rs4123223	85465026	0.0020938	0.105049	0.22135	-0.0686282	2400.56	3015.9	4395.01	2666.77	3092.09	3439.59	2831.99	3322.59	3508.33	L.J.	H3K27ac
MCOLN2	1	rs7532047	85541671	rs3850429	85464736	0.00225581	-0.120149	0.0185519	0.0812483	3323.59	3554.38	3465.55	2869	3070.39	3293.59	2529.08	3112.52	4984.56	L.D.	H3K27ac
WDR63	1	rs1026467	85587107	rs4123223	85465026	0.00800152	0.0223133	-0.277394	0.159559	61.1574	40.5575	26.4303	64.5803	57.385	58.3564	64.3962	67.5278	65.5264	L.D.	H3K27ac
WDR63	1	rs10218661	85681278	rs952837	86172978	0.047305	0.198797	0.18789	-0.109042	45.5819	53.7643	66.544	58.5871	63.254	68.877	72.5689	62.9234	69.4029	L.D.	H3K27ac
ZNHIT6	1	rs78200185	86046182	rs726708	85464843	0.0186181	0.105417	0.0609005	-0.03925	696.695	854.465	810.395	858.378	876.24	896.39	970.01	916.733	937.579	L.D.	H3K27ac
ZNHIT6	1	rs313713	86253805	rs4123223	85465026	0.0271816	-0.0604883	-0.0320857	0.037983	962.448	922.508	890.51	888.598	896.786	928.384	866.384	876.9	912.957	L.D.	H3K27ac
WDR63	1	rs4517371	86393130	rs3850429	85464736	0.0351564	0.170986	0.0965218	-0.117103	53.2483	63.106	55.4025	63.4453	61.9076	63.5469	77.6013	65.4049	59.7732	L.D.	H3K27ac
ZNHIT6	1	rs607336	86446317	rs3850429	85464736	0.00394397	0.0687554	0.059416	-0.0479448	806.951	936.347	898.724	896.58	895.638	888.578	953.339	907.017	923.214	L.D.	H3K27ac
COL24A1	1	rs11583566	86546674	rs726708	85464843	0.0307829	-0.122457	0.00264446	-0.138005	291.623	290.961	296.957	240.039	256.895	165.618	234.442	132.33	170.524	L.D.	H3K27ac
CDC14A	1	rs17420882	100818728	rs12404868	101864597	0.0153438	-0.17239	-0.0298593	0.0521397	223.05	205.566	207.916	183.959	192.977	195.106	139.074	168.399	169.722	L.J.	H3K4me1
GSTM4	1	rs3815026	110230073	rs1010167	110198727	0.0439126	-0.125895	-0.298458	0.0553062	710.223	519.234	377.243	608.012	494.391	406.674	534.172	467.186	352.039	L.D.	H3K27ac
KCNA3	1	rs12121785	111163761	rs343808	111330007	0.0396165	0.201953	0.136834	-0.128928	74.6695	100.5	67.4813	92.9075	90.7365	111.658	114.702	98.6295	91.1131	L.J.	H3K27ac
DENND2D	1	rs2640487	111206885	rs197389	112297883	0.0201457	-0.100719	0.0656877	-0.175175	2591.48	3009.15	2597.01	2398.52	2070.78	1880.84	2143.66	1678.58	1367.86	L.D.	H3K27ac
DENND2D	1	rs2640487	111206885	rs3118207	111768576	0.00193449	-0.243206	-0.159608	0.145353	3057.2	2359.74	2541.54	2467.59	2163.84	2352.77	1825.96	2103.83	2589.41	L.J.	H3K27ac
FAM212B	1	rs440156	111295948	rs4839162	112241577	0.0427874	-0.0613956	0.136125	-0.0985387	415.925	504.197	319.457	394.676	412.28	443.646	372.404	344.958	337.769	L.D.	H3K27ac
CEPT1	1	rs61064804	111342742	rs4839566	111331000	0.003076	0.06769	0.037258	-0.0759207	2148.05	2181.41	3001.92	2293.82	2213.31	1772.48	2304.1	2279.47	1960.48	L.D.	H3K27ac
CEPT1	1	rs343763	111352661	rs3118207	111768576	0.0306034	0.110564	0.0473059	-0.0476119	2035.9	2200.19	2195.68	2313.6	2344.19	2275.61	2455.58	2436.82	2226.58	L.D.	H3K27ac
DENND2D	1	rs343763	111352661	rs1149193	111604823	0.0244359	-0.219771	-0.0778422	0.131022	2561.37	2484.81	2073.83	1918.34	2200.03	2020.46	1940.49	2301.73	2629.22	L.D.	H3K27ac
DRAM2	1	rs1774781	111588341	rs75230690	111773307	0.0363076	0.0868934	0.149976	-0.0753144	2344.89	2433.41	2795.83	2535.44	2803.52	2932.4	2778.77	2763.34	2670.91	L.J.	H3K27ac
CEPT1	1	rs1335646	111756864	rs1149193	111604823	0.0346824	-0.0576378	0.00910627	0.0399042	2239.1	2273.01	2257.72	2160.56	2192.59	2521.49	2007.97	2140.13	2410.44	L.J.	H3K27ac
CHI3L2	1	rs6537685	111772261	rs6703430	112944995	5.31e-39	-0.847314	-0.0789335	-0.0237289	9507.48	7685.8	9649.76	5398.28	4600.9	4177.97	758.137	701.157	1164.11	L.J.	H3K27ac
CHI3L2	1	rs6537685	111772261	rs1149193	111604823	0	-0.770332	0.1231	-0.136343	7472.51	10130.6	7937.07	4759.91	5096.27	4657.57	817.173	910.087	248.404	L.J.	H3K27ac
CHI3L2	1	rs6537685	111772261	rs4839566	111331000	3.75e-223	-0.887069	-0.16723	0.0701309	9233.52	8106.63	3587.11	4978.94	4729.23	4694.6	870.971	622.896	481.215	L.J.	H3K27ac
CHI3L2	1	rs6537685	111772261	rs197389	112297883	0	-0.884651	0.0129712	0.106763	8413.18	9760.82	4744.19	4830.52	5011.54	7952.84	726.621	1111.66	508.585	L.J.	H3K27ac
CHI3L2	1	rs6537685	111772261	rs343808	111330007	0.00690362	-0.863509	0.0372758	0.00556109	8743.2	8257.23	10904.2	4711.73	5115.85	5175.87	852.684	751.94	134.111	L.J.	H3K27ac
CHI3L2	1	rs12401376	111828474	rs3118207	111768576	0.0103461	0.383156	-0.768707	-0.37031	7077.46	3870.1	1075.6	7958.32	4262.31	594.047	5886.26	4570.34	773.371	L.D.	H3K27ac
ATP5F1	1	rs4839132	111934304	rs75230690	111773307	0.00133695	-0.00960153	0.0432964	-0.0366113	6574	6919.33	6721.06	6613.87	6705.62	6671.63	6507.76	6264.27	6219.38	L.D.	H3K27ac
C1orf162	1	rs1054680	112021029	rs197389	112297883	0.0226061	0.331366	0.17406	-0.32562	53.6456	63.111	64.4851	79.7351	73.4047	29.3162	92.1617	63.989	15.7184	L.D.	H3K27ac
RAP1A	1	rs2789544	112181963	rs343808	111330007	0.0402938	-0.0216945	0.045403	-0.0300829	5631.97	5808.18	5936	5573.42	5696.3	5746.91	5444.86	5309.36	5375.7	L.D.	H3K27ac
ST7L	1	rs351367	113049862	rs4839162	112241577	0.000388098	-0.0331559	0.0709884	-0.0980249	158.119	169.623	170.237	154.95	150.822	155.409	147.769	129.338	79.7499	L.D.	H3K27ac
MOV10	1	rs12126684	113223233	rs3118207	111768576	0.019962	-0.00748246	0.0132126	-0.0521462	1947.73	2005.87	2003.7	1963.79	1847.01	1771.78	1898.56	1774.6	1765.76	L.D.	H3K27ac
ST7L	1	rs2999158	113239478	rs6703430	112944995	0.00206676	-0.111934	-0.081529	0.063786	185.944	161.228	147.978	157.003	159.112	157.467	143.621	149.878	150.655	L.D.	H3K27ac
CREB3L4	1	rs12026475	154160865	rs10127484	153900980	0.0182811	-0.0195142	0.0262829	0.0388862	262.063	267.675	277.054	253.288	273.277	290.185	260.169	281.604	308.149	L.J.	H3K27ac
SLAMF7	1	rs493644	160745399	rs12046021	160831866	0.0407158	0.0967548	0.0817436	-0.0628154	7103.85	7840.34	8344.65	8040.27	8170.38	7375.77	8354.61	8262.64	8423.58	L.J.	H3K27ac
DUSP12	1	rs905595	161684890	rs1340980	161677389	0.00963671	0.00186858	-0.0561613	0.0330817	480.409	469.537	396.361	478.396	463.704	461.301	477.476	484.642	487.253	L.D.	H3K27ac
FCRLA	1	rs2174209	161733046	rs1340980	161677389	0.0102378	0.153377	0.34733	-0.107874	2094.72	3495.24	4333.31	2709.31	3307.62	4217.14	3130.66	3635.11	4121.21	L.J.	H3K27ac
FCRLA	1	rs2174209	161733046	rs12134087	161678311	2.24e-05	0.267221	0.337513	-0.173044	2248.9	3293.9	4577.86	3100.31	3582.11	4108.05	3966.23	3819.04	4071.17	L.J.	H3K27ac
DDR2	1	rs1027700	161757036	rs12134087	161678311	0.0174463	-0.134966	-0.131949	0.233447	310.481	310.071	226.498	286.3	337.855	374.633	83.2294	358.681	428.33	L.D.	H3K27ac
FCRLA	1	rs2490440	161935603	rs12134087	161678311	2.06e-05	0.29207	0.304171	-0.180874	2373.04	3305.88	4343.1	3594.61	3607.3	4302.26	4300.33	3872.12	3867.41	L.D.	H3K27ac
METTL13	1	rs2901558	171620488	rs7539464	172359576	0.00156117	-0.0125657	-0.0472855	0.0400201	1379.61	1334.01	1267.53	1389.26	1382.01	1368.93	1346.74	1419.94	1447.3	L.D.	H3K27ac
ACBD6	1	rs10913956	180232080	rs613320	181397517	0.0302848	0.000208728	0.00587748	-0.0328898	1443.81	1440.17	1458.96	1451.11	1398.54	1369.28	1326.73	1357.47	1198.11	L.D.	H3K27ac
MR1	1	rs4652552	181026558	rs613320	181397517	0.0054008	-0.0972807	-0.0322856	0.038853	1714.39	1687.6	1633.74	1591.06	1653.34	1600.8	1395.64	1522.91	1561.82	L.J.	H3K27ac
MR1	1	rs4652552	181026558	rs3845432	181412739	0.00211021	-0.0924042	-0.041135	0.0423697	1731.03	1668.89	1610.18	1617.74	1639.41	1602.19	1426.64	1540.69	1559.2	L.D.	H3K27ac
MR1	1	rs4652552	181026558	rs12073264	181414127	0.0331019	-0.0754398	-0.0169548	0.0316748	1689.1	1680.07	1620.9	1612.16	1627.95	1666.81	1452.3	1559.93	1547.31	L.D.	H3K27ac
MR1	1	rs4652557	181049375	rs11581075	181397821	0.00976783	-0.0620446	-0.0687857	0.0545217	1687.26	1558.11	1553.83	1613.03	1590.64	1588.2	1479.15	1563.57	1339	L.J.	H3K27ac
CACNA1E	1	rs11806779	181394612	rs12073264	181414127	0.00758102	0.488475	0.465775	-0.299466	565.68	1005.48	1122.88	1100.55	1068.19	1477.53	1056.68	1343.04	1211.39	L.J.	H3K27ac
CACNA1E	1	rs11806779	181394612	rs3845432	181412739	0.0387987	0.5332	0.354422	-0.228152	520.06	834.074	971.411	1134.76	1033.57	1311.5	963.843	1244.1	1285.73	L.J.	H3K27ac
CACNA1E	1	rs648357	181441870	rs6681036	181047836	0.00949725	0.070203	-0.221602	0.302142	852.109	643.719	610.135	919.67	1072.04	917.263	843.286	1515.03	1914.95	L.J.	H3K27ac
GLUL	1	rs169154	182400696	rs6681036	181047836	0.0224121	-0.0468385	0.058499	-0.151516	2709.12	3268.5	3418.46	3162.4	2473.44	2260.63	2292.22	2294.88	1667.78	L.J.	H3K27ac
COA6	1	rs6586386	234512873	rs500513	234610539	0.0463088	0.0370461	-0.024387	0.0271844	683.425	653.396	647.174	687.191	717.185	697.462	726.359	758.807	748.743	L.J.	H3K27ac
TARBP1	1	rs175322	234609264	rs12078194	234534763	0.00640818	0.017222	-0.102145	0.0568816	1760.97	1567.44	1546.14	1792.98	1713.17	1624.96	1815.91	1845.86	1835.84	L.J.	H3K27ac
TOMM20	1	rs12403167	235438335	rs12078194	234534763	0.0237743	0.0141649	-0.0519515	0.0507967	5419.54	5086.4	4838.15	5356.17	5566.06	5044.15	5660.35	5813.29	5810.2	L.J.	H3K27ac
B3GALNT2	1	rs12027995	235517607	rs500513	234610539	0.0282955	0.00744166	-0.0566394	0.0441428	192.951	200.853	177.146	200.711	198.178	192.115	206.513	212.124	224.32	L.D.	H3K27ac
B3GALNT2	1	rs10802708	235594951	rs528740	234611322	0.0064958	-0.0277183	0.058132	-0.0529904	203.068	222.494	230.789	204.998	204.046	203.956	192.276	192.214	174.524	L.D.	H3K27ac
B3GALNT2	1	rs10925979	235714569	rs12568363	236102743	0.0157419	0.0326062	-0.0508649	0.0618951	197.447	185.717	190.175	207.937	208.38	210.28	205.785	213.318	273.955	L.D.	H3K27ac
CEP170	1	rs10926935	243119877	rs61165644	244487940	0.0367128	-0.0150385	0.0137804	-0.0324438	2009.18	2014.07	2078.44	1993.74	2000.88	1878	1929.51	1860.73	1291.66	L.D.	H3K27ac
C1orf100	1	rs10927206	244519549	rs6679925	244487194	0.0247082	-0.0717428	0.194245	-0.206805	3.22173	3.91249	4.80192	3.29443	3.17863	2.81569	2.6078	2.37245	1.39954	L.J.	H3K27ac
EFCAB2	1	rs80320338	245150323	rs56149600	245083443	0.0202801	-0.165157	0.0172352	-0.250826	108.173	108.022	120.806	96.4592	65.2895	72.4265	60.8764	30.5956	30.3018	L.J.	H3K27ac
NCOA1	2	rs1965122	25052450	rs10206012	25624186	0.0262791	0.0402335	-0.0315701	0.0662689	1397.91	1281.54	1371.06	1458.19	1482.43	1665.88	1490.62	1655.82	1692.38	L.D.	H3K27ac
DTNB	2	rs12987326	25550995	rs10206012	25624186	0.007386	0.0105579	-0.185928	0.0844905	1514.39	1252.28	1088.52	1494.72	1355.05	1173.92	1531.31	1520.34	1503.8	L.D.	H3K27ac
DTNB	2	rs7577573	25716597	rs1865689	25108197	0.0178445	0.013315	0.00509819	-0.0872381	1478	1486.89	1500.88	1471.91	1371.87	1204.35	1528	1327.95	1114.93	L.D.	H3K27ac
NDUFAF7	2	rs10206380	37454286	rs4670249	38489538	0.00102068	0.0611037	0.0555055	-0.0391312	473.033	497.299	521.706	495.847	508.782	514.823	536.415	513.247	514.005	L.J.	H3K27ac
CEBPZ	2	rs6709930	37530724	rs100461	38265978	0.0236495	-0.0096426	0.0180851	-0.0507698	1303.43	1351.98	1359.69	1361.23	1283.67	1268.3	1291.54	1091.98	1088.19	L.D.	H3K27ac
CEBPZ	2	rs6709930	37530724	rs1374191	38265420	0.0331333	-0.00746399	0.0120024	-0.0479884	1286.17	1365.68	1340.85	1350.73	1300.43	1267.02	1363.3	1095.79	1075.54	L.D.	H3K27ac
CEBPZ	2	rs6709930	37530724	rs11895388	37773166	0.00111245	-0.176189	-0.0348341	0.0801976	1313.58	1372.13	1323.51	1262.12	1283.22	1315.37	977.514	1018.18	1292.18	L.D.	H3K27ac
CEBPZ	2	rs3770752	37576136	rs4670249	38489538	0.0251001	-0.0331556	0.0246348	-0.0481136	1335.22	1376.46	1406.67	1338.56	1268.74	1293.9	1228.69	1153.84	1064.18	L.D.	H3K27ac
QPCT	2	rs888096	37603801	rs11895388	37773166	0.0441441	0.219864	0.200832	-0.278446	13.8574	13.7676	17.6554	9.46625	17.0108	13.6796	36.6581	8.92066	8.91984	L.J.	H3K27ac
ATL2	2	rs2707253	38088530	rs4670249	38489538	0.00217231	-0.0499314	-0.0337909	0.0343327	1099.46	1053	1059.4	1047.21	1052.75	1030.01	963.179	1056.7	1034.76	L.D.	H3K27ac
ATL2	2	rs17603488	38693268	rs336032	38264788	0.0301753	0.00177903	-0.00365157	0.0262106	1039.58	1047.44	1012.66	1037.87	1073.97	1101.37	1059.49	1095.64	1125.95	L.D.	H3K27ac
GALM	2	rs10203706	38919684	rs7419452	37772817	0.049236	-0.0264723	-0.0669427	0.174145	272.459	273.027	228.723	282.217	274.786	403.916	322.804	285.689	512.711	L.D.	H3K27ac
COX7A2L	2	rs10165230	42430181	rs11896287	43003251	0.0011439	-0.0420685	-0.0159235	0.0370306	3539.24	3586.23	3417.87	3471.77	3466.61	3596.7	3271.84	3513.38	3848.1	L.D.	H3K27ac
COX7A2L	2	rs6544534	42518025	rs4952939	43025207	0.0216882	-0.0681468	-0.0282902	0.0282914	3442.41	3590.38	3519.46	3711.57	3482.34	3510.36	3232.28	3318.66	3440.65	L.D.	Both
MTA3	2	rs13403551	42772299	rs11896287	43003251	0.0419655	-0.049543	-0.0457693	0.031643	1129.28	1094.1	980.952	1082.12	1085.81	1018.3	1011.01	1050.45	1050.46	L.D.	H3K27ac
MTA3	2	rs4508645	42939257	rs12478177	42826919	0.0440247	-0.0418863	-0.0588912	0.0291723	1145.43	1050.76	1034.22	1090.25	1088.71	1029.76	1043.74	1038.36	1031.95	L.D.	H3K27ac
FTOP1	2	rs9309089	43028132	rs12478177	42826919	0.0254563	0.0422753	-0.0908171	0.13488	13.1178	11.2099	11.2944	11.8844	15.6778	11.3883	15.8703	16.8401	16.0769	L.J.	H3K27ac
FTOP1	2	rs4277572	43078670	rs113744330	42826678	0.0217995	-0.210219	-0.194563	0.135879	15.9867	13.9505	5.40128	12.625	11.9151	12.6713	10.5547	12.0159	9.97934	L.D.	H3K27ac
THADA	2	rs6710055	43448658	rs11896287	43003251	0.0156262	-0.0530445	-0.0556537	0.0395384	1241.89	1182.59	1151.85	1169.85	1117.2	1115.33	1126.49	1144.93	1239.16	L.D.	H3K27ac
ZFP36L2	2	rs4608575	43656924	rs4952939	43025207	0.000462096	-0.206735	-0.0807779	0.0912683	1700.41	1568.46	1452.12	1376.08	1408.27	1411.02	1130.96	1240.43	1385	L.J.	Both
SRBD1	2	rs3862999	45575800	rs2595209	46200672	0.0391257	-0.00457993	0.0336162	-0.0328979	842.188	901.155	920.669	874.671	841.207	854.819	875.607	825.791	799.015	L.D.	H3K27ac
SRBD1	2	rs3862999	45575800	rs2595208	46200203	0.0386891	-0.00448028	0.0339986	-0.032981	842.188	901.155	920.669	873.894	841.746	854.819	875.607	825.791	799.015	L.D.	H3K27ac
SRBD1	2	rs6544841	45843670	rs7563790	45950554	0.0465687	0.06962	0.0575434	-0.032847	725.675	862.57	835.278	825.249	834.609	858.306	871.637	857.876	907.879	L.D.	H3K27ac
PRKCE	2	rs4952779	46060375	rs7563790	45950554	0.0213801	-0.143367	-0.0799729	0.0951421	493.898	460.351	401.511	449.102	461.38	439.203	373.097	412.603	481.848	L.J.	H3K27ac
ATP6V1E2	2	rs7568909	46777942	rs797689	47952231	0.0250783	0.0310274	0.076518	-0.0622823	218.539	214.82	219.273	200.872	211.116	220.865	210.863	205.438	190.531	L.J.	H3K27ac
PIGF	2	rs6724790	46870757	rs797689	47952231	0.0106414	-0.0160742	-0.0297439	0.0351905	570.442	534.659	535.959	572.917	553.164	553.065	513.852	567.112	593.533	O.T.	H3K27ac
FOXN2	2	rs12475184	48293584	rs797689	47952231	0.00850948	-0.00575648	-0.00442757	0.0375013	1129.11	1099.05	1103.84	1036.21	1171.34	1192.06	1034.35	1265.96	1217.69	L.D.	H3K27ac
MTIF2	2	rs10184099	54504925	rs13403284	54805749	0.0277966	-0.0441182	-0.00273584	0.0306132	1501.16	1497.04	1501.64	1443.06	1456.48	1579.62	1383.91	1428.22	1680.05	L.D.	H3K27ac
RTN4	2	rs4625954	55175545	rs6721612	54824349	0.0451785	0.0298795	-0.0287775	0.038935	3154.75	3076.02	3062.63	3295.98	3299.59	3379.39	3328.49	3544.13	3699.82	L.D.	H3K27ac
PELI1	2	rs1365474	64559695	rs6546118	65212178	0.00775366	0.0234018	-0.0748899	0.0587808	1844.15	1763.19	1646.63	1931.69	1862.01	1818.69	1946.19	2016.33	2311.56	L.J.	H3K4me1
AFTPH	2	rs13409095	64719236	rs35676035	65141390	0.00912419	0.0562295	0.0261247	-0.0292024	2843.29	2990.65	2918.39	3040.18	2999.93	3064.33	3206.54	3084.29	3073.11	L.D.	H3K27ac
AFTPH	2	rs13020375	64829151	rs6754629	65142110	0.0317965	-0.04518	-0.0141256	0.0232231	3129.32	3115	2970	3026.55	3032.64	3141.51	2916.74	2899.65	3071.71	L.D.	H3K27ac
SLC1A4	2	rs17029648	65162463	rs6546118	65212178	0.00926645	-0.199455	-0.0259741	0.117749	3007.19	2915.5	2763.81	2417.59	2747.84	3105.19	2263.26	2438.7	2369.34	L.J.	H3K4me1
SLC1A4	2	rs11126024	65167461	rs6754629	65142110	0.00324294	0.0380998	-0.0709714	-0.0901189	3132.79	2941.87	2759.78	3281.13	2729.2	2269.15	3613.09	2663.56	2319.53	S.A.	H3K27ac
PNO1	2	rs370820330	68357245	rs6752567	70342484	0.0194044	0.0408385	-0.0444778	0.0262488	805.96	745.736	810.935	826.838	826.565	772.042	867.035	870.258	882.559	L.D.	H3K27ac
WDR92	2	rs10153623	68390910	rs6752567	70342484	0.0382023	-0.029089	0.0171999	-0.0309092	450.151	459.381	460.97	436.926	440.564	418.07	422.612	378.997	378.704	L.J.	H3K27ac
PPP3R1	2	rs13389895	68650281	rs4854455	68665868	0.0290476	-0.0713391	-0.0345303	0.0284085	2105.95	1963.52	1870.91	1867.57	1878.64	1884.15	1767.92	1811.41	1835.81	L.J.	H3K27ac
ARHGAP25	2	rs17545022	69046164	rs6546401	68630873	0.00460317	-0.0806559	-0.0125604	0.307274	207.69	226.553	189.178	193.924	283.176	379.195	246.303	248.249	398.105	L.D.	H3K27ac
GFPT1	2	rs11126228	69447660	rs11675048	71292664	0.023582	0.0228774	-0.0394458	0.0380856	4377.08	4157.98	4189.37	4461.8	4391.05	4383.69	4603.47	4685.58	5530.97	L.D.	H3K27ac
GFPT1	2	rs11890955	69950308	rs11893935	71291758	0.0472374	0.000728462	0.0182588	-0.0374687	4428.2	4460.66	4607.52	4518.88	4342.19	4234.67	4219.22	3949.35	4147.71	L.J.	H3K27ac
SNRNP27	2	rs7588022	70023469	rs6752567	70342484	0.0028393	0.0660905	0.00154856	-0.034287	757.206	764.323	799.834	806.963	770.992	754.515	884.591	802.372	773.179	L.J.	H3K27ac
MCEE	2	rs11126264	70572693	rs6752567	70342484	0.0132736	-0.00614742	0.0386862	-0.0493683	237.168	248.378	251.178	226.97	227.871	220.705	236.054	223.882	199.019	L.D.	H3K27ac
MCEE	2	rs11126264	70572693	rs11126315	71291058	0.0387656	-0.0558896	-0.0670913	0.0420223	255.918	228.928	226.51	226.835	228.675	214.855	232.64	226.272	248.713	L.D.	H3K27ac
FAM136A	2	rs10180712	70610703	rs11893935	71291758	0.0458142	0.00053573	-0.0307723	0.0363437	1599.32	1555.21	1504.87	1568.18	1626.04	1598.56	1577.18	1735.92	1727.76	L.D.	H3K27ac
FAM136A	2	rs62149584	70637013	rs11680831	71292522	0.0338386	-0.0272825	0.00738675	-0.0491931	1597.51	1622.43	1607.28	1538.63	1495.81	1374.27	1579.54	1377.92	1363.52	L.D.	H3K27ac
FAM136A	2	rs6546607	70650204	rs6752567	70342484	0.0137603	-0.0587696	-0.145776	0.0405819	1745.22	1531.38	1181.99	1647.23	1521.63	1326.33	1545.49	1452.61	1332.77	L.D.	H3K27ac
FAM136A	2	rs2429089	70818792	rs11126315	71291058	0.0347576	-0.0117973	0.0372923	-0.0390415	1612.29	1665.7	1744.21	1573.21	1611.61	1420.54	1572.92	1501.3	1459.62	L.D.	H3K27ac
NAGK	2	rs1115049	71205976	rs6752567	70342484	0.034927	0.0179914	-0.0424369	0.0729621	1666.7	1757.96	1606.06	1752.38	1742.81	1751.63	1746.66	2027.48	2235.23	L.J.	H3K27ac
TEX261	2	rs10183200	71207713	rs11893935	71291758	0.0258739	0.0530884	0.00564525	-0.0208794	1654.2	1656.69	1670.07	1740.46	1723.34	1694.18	1793.46	1803.67	1662.41	L.J.	H3K27ac
TEX261	2	rs68023366	71233863	rs6752567	70342484	0.0279614	0.0487602	0.0138224	-0.0230596	1654.23	1665.65	1725.98	1731.56	1699.54	1696.21	1807.72	1808.29	1674.27	O.T.	H3K27ac
TEX261	2	rs68023366	71233863	rs10179771	71292702	0.00767559	0.0692616	0.00864192	-0.027538	1629.33	1667.91	1668.9	1731.83	1731.64	1685.56	1885.27	1829.85	1714.18	L.D.	H3K27ac
NAGK	2	rs62145105	71250634	rs10179771	71292702	0.0254563	-0.0628994	-0.132656	0.0732611	2059.01	1858.62	1616.72	2045.38	1824.86	1761.55	1754.43	1966.96	1886.76	L.D.	H3K27ac
ZNF638	2	rs13016425	71667727	rs10179771	71292702	0.0473455	-0.00837304	-0.0321111	0.0366754	3143.09	3125.6	2977.64	2923.23	3235.96	3146.78	3558.43	3446.5	3388.12	L.D.	H3K27ac
NCK2	2	rs4851841	106373514	rs6719896	106428404	0.00155986	0.0986758	0.055629	-0.0648377	976.081	978.56	1087.13	1025.45	1063.2	961.011	1162.01	1067.87	985.368	L.J.	Both
NCK2	2	rs2567195	106572176	rs1549769	106429319	0.0136543	0.0721407	0.0656107	-0.069467	798.026	1023.21	1084.78	970.209	1020.68	1013.96	928.183	1054.32	946.766	L.D.	H3K27ac
RALB	2	rs4849821	120855940	rs6751553	120113520	0.00333806	-0.158537	-0.125775	0.0868106	2909.14	2427.4	1851.66	2219.66	2197.09	2137.04	1989.33	2036.25	2197.14	O.T.	H3K27ac
MZT2A	2	rs58323077	132243501	rs11674634	132339510	0.0123423	-0.175202	0.000401928	0.0818682	1140.24	1180.99	1095.78	1020.01	1129.92	1142.09	626.184	891.162	1163.96	L.J.	Both
CCDC74A	2	rs11689272	132485666	rs1848723	132338247	0.0151565	0.21229	0.513501	-0.25277	122.516	358.916	536.91	256.686	366.086	412.099	302.518	270.732	327.165	L.D.	H3K27ac
CYBRD1	2	rs75625774	172127189	rs884408	172378432	0.00513328	-0.1465	-0.111565	0.118313	1460.49	1286.09	1126.06	1207.04	1302.98	1301.55	1150.75	1326.13	1105.07	L.D.	H3K27ac
DAP3P2	2	rs12995219	172153775	rs7593146	172371772	0.0428051	0.368883	0.0364745	-0.165715	1.74655	2.38269	2.6422	3.36076	3.40423	2.32102	4.50273	3.5632	5.35956	O.T.	H3K27ac
CYBRD1	2	rs12692966	172395221	rs7593146	172371772	0.00271885	-0.0856811	-0.154273	0.112756	1621.71	1322.06	1146.9	1298.76	1429.93	1352.51	1294.54	1429.77	1488.35	L.J.	H3K27ac
TTC30A	2	rs13027895	178492403	rs1551290	178155224	0.039337	-0.0117447	-0.115492	0.0740281	210.417	174.64	168.782	211.666	197.914	188.086	206.386	205.975	216.022	L.D.	H3K27ac
SESTD1	2	rs9288025	180088516	rs13389956	180112641	0.000327431	0.130378	0.246734	-0.138779	282.799	352.293	592.075	321.236	354.096	406.696	379.483	356.879	345.802	L.D.	H3K27ac
HIBCH	2	rs2690751	191055266	rs76106481	191331384	0.0232035	-0.0656394	0.0178281	-0.0584417	709.621	721.26	726.034	666.468	630.415	641.052	626.789	537.54	531.985	L.D.	Both
HIBCH	2	rs2690751	191055266	rs4853712	191330837	0.016095	-0.169807	-0.0318965	0.0551914	791.207	711.1	707.098	624.51	655.427	660.826	592.426	532.816	633.52	L.D.	Both
HIBCH	2	rs2690751	191055266	rs2067402	191224752	0.0138528	-0.108596	-0.101264	0.0564434	743.588	672.705	620.905	675.991	640.152	584.081	583.599	616.119	716.161	L.D.	H3K27ac
HIBCH	2	rs200630370	191135007	rs4146924	191394656	0.0160099	-0.00513012	0.00528263	-0.0645955	693.99	693.691	733.924	706.101	650.676	646.116	632.365	545.839	575.008	L.J.	H3K27ac
MFSD6	2	rs34752171	191151615	rs12619560	191395646	0.0265556	0.108617	-0.00957644	-0.0570634	1141.67	1125.42	1128.59	1266.63	1181.53	1108.91	1331.39	1387.49	1012.33	L.J.	H3K27ac
HIBCH	2	rs35901330	191237484	rs12619560	191395646	0.00132201	0.0884298	0.0662304	-0.068767	608.615	623.333	738.391	675.139	657.025	696.87	728.64	678.916	635.638	L.D.	H3K27ac
MFSD6	2	rs12693570	191239150	rs4146924	191394656	0.0101244	-0.122933	-0.0391111	0.0705214	1216.35	1139.75	1193.66	1056.11	1116.63	1096.75	1006.25	918.487	1263.65	L.D.	H3K27ac
MFSD6	2	rs1440989	191292797	rs4853712	191330837	0.00443257	-0.158074	0.0371912	0.0468919	1134	1207.04	1240.99	983.083	1063.78	1175.75	857.213	939.141	1099.99	L.D.	Both
MFSD6	2	rs13392968	191371041	rs4656	191224981	0.00268463	-0.146339	-0.00839299	0.0517392	1231.45	1253.13	1046.3	1072.53	1153.07	1135.19	936.324	957.98	1145.29	L.J.	H3K27ac
HIBCH	2	rs12611871	191475778	rs4853712	191330837	0.00826457	0.041579	0.0552892	-0.0545898	664.63	695.372	722.351	721.595	666.254	703.758	838.214	678.85	635.161	S.A.	Both
MFSD6	2	rs4853722	191487073	rs12619560	191395646	4.46e-07	-0.140076	-0.0801701	0.0823203	1275.75	1217.64	1080.18	1146.29	1151.21	1068.06	954.435	1050.91	1203.19	L.D.	H3K27ac
ASNSD1	2	rs4853722	191487073	rs12619560	191395646	0.0476441	0.014484	-0.00906359	0.0222732	1160.32	1152.61	1170.78	1168.41	1181.96	1184.14	1198.96	1242.84	1293.43	L.D.	H3K27ac
HIBCH	2	rs1155060	191566439	rs76106481	191331384	0.0279523	0.0559205	0.0499397	-0.053631	645.545	637.561	741.577	672.583	683.566	668.506	717.865	669.816	638.216	L.J.	Both
MFSD6	2	rs10191389	191588979	rs4146924	191394656	0.0248383	-0.0682079	-0.0481453	0.048108	1223.19	1151.72	1122.37	1137.14	1121.68	1249.73	1071.55	1109.45	1169.2	L.J.	H3K27ac
MFSD6	2	rs6747100	191594829	rs2067402	191224752	0.00229706	-0.0841129	-0.0543731	0.0568911	1242	1148.46	1120.49	1136.54	1166.03	1112.88	1065.68	1055.21	1248.03	L.D.	H3K27ac
MFSD6	2	rs10931470	191635486	rs2067402	191224752	0.00344998	0.0694243	0.0398584	-0.0574587	1099.35	1088.15	1237.52	1162.61	1172.29	1136.99	1246.46	1163.29	867.222	L.D.	H3K27ac
NAB1	2	rs10931470	191635486	rs4656	191224981	0.0392895	0.0212159	-0.0543147	0.0439679	1242.26	1137.72	1128.63	1222.02	1208.94	1242.71	1278.68	1361.15	1257.51	L.D.	H3K27ac
HIBCH	2	rs7562024	191855521	rs4656	191224981	0.036001	0.00477912	-0.0735636	0.0403162	674.131	651.042	587.6	701.654	664.942	667.762	686.479	720.008	655.665	L.D.	H3K27ac
STAT4	2	rs11685878	192009455	rs4656	191224981	0.01642	-0.158872	0.318564	-0.24857	106.275	152.06	145.523	98.8637	124.437	120.479	85.5672	64.0199	50.2615	O.T.	H3K27ac
NABP1	2	rs560613344	193546992	rs4853712	191330837	0.00563051	0.0556198	0.0271731	-0.0703383	866.566	993.589	980.02	1036.6	949.492	919.195	1220.57	859.236	851.933	L.D.	Both
SLC39A10	2	rs7587769	196985112	rs16837010	196398026	0.0304153	-0.0709897	-0.0646691	0.0625763	391.219	356.203	323.462	352.597	367.863	401.384	346.652	343.034	343.303	L.D.	H3K27ac
ANKRD44	2	rs13036248	197633039	rs6761919	198163328	0.0204524	0.0283575	-0.0668517	0.0470272	2248.4	2117.6	1954.42	2369.43	2279.31	2328.88	2358.6	2421.99	2497.98	L.J.	H3K27ac
INO80D	2	rs13005185	207304589	rs2709394	208491975	0.00367867	0.0568874	0.0343511	-0.0404521	743.586	763.815	805.714	771.383	772.673	742.318	825.386	827.075	741.443	L.D.	H3K27ac
INO80D	2	rs13005185	207304589	rs2709397	208492569	0.00367867	0.0568874	0.0343511	-0.0404521	743.586	763.815	805.714	771.383	772.673	742.318	825.386	827.075	741.443	L.D.	H3K27ac
INO80D	2	rs13005185	207304589	rs2551941	208492143	0.00302596	0.0578806	0.0346784	-0.0413951	743.586	763.815	805.714	771.383	772.673	742.318	828.12	824.148	741.443	L.D.	H3K27ac
FASTKD2	2	rs1921667	207357356	rs2551941	208492143	0.00350688	-0.0417439	-0.0160123	0.0288473	1199.22	1170.25	1168.76	1150.48	1168.7	1179.9	1074.36	1171.71	1119.17	L.D.	H3K27ac
FASTKD2	2	rs1921667	207357356	rs2709394	208491975	0.00396197	-0.0414349	-0.0161137	0.0284741	1199.22	1170.25	1168.76	1151.44	1168.09	1179.9	1074.36	1171.71	1119.17	L.D.	H3K27ac
FASTKD2	2	rs1921667	207357356	rs2709397	208492569	0.00396197	-0.0414349	-0.0161137	0.0284741	1199.22	1170.25	1168.76	1151.44	1168.09	1179.9	1074.36	1171.71	1119.17	L.D.	H3K27ac
CCNYL1	2	rs55731465	208627185	rs2709394	208491975	0.00693699	0.0253143	-0.0725842	-0.0796416	398.491	374.926	356.457	427.234	367.113	302.246	408.371	336.409	270.736	L.J.	H3K27ac
CCNYL1	2	rs55731465	208627185	rs2709397	208492569	0.00693699	0.0253143	-0.0725842	-0.0796416	398.491	374.926	356.457	427.234	367.113	302.246	408.371	336.409	270.736	L.J.	H3K27ac
CCNYL1	2	rs55731465	208627185	rs2551941	208492143	0.00603217	0.0257214	-0.0701897	-0.0811532	397.604	376.689	356.457	427.234	367.113	302.246	408.371	336.409	270.736	L.J.	H3K27ac
DOCK10	2	rs11683810	224843016	rs13034050	225792069	0.00817632	-0.155993	-0.0386524	0.0823811	3186.57	3745.51	4367.33	3636.08	3630.35	3626.4	2877.07	3434.82	3808.96	L.D.	H3K27ac
SP140	2	rs35540610	231121829	rs73106842	231456093	0.00699903	-0.099745	0.00599519	-0.0794745	2997.48	3008.31	3033.04	2749.21	2574.83	2832.98	2373.05	1907.57	1711.28	L.D.	H3K27ac
SP140	2	rs13023767	231122057	rs1615190	231337960	0.0156484	0.00205902	0.0415102	-0.0790387	3020.44	2893.8	3050.37	2555.55	2758.01	2659.85	1675.85	2729.43	1934.78	L.D.	H3K27ac
SP140L	2	rs11681514	231326201	rs73106842	231456093	0.00955051	-0.0211036	0.0151997	-0.0552282	796.19	801.343	821.542	754.944	757.239	701.779	801.587	790.384	446.572	L.D.	H3K27ac
CAB39	2	rs74635032	231533916	rs1600297	231337265	0.031768	-0.0557954	-0.0352208	0.0350787	3885.23	3753.79	3583.17	3667.56	3847.93	3588.12	3409.97	3439.68	3347.31	L.J.	H3K27ac
COX20P2	2	rs3111775	231827751	rs1649890	231337546	0.0161138	0.486022	0.05592	-0.167444	57.2074	77.2179	77.8455	98.4705	102.851	89.2597	283.07	95.7645	112.446	L.J.	H3K27ac
COX20P2	2	rs3111775	231827751	rs1615190	231337960	0.0424661	0.545265	0.1071	-0.183314	60.2639	74.2085	77.9797	76.5197	98.2163	93.5767	119.196	193.013	109.65	L.J.	H3K27ac
RAMP1	2	rs1198826	238793068	rs11686156	238814823	0.000157884	0.212066	1.08141	-0.505727	5.47526	22.8546	50.2834	7.08457	15.2027	23.2076	10.6753	10.0965	12.2823	L.D.	Both
RAMP1	2	rs1198826	238793068	rs35641938	238814996	0.0218239	-0.546388	-0.779593	0.381541	31.6586	17.3887	5.72669	20.2527	11.5834	10.2409	11.0564	10.8318	12.4904	L.D.	Both
DUSP28	2	rs1316924	240720131	rs3815296	242050546	0.0422306	-0.0276857	0.0460897	-0.0609372	140.676	151.129	141.65	137.023	134.602	128.561	133.824	124.749	123.618	L.D.	H3K27ac
DUSP28	2	rs1316924	240720131	rs2310876	242050740	0.00351754	-0.0042906	0.0566064	-0.0672998	136.541	149.296	149.407	137.169	136.743	127.96	138.403	122.848	128.643	L.D.	H3K27ac
PPP1R7	2	rs62184749	241157073	rs3815296	242050546	0.0124207	-0.00988252	0.0160631	-0.0254132	2528.98	2531.68	2738.5	2491.79	2474.03	2478.14	2475.03	2390.3	2246.95	L.D.	H3K27ac
SNED1	2	rs6755298	241969256	rs2975781	241566429	0.024578	-0.0397548	-0.356919	0.247298	99.1666	54.8946	53.7754	85.4941	86.0722	58.0037	86.2874	94.0516	131.951	L.D.	Both
SNED1	2	rs78982203	241969257	rs2310876	242050740	0.023208	0.0248126	-0.247608	0.265476	82.8957	55.043	55.2475	83.1064	77.7274	117.31	87.9083	107.199	119.679	L.D.	H3K27ac
SNED1	2	rs79881797	242006756	rs12998967	242711227	0.0484375	0.401235	0.171334	-0.236453	64.8828	74.5807	88.5868	90.7423	86.0826	87.8035	166.603	112.869	62.4951	L.D.	H3K27ac
PASK	2	rs6706956	242112904	rs3815296	242050546	1.6e-06	0.013041	0.0722016	-0.232518	2766.64	2882.06	4059.2	2695.75	2170.02	2309.52	3024.73	1987.36	1348.43	L.J.	H3K27ac
PASK	2	rs2074835	242130173	rs12998967	242711227	0.0318947	-0.00111394	0.0832473	-0.0729524	2586.54	2780.37	3072.81	2548.16	2650.79	2586.21	2577.27	2399.74	2290.4	L.D.	H3K27ac
PASK	2	rs2074835	242130173	rs2310876	242050740	0.00146084	0.0106924	0.0403435	-0.117485	2783.07	2693.11	3460.68	2764.01	2490.29	2294.67	2870.8	2211.96	2062.29	L.D.	H3K27ac
2018-09-02	2	rs78957208	242131880	rs2293760	242758447	0.0287088	0.011048	-0.0113514	0.0224233	8615.4	8400.75	8497.67	8574.51	8736.4	8809.61	8854.11	9234.58	8872.89	L.D.	H3K27ac
2018-09-02	2	rs77791862	242188628	rs2310876	242050740	0.0017205	0.0442551	-0.00299191	-0.0308281	8509.87	8602.21	8255.5	8872.54	8668.71	8300.92	9512.84	8613.04	8251.64	L.D.	H3K27ac
2018-09-02	2	rs77791862	242188628	rs6721711	242758894	0.0187388	0.00270205	-0.00291835	0.0230767	8583.4	8424.86	8682.27	8667.64	8763.37	8817.32	8034.33	9236.63	9350.94	L.D.	H3K27ac
2018-09-02	2	rs11688675	242288798	rs3815296	242050546	8.68e-05	0.0459712	0.0235158	-0.0444803	8443.17	8660.45	8849.37	8799.18	8650.97	8219.35	9393.14	8684.75	8267.83	L.J.	H3K27ac
GAL3ST2	2	rs6437262	242470544	rs12998967	242711227	0.00551382	0.0351712	-0.025895	-0.404426	2.54989	2.26809	2.45711	2.68051	1.90322	0.889485	1.98764	0.400656	0.981454	L.D.	H3K27ac
D2HGDH	2	rs4675885	242678976	rs12998967	242711227	0.00178733	-0.131111	-0.120632	0.0531175	778.29	690.452	599.743	673.289	648.613	593.409	585.902	596.789	576.711	L.D.	H3K27ac
GAL3ST2	2	rs6707874	242709363	rs2310876	242050740	0.0218535	-0.124969	0.182377	-0.277872	2.37304	3.20367	2.68978	1.92373	1.75119	2.03023	2.11979	1.29048	1.0824	L.D.	H3K27ac
GAL3ST2	2	rs62193075	242735841	rs6721711	242758894	0.0048644	-0.557524	-0.0385793	0.35875	2.50127	2.31099	2.26317	1.18445	2.52879	2.43016	0.42473	1.40409	1.8227	L.J.	H3K27ac
IRAK2	3	rs708031	10212519	rs9799170	10223793	0.00117241	-0.13124	-0.0625404	0.0900917	385.743	361.691	341.205	334.333	347.78	347.504	285.257	350.112	324.626	L.D.	H3K27ac
TATDN2	3	rs3204477	10321229	rs75851138	10223370	0.0190099	-0.0556496	-0.0528673	0.0324159	1624.3	1529.29	1439.59	1548.05	1537.1	1489.48	1464.32	1475.52	1420.73	L.D.	H3K27ac
TSEN2	3	rs13101202	12699361	rs2596819	12600529	0.00306062	-0.00632774	-0.0494474	0.0627097	249.913	235.335	225.401	248.225	256.298	259.892	237.78	229.137	242.693	L.J.	H3K27ac
TSEN2	3	rs13101202	12699361	rs2633443	12600837	0.00306062	-0.00632774	-0.0494474	0.0627097	249.913	235.335	225.401	248.225	256.298	259.892	237.78	229.137	242.693	L.J.	H3K27ac
IQSEC1	3	rs56310877	13057984	rs13065418	13112994	0.0194478	-0.0496295	-0.108011	0.0492884	2568.72	2292.27	2143	2486.09	2299.73	2272.86	2166.04	2315.34	2251.28	L.J.	H3K27ac
IQSEC1	3	rs636788	13126516	rs456894	13113525	0.00543737	0.00964514	-0.0685949	0.0453671	2523.79	2302.76	2169	2458.81	2517.06	2415.58	2546.14	2613.3	2586.3	L.J.	H3K27ac
RFTN1	3	rs2470506	16421673	rs689960	16418212	0.00895036	-0.0048592	0.00555061	0.0494891	7273.84	7783.51	7488.75	7033.96	7690.5	7883.89	7412.22	7996.08	8972.46	S.A.	H3K27ac
RFTN1	3	rs9868672	16451516	rs842274	16327855	0.0323735	-0.0217132	0.0363384	-0.0386306	8190.29	8323.16	9127.26	8012.24	7820.35	7742.89	7619.61	7689.67	7248.68	L.D.	H3K27ac
RFTN1	3	rs13068332	16471612	rs13066744	16186367	0.00969003	0.0054453	0.0665703	-0.0462237	7791.69	8266.77	9325.87	7955.4	8342.97	8033.68	7843.18	7850.86	7563.63	L.D.	H3K27ac
ULK4	3	rs4538349	42133752	rs13071805	42171389	0.0146884	0.084115	0.0404438	0.112415	73.3262	69.6951	75.131	74.5949	84.9401	106.628	83.0365	105.643	123.141	L.J.	Both
AMT	3	rs28496577	48766252	rs11920267	49275964	0.00290486	0.256145	0.177775	-0.126442	103.03	134.863	156.142	155.674	148.166	158.55	149.408	171.155	159.96	L.D.	H3K27ac
NISCH	3	rs352143	52264907	rs28661185	52567188	0.0480848	0.0116418	-0.00747498	0.0260983	1459.92	1461.76	1439.7	1468.22	1510.9	1510.12	1454.14	1644.95	1678.56	L.D.	H3K27ac
PDHB	3	rs4681665	58172541	rs11130638	58405947	0.00137593	-0.0528678	-0.0332476	0.0340109	1743.31	1642.16	1572.99	1593.13	1593.21	1643.95	1534.28	1580.73	1627.61	L.D.	H3K27ac
ARHGAP31	3	rs1520129	118211462	rs4643703	118938119	0.046823	0.00987488	0.00503092	-0.0648348	1735.99	1695.91	1770.88	1677.53	1673.53	1473.12	1658.78	1375.21	1542.36	L.D.	H3K27ac
EAF2	3	rs34981496	121302182	rs2202127	121988355	0.0402142	0.145482	0.0703237	-0.0607395	650.392	658.029	729.385	725.926	732.658	729.15	773.922	843.168	778.842	L.D.	H3K27ac
PARP14	3	rs3915060	121712980	rs7615345	122308318	0.0331445	0.0754292	0.0535875	-0.0591796	6169.02	5747.03	5272.75	5847.37	5776.52	7407.37	6575.69	5906.46	5787.31	L.D.	H3K27ac
CSTA	3	rs6808422	122017186	rs77532808	122298515	0.00974727	-0.429	-0.34435	0.340728	19.223	10.252	8.73115	11.0384	16.0008	7.53543	7.93795	8.90483	8.35914	L.J.	H3K27ac
WDR5B	3	rs1986617	122116557	rs77532808	122298515	0.0174994	0.181222	0.065751	-0.0693662	149.933	162.001	164.338	181.453	178.164	197.641	214.562	197.695	187.422	L.D.	H3K27ac
WDR5B	3	rs1986617	122116557	rs7615345	122308318	0.021846	0.122924	-0.0525754	0.0678819	158.295	149.574	138.404	178.302	183.552	186.072	204.05	208.848	232.81	L.D.	H3K27ac
KPNA1	3	rs35337428	122230127	rs2332287	122365670	0.0212378	-0.014689	0.0181101	-0.0379158	1702.13	1771.93	1692.61	1683.35	1664.35	1588.4	1668.91	1533.01	1569.37	L.D.	H3K27ac
PARP15	3	rs4147495	122295941	rs6438669	121528386	0.0427447	0.105541	-0.0272867	0.0657554	1870.64	1774.85	1753.73	2076.34	2116.04	2241.58	2411.74	2399.21	2750.45	L.J.	H3K27ac
PARP15	3	rs12496958	122303285	rs7615345	122308318	0.0064879	0.156558	-0.0400195	-0.100322	1854.27	1748.47	1870.48	2164.38	1777.18	1814.75	2525.52	2139.98	1381.18	S.A.	H3K27ac
PARP15	3	rs4677964	122310203	rs6438669	121528386	0.0287602	-0.0117333	-0.0863849	0.071838	2290.32	1748.41	1557	1856.57	1805.41	1901.99	1959.04	1958.26	2124.19	L.D.	H3K27ac
KALRN	3	rs13078654	124308634	rs7653534	124358041	0.0352497	-0.0159641	0.000111946	-0.159129	178.32	160.285	172.953	167.714	175.662	101.048	173.166	106.995	85.8053	L.D.	H3K27ac
KALRN	3	rs13078654	124308634	rs6790479	124298225	0.00281109	0.0416542	0.097042	-0.229017	173.013	167.661	207.157	168.636	171.829	138.108	181.87	125.466	77.1357	L.J.	H3K4me1
KALRN	3	rs13078654	124308634	rs6765865	124298006	0.000989904	0.0706172	0.0956132	-0.243624	170.111	172.654	185.592	170.2	170.062	142.357	198.25	121.046	77.1357	L.J.	H3K4me1
RNF4	4	rs12498379	2454706	rs1290933	2668217	0.00650005	-0.0626697	-0.0174576	0.0263386	3767.54	3651.69	3633.18	3424.34	3550.17	3535.26	3203.81	3449.59	3563.05	L.D.	H3K27ac
RNF4	4	rs13145281	2746285	rs1290933	2668217	0.029264	0.00773593	0.00865885	-0.0191152	3668.32	3639.27	3749.19	3758.37	3573.25	3568.78	3651.13	3603.2	3493.15	L.J.	H3K27ac
SH3TC1	4	rs1281137	8219843	rs1281122	8202698	0.000887598	0.200018	0.16476	-0.0925424	828.948	1000.71	1144.57	1058.45	1071.01	1235.5	1265.66	1233.79	1124.21	L.D.	H3K27ac
ACOX3	4	rs114218624	8360284	rs1281151	8230235	0.0471965	-0.0320697	0.0317127	-0.0583769	632.133	666.391	684.909	617.186	617.141	578.449	550.913	595.286	577.469	L.D.	H3K27ac
TRMT44	4	rs11721974	8524209	rs1281122	8202698	0.035443	-0.00582067	0.0218052	-0.0347161	319.361	322.622	332.444	314.918	316.098	306.986	332.144	274.136	288.906	L.D.	H3K27ac
ACOX3	4	rs16842567	8550926	rs1281151	8230235	0.0488118	0.0102281	0.0491148	-0.0411037	636.334	666.972	697.756	632.315	640.936	650.221	590.404	669.868	583.278	L.D.	H3K27ac
SLC2A9	4	rs144227518	9730037	rs13103879	9972879	0.0289362	0.292274	0.557957	-0.191025	9.25419	15.9886	26.8901	11.0851	19.8388	25.5796	18.4556	12.8547	21.5624	L.D.	H3K27ac
SLC2A9	4	rs115914537	9753369	rs13103879	9972879	0.0321828	0.260758	0.558177	-0.169805	9.47047	16.2497	28.5273	10.4938	17.9213	25.541	13.2066	25.0705	21.3779	L.D.	H3K27ac
SLC2A9	4	rs115914537	9753369	rs3756218	10120376	0.0387987	0.403987	0.302784	-0.183649	10.691	14.657	17.8224	12.5603	17.3159	20.9196	41.8859	16.7422	20.564	L.D.	H3K27ac
SLC2A9	4	rs115914537	9753369	rs3756222	10120091	0.00202302	0.615282	0.37541	-0.308461	10.7701	12.2395	18.9582	13.0876	16.6392	19.9118	159.029	15.9546	19.6472	L.D.	H3K27ac
SLC2A9	4	rs7656342	9818116	rs3756222	10120091	0.00330868	-0.580621	-0.15626	0.273968	62.8245	20.368	19.8266	11.1206	15.1833	19.9544	11.2158	11.6698	18.6234	L.D.	H3K27ac
SLC2A9	4	rs4697696	9915870	rs73077998	8202565	0.0185015	0.479004	0.146634	-0.255407	10.5879	12.2385	13.6608	17.3214	15.581	15.4412	27.913	17.9152	16.0164	L.D.	H3K27ac
SLC2A9	4	rs4697696	9915870	rs1298472	8202841	0.0324767	0.0437404	-0.122239	0.222199	13.6608	11.6142	10.6884	18.3723	15.0236	17.5205	16.0164	19.5637	28.5251	L.D.	H3K27ac
SLC2A9	4	rs6449217	10009151	rs1281122	8202698	0.0291993	-0.275293	0.245765	-0.170658	16.5119	25.504	31.6111	19.4661	18.1651	20.5247	11.4816	10.8511	9.78523	L.J.	H3K27ac
SLC2A9	4	rs10009493	10132047	rs11938512	10732653	0.0134078	0.405059	0.155994	-0.293304	13.5953	18.3663	13.0195	22.146	18.6579	18.5732	30.852	11.2917	14.3044	L.D.	H3K27ac
SLC2A9	4	rs1964268	10337921	rs3756218	10120376	0.00206669	-0.180743	-0.153882	0.254565	15.6012	12.7502	10.7152	16.4818	16.448	19.597	11.3057	16.6747	23.0025	L.D.	H3K27ac
CLNK	4	rs201078139	10726853	rs3756222	10120091	0.0113692	0.167591	0.163568	-0.171426	294.928	361.305	424.072	383.189	372.367	370.558	438.959	348.978	297.589	L.D.	H3K27ac
FAM114A1	4	rs6813453	38523821	rs7698247	40192049	0.0373707	0.201974	0.0536315	-0.0903161	145.866	148.897	154.447	165.613	152.104	157.22	201.79	206.695	158.086	L.D.	H3K27ac
FAM114A1	4	rs6813453	38523821	rs11097017	40191866	0.0114147	0.269524	0.091726	-0.122378	133.617	143.435	157.104	167.516	156.608	154.372	243.572	200.906	170.174	L.D.	H3K27ac
TLR10	4	rs9995881	38783113	rs7698247	40192049	0.00522639	-0.323017	-0.037858	0.152717	3164.31	2832.89	2842.89	2380.36	2646.83	2640.65	720.938	1798.31	2466.86	L.J.	H3K27ac
TLR6	4	rs59952081	38809437	rs7698247	40192049	0.0295353	0.0205747	-0.0242108	0.108776	1117.8	942.718	982.741	844.284	1139.17	1206.3	867.92	1437	1343.94	L.D.	H3K27ac
TLR1	4	rs4833101	38810169	rs7698247	40192049	0.0232104	0.147485	-0.0360911	0.103898	428.827	406.324	393.345	517.799	516.398	584.616	377.554	697.374	723.033	L.D.	H3K27ac
TLR6	4	rs5743810	38830350	rs7436530	38179948	0.0486424	0.215669	0.0679045	-0.0626798	772.368	874.616	906.533	872.12	1035.88	990.697	1184.95	1174.33	1090.78	L.J.	H3K27ac
RPL9	4	rs2608818	39429874	rs7698247	40192049	0	-1.08631	-0.216696	0.18539	46369	41537.6	33629.1	21953.6	20333	19737.3	4690.79	6082.14	7660.63	L.D.	H3K27ac
RPL9	4	rs1012352	39458765	rs2174284	38859339	0	-1.05681	0.119485	-0.11321	44701	53481.1	53032.8	23484.3	23432.2	23538.6	4145.54	3247.43	5390.87	L.J.	H3K27ac
RPL9	4	rs1012352	39458765	rs11097017	40191866	0	-0.984799	0.0079627	-0.0727344	42593.5	47390.9	46563.4	22988.8	23755	23318	5681.05	3959.12	3757.22	L.J.	H3K27ac
RPL9	4	rs13129244	39469845	rs2174284	38859339	1.97e-122	-0.597803	-0.0129795	-0.0298544	23277.8	20073.8	29578	13771.8	10739.3	17619.9	5389.8	3500.36	6739.29	L.D.	H3K27ac
RPL9	4	rs10856843	39489365	rs6847288	40193332	0	-0.580276	-0.0942361	-0.159119	23896.6	37616.7	31585.1	22537.7	20226.5	16766.2	14649.1	4849.34	3681.41	L.D.	H3K27ac
RPL9	4	rs11735116	39510122	rs7698247	40192049	0	-0.669979	-0.0584044	0.0603021	28210.9	22194.6	22163.4	12155.5	13743	14057.1	5466.89	6082.18	4797.71	L.D.	H3K27ac
RHOH	4	rs76244195	39631641	rs56131170	40992701	0.00541503	-0.0113906	-0.0121489	0.0969462	2105.83	2109.74	2052.14	2070.89	2335.28	2384.15	1754.27	2728.54	2625.82	L.D.	H3K27ac
N4BP2	4	rs28485028	39790806	rs11097017	40191866	0.0199582	0.147277	0.0885233	-0.0572158	718.536	760.126	862.62	805.794	827.466	847.557	939.497	928.234	902.016	L.D.	H3K27ac
RHOH	4	rs12511274	39804177	rs7698247	40192049	0.0400013	-0.00738497	-0.0160186	0.0545985	2074.01	2088.45	2025.04	2115.91	2110.93	2270.26	2399.49	2237.95	2547.97	L.D.	H3K27ac
RHOH	4	rs13131950	39933884	rs11097017	40191866	0.047563	-0.0345719	-0.017166	0.0550978	2018.13	2103.24	2049.3	2194.06	2058.3	2181.27	2098.74	2170.87	2463.77	L.J.	H3K27ac
N4BP2	4	rs11735839	40007615	rs7698247	40192049	0.00518708	0.121599	0.0778794	-0.0616356	734.129	808.782	864.127	845.128	850.308	868.784	1116.42	894.529	869.224	L.D.	H3K27ac
N4BP2	4	rs373345539	40034662	rs11097017	40191866	0.00047748	0.177014	0.121732	-0.0830409	716.147	741.497	873.034	795.676	829.106	854.683	915.661	925.996	878.345	L.D.	H3K27ac
RBM47	4	rs13110800	40642898	rs415795	40538186	0.0388043	-0.086777	-0.0591612	0.0638197	1266.66	1241.68	1127.44	1151.24	1062.96	1216.89	1064.79	1196.33	1078.17	L.D.	H3K27ac
APBB2	4	rs4590083	41209861	rs6847288	40193332	0.0416266	-0.394037	-0.171257	0.275357	205.165	268.516	208.393	153.17	200.829	242.379	164.515	222.415	287.898	L.J.	H3K27ac
NSUN7	4	rs10222834	41793145	rs7698247	40192049	0.00838723	0.419705	0.144829	-0.213345	16.4111	16.7988	20.1419	19.6179	21.0379	19.1038	29.4856	28.9543	18.8668	L.D.	H3K27ac
NUP54	4	rs894251	77129840	rs884004	76934577	0.00392284	0.057524	-0.000387276	-0.0411347	1141.01	1133.4	1174.1	1209.13	1157.54	1061.9	1247.92	1161.29	1162.85	L.D.	H3K27ac
AP1AR	4	rs4834794	112234513	rs12510189	113200382	0.0428873	-0.0465072	-0.0555627	0.0326695	756.604	699.372	635.413	699.484	696.563	687.071	677.737	685.203	672.697	L.D.	H3K27ac
TIFA	4	rs200940502	113010476	rs12510189	113200382	9.06e-07	-0.105702	-0.148148	0.0865477	3602.2	3108.1	2548.93	3141.7	3127.98	2666.49	2962.09	3057.77	2898.85	L.D.	H3K27ac
TIFA	4	rs4834259	113244979	rs10000700	113203271	0.00465886	0.0226204	-0.0881349	-0.0414	3659.44	3273.11	3084.51	3644.48	3333.33	2852.71	3780.95	3100.94	2680.68	L.D.	H3K27ac
CCNA2	4	rs4833237	122836718	rs6838153	122720999	0.000329556	-0.0643474	-0.0191527	0.0371684	3081.92	3039.1	3177.46	2910.57	2948.95	2988.23	2718.87	2870.28	3050.51	L.D.	H3K27ac
CTSO	4	rs12510648	156876809	rs111448145	156588978	0.0307901	0.0350545	-0.0713676	0.0672625	343.639	306.363	315.327	348.242	368.22	310.803	365.765	389.406	416.063	L.J.	H3K27ac
NEIL3	4	rs10013040	178231152	rs13133517	178361987	0.00653927	0.0905396	0.0212846	-0.0429631	257.747	260.234	268.15	276.102	279.684	270.717	310.688	294.341	236.142	L.J.	H3K27ac
CENPU	4	rs72689212	185515952	rs3108297	186123797	0.0312454	-0.0309541	-0.0524006	0.062776	1289.93	1300.75	1182.53	1205.48	1367.33	1313.41	1266.84	1342.17	1424.79	L.D.	H3K27ac
CENPU	4	rs72689212	185515952	rs3108296	186123731	0.036644	-0.028515	-0.0502467	0.0610283	1289.93	1296.99	1185.29	1205.48	1367.33	1313.41	1266.84	1342.17	1424.79	L.D.	H3K27ac
CENPU	4	rs6855716	185725496	rs793898	185251995	0.0361204	0.0957239	0.0566509	-0.0516862	1188.49	1241.05	1293.12	1282.56	1332.37	1329.32	1462.11	1324.86	1293.05	L.D.	H3K27ac
CENPU	4	rs6855716	185725496	rs793900	185253019	0.0361204	0.0957239	0.0566509	-0.0516862	1188.49	1241.05	1293.12	1282.56	1332.37	1329.32	1462.11	1324.86	1293.05	L.D.	Both
SORBS2	4	rs2310393	187003177	rs3108297	186123797	0.0419201	-0.190023	-0.519992	0.317605	84.4725	76.7343	31.6999	108.78	74.5405	68.68	86.8814	84.7791	102.322	L.D.	H3K27ac
SORBS2	4	rs2310393	187003177	rs3108296	186123731	0.0488435	-0.17714	-0.511898	0.307955	84.4725	76.7343	31.6999	108.78	74.5405	68.68	86.8814	85.8231	101.035	L.D.	H3K27ac
SORBS2	4	rs2310393	187003177	rs72704042	186123420	0.00558105	0.0406916	-0.87168	0.526806	76.9408	31.932	0	81.8677	66.1049	48.8612	88.8913	85.964	180.086	L.D.	H3K27ac
LRRC14B	5	rs62344111	109086	rs58146373	1490352	0.013432	0.584344	0.0289032	-0.31436	9.9722	9.92623	10.5385	15.2075	14.6606	8.81959	51.8301	16.1486	9.21421	L.D.	H3K27ac
PDCD6	5	rs62344139	162386	rs36982	1503205	0.0166803	0.00379826	-0.0030084	0.0233779	2234.13	2201.13	2226.48	2232.1	2264.64	2337.98	2296.08	2325.57	2445.95	L.D.	H3K27ac
PDCD6	5	rs62344139	162386	rs72717531	1490019	0.0472542	0.0155677	-0.0127719	0.0232972	2228.28	2197.37	2145.44	2256.42	2276.9	2367.8	2323.84	2363.81	2298.26	L.D.	H3K27ac
PDCD6	5	rs1993518	188330	rs28419764	1502381	0.0110791	-0.035567	-0.0420923	0.0237512	2339.92	2218.72	2191.91	2302.13	2255.9	2230.44	2208.97	2207.54	2246.62	L.D.	H3K27ac
LRRC14B	5	rs11744446	188619	rs58146373	1490352	0.00935236	0.642089	0.0382323	-0.332268	9.55775	10.0086	10.2845	17.8226	13.4118	10.0752	35.8614	22.5225	9.02171	L.D.	H3K27ac
EXOC3	5	rs13186890	197303	rs36981	1503287	0.0210048	-0.00554844	0.0393396	-0.0235855	2181.52	2204.97	2346.67	2186.76	2221.73	2284.92	2154.09	2141.65	2103.95	L.D.	H3K27ac
EXOC3	5	rs13186890	197303	rs36982	1503205	0.0324767	-0.0039842	0.0305181	-0.0214803	2175.29	2203.28	2305.79	2203.8	2204.18	2254	2173.27	2123.08	2122.3	L.D.	H3K27ac
EXOC3	5	rs13186890	197303	rs28419764	1502381	0.0307791	-0.0359155	-0.0310249	0.0240248	2267.81	2190.75	2031.55	2216.38	2211.63	2220.46	2123.67	2169.79	2150.78	L.D.	H3K27ac
LRRC14B	5	rs59062686	211054	rs2937646	1502453	0.047156	0.365388	-0.0187731	-0.204415	9.34377	9.70669	9.42744	15.974	11.0518	8.89163	12.8537	12.3982	16.4595	L.D.	H3K27ac
PDCD6	5	rs79450487	344515	rs11738344	392622	0.0189366	-0.02938	-0.0418966	0.022161	2305.34	2199.38	2194.95	2293.61	2228.2	2238.23	2195.72	2201.01	2206.17	L.J.	H3K27ac
EXOC3	5	rs7724374	359546	rs36982	1503205	0.0272658	-0.00542004	0.0286927	-0.0207979	2177.72	2216.88	2282.27	2203.94	2210.72	2261.15	2175.57	2130.35	2115.61	L.J.	H3K27ac
EXOC3	5	rs7724374	359546	rs28419764	1502381	0.0342631	-0.0365852	-0.0295101	0.0226655	2253.38	2219.98	2031.55	2229.98	2200.52	2255.89	2118.97	2178.9	2154.14	L.J.	H3K27ac
SLC9A3	5	rs11746079	410980	rs58146373	1490352	0.0279461	-0.117341	0.0419685	-0.251893	158.848	153.35	175.721	133.687	117.232	82.9842	114.68	67.6907	57.6413	L.J.	H3K27ac
EXOC3	5	rs72717425	438809	rs36981	1503287	0.00834491	-0.00648706	0.0278177	-0.0240594	2170.37	2251.56	2262.83	2184.93	2173.2	2249.52	2137.21	2117.64	2000.02	L.D.	H3K27ac
EXOC3	5	rs72717425	438809	rs2937646	1502453	0.0141951	-0.0407863	-0.0233912	0.0222207	2260.82	2198.87	2177.69	2185.05	2209.28	2134.55	2077.61	2113.35	2199.58	L.D.	H3K27ac
SLC9A3	5	rs2672761	451221	rs36982	1503205	0.0302495	-0.493174	-0.219549	0.172808	233.542	250.145	133.108	161.244	166.242	151.326	100.318	116.086	124.405	L.D.	H3K27ac
SLC9A3	5	rs2672761	451221	rs36981	1503287	0.0165445	-0.475734	-0.23325	0.190739	241.561	233.85	131.853	163.862	161.265	153.415	100.35	119.743	128.814	L.D.	H3K27ac
CEP72	5	rs72702705	491011	rs36981	1503287	0.0297953	0.0638152	0.0212453	-0.0404973	246.965	246.495	262.19	268.318	257.234	260.924	269.447	263.398	229.379	L.D.	H3K27ac
CEP72	5	rs182477374	492347	rs11738344	392622	0.0371103	-0.0728244	-0.068445	0.0471693	264.863	280.433	234.117	269.344	256.947	264.004	246.258	253.503	259.157	L.D.	H3K27ac
CCDC127	5	rs28376799	632139	rs10058172	1491009	0.019849	0.076717	0.0420555	-0.0513742	492.823	507.288	552.217	531.075	539.259	502.02	554.8	560.69	464.631	L.D.	H3K27ac
CCDC127	5	rs28376799	632139	rs58146373	1490352	0.040714	0.0886535	0.0202166	-0.0428088	486.788	508	505.58	535.858	537.983	504.746	530.897	585.284	472.263	L.D.	H3K27ac
SLC9A3	5	rs6555409	699190	rs28419764	1502381	0.0077111	0.353939	0.103717	-0.270413	127.191	134.904	162.418	172.203	154.822	120.721	249.644	221.264	71.5426	L.D.	H3K27ac
SLC9A3	5	rs6555409	699190	rs2937646	1502453	0.0232232	0.363615	0.0925267	-0.220069	126.229	133.596	152.516	170.706	160.612	135.122	301.383	189.506	119.061	L.D.	H3K27ac
SLC9A3	5	rs55690535	701329	rs2937646	1502453	0.0498693	0.0636536	-0.111728	0.213855	143.121	130.899	114.14	157.011	174.806	183.198	144.742	210.041	410.015	L.D.	H3K27ac
CEP72	5	rs56308628	706817	rs58146373	1490352	0.0459749	0.0119994	-0.0460343	0.0378633	244.326	239.274	230.192	255.907	254.939	248.141	254.033	267.727	270.852	L.D.	H3K27ac
EXOC3	5	rs2561589	712880	rs11738344	392622	0.0372787	0.0323022	0.00980166	-0.0237731	2140.3	2105.67	2282.96	2189.96	2191.25	2078.73	2288.56	2139.51	2175.04	L.D.	H3K27ac
AHRR	5	rs11745062	721257	rs2937646	1502453	0.044831	0.155648	0.00949563	-0.0904032	1901.09	1922.67	1917.09	2151.26	2094.57	1877.18	3211.27	2344.83	1361.22	L.D.	H3K27ac
SLC9A3	5	rs586501	745035	rs10058172	1491009	0.0410251	-0.0796344	0.312872	-0.213728	171.006	221.23	141.466	143.394	169.583	185.625	143.083	109.185	131.988	L.D.	H3K27ac
BRD9	5	rs436541	745275	rs36982	1503205	0.0357332	-0.0349624	-0.00936083	0.0169575	1160.36	1122.78	1133.19	1137.48	1120.99	1236.15	1083.39	1089.01	1137.1	L.D.	H3K27ac
BRD9	5	rs394541	798217	rs2937646	1502453	0.00336757	-0.0690181	-0.0685954	0.0371253	1250.01	1204.52	1179.3	1161.92	1130.23	1074.45	1090.11	1096.04	1106.89	L.D.	H3K27ac
LPCAT1	5	rs7737692	1461167	rs11738344	392622	0.0403788	0.106619	0.052017	-0.066897	5521.78	5407.1	6402.93	6193.58	5986.55	6271.43	6862.28	6033.35	7074.21	L.D.	H3K27ac
LPCAT1	5	rs36988	1498986	rs10058172	1491009	0.00469332	-0.0189342	0.013136	-0.0832127	6676.78	6862.99	7262.72	6651	5959.67	6050.2	6392.24	5640.94	4644.22	S.A.	H3K27ac
LPCAT1	5	rs36966	1508270	rs58146373	1490352	0.00449576	-0.137703	-0.150556	0.071053	7833.4	6330.32	5945.59	6740.49	6151.26	5617.55	5682.02	5813.21	5685.12	L.D.	H3K27ac
LPCAT1	5	rs7733659	1517983	rs2937646	1502453	0.00285884	-0.11313	0.0387519	0.0870035	6114.64	6667.96	6634.93	5801.75	6181.25	7522.26	4877.16	5923.35	9826.99	L.D.	H3K27ac
LPCAT1	5	rs7733659	1517983	rs28419764	1502381	0.00160966	-0.111439	0.0506391	0.0978564	6147.51	6770.72	6657.09	5756.26	6464.29	7734.14	4870.09	6095.03	9826.99	L.D.	H3K27ac
LPCAT1	5	rs6868277	1523633	rs72717531	1490019	0.00226988	0.0863537	0.0195685	-0.106912	5417.78	6232.64	6064.35	6376.21	5889.88	4258.42	6773.4	5799.4	4588.44	L.J.	H3K27ac
MRPL36	5	rs1602861	1775845	rs28419764	1502381	0.0135225	0.0319795	-0.0195507	0.0375962	725.287	697.668	708.468	734.316	751.192	762.598	770.731	824.616	782.743	L.D.	H3K27ac
MRPL36	5	rs10074291	1824146	rs58146373	1490352	0.0409517	0.125668	0.0107209	-0.025073	701.885	689.381	711.267	774.245	764.365	776.65	913.247	860.894	793.88	L.D.	H3K27ac
MRPL36	5	rs76012588	2065149	rs36982	1503205	0.0247372	-0.0037731	0.00368391	-0.0479033	747.241	740.23	755.961	727.946	714.391	647.645	759.923	734.77	627.668	L.D.	H3K27ac
CLPTM1L	5	rs78846462	2066929	rs36982	1503205	0.0349008	0.0160849	-0.0464525	0.0360985	1993.89	1992.61	1779.81	2011.11	2054.39	1947.37	2067.98	2146.39	2170.2	L.D.	H3K27ac
DAP	5	rs917462	10918469	rs61190375	10635367	0.031761	0.0160676	-0.0337497	0.0419137	3421.33	3272.54	3206.42	3467.32	3462.77	3556.91	3511.64	3735.59	3819.21	L.D.	H3K27ac
ANXA2R	5	rs115530934	43241446	rs7729529	43007818	0.047287	-0.181591	-0.122479	0.0950685	71.4034	57.5616	62.0778	58.0528	58.1209	55.4718	48.613	51.4891	55.6768	L.D.	H3K27ac
ADAMTS6	5	rs12518524	64350377	rs403958	64357631	0.00464728	-0.377036	-0.111061	0.200605	122.91	103.419	88.5492	75.1566	77.4286	94.0303	54.7629	67.8748	98.2307	L.D.	H3K27ac
CENPK	5	rs10940045	64916723	rs403958	64357631	0.00526918	0.16241	-0.0119239	0.0346597	709.476	684.562	689.25	826.786	843.228	877.494	975.572	1014.46	1062.41	L.J.	H3K27ac
NLN	5	rs35715579	65012844	rs1159105	64357890	0.0235078	-0.0183515	0.045545	-0.046048	1153.64	1237.11	1219.16	1165.93	1135.9	1157.14	1011.77	1083.91	991.22	L.D.	H3K27ac
CENPK	5	rs10940047	65020088	rs1159105	64357890	0.040084	-0.0676214	0.0751187	-0.0435508	802.648	878.669	922.14	766.702	795.793	772.644	683.198	752.699	593.275	L.D.	H3K27ac
NLN	5	rs2561202	65087357	rs447583	64357583	0.0228213	0.000161142	-0.0104975	0.032675	1147.81	1141.73	1121.11	1144.71	1160.16	1201.45	1132.19	1247.42	1266.47	L.D.	H3K27ac
MAST4	5	rs4235468	65889329	rs17288818	66502710	0.0324014	0.319851	0.328916	-0.218556	20.0558	32.9967	26.805	25.4617	28.196	32.5561	41.8809	34.8828	34.2906	L.D.	H3K27ac
SV2C	5	rs72770380	75225918	rs34667328	75472144	0.0414504	0.61323	0.12089	-0.319496	5.94916	6.05931	12.4826	9.64052	7.59843	6.58472	44.172	16.9169	4.47705	UnA	H3K4me1
ERAP2	5	rs10045403	96147733	rs2194051	94955602	0.0491948	0.141036	-0.166572	0.232955	2328.39	1926.16	1729.28	2653.33	2903.12	3133.11	3091.92	4116.7	5109.45	L.D.	H3K27ac
ERAP2	5	rs2910686	96252589	rs2194051	94955602	4.17e-14	0.740925	-0.0518997	0.0212458	868.809	840.657	1035.34	2771.17	2732.22	2682.55	4609.33	4666.94	4954.33	L.J.	H3K27ac
CAMK4	5	rs464429	110493772	rs6869197	110574821	0.0354963	-0.125194	-0.121539	0.062315	2042.79	1830.79	1280.7	1826.09	1794.73	1656.58	1652.21	1452.64	1617.38	L.D.	H3K27ac
EPB41L4A	5	rs10478067	111213779	rs6869197	110574821	0.0359326	0.00967522	-0.0334593	0.0862313	135.94	128.714	129.133	146.008	136.661	154.75	112.355	156.858	217.787	L.D.	H3K27ac
SRP19	5	rs151979	112263863	rs6869197	110574821	0.0175749	-0.00323982	0.0173092	-0.0241556	987.781	1020.42	1028.02	993.98	990.241	967.629	974.264	964.829	931.487	L.J.	H3K27ac
SRP19	5	rs151979	112263863	rs17521010	110572883	0.0196476	-0.0405975	-0.00931096	0.0269973	1017.26	1004.76	1010.65	978.774	993.942	1005.78	936.942	978.055	1054.13	L.J.	H3K27ac
REEP5	5	rs9885540	112302521	rs6869197	110574821	0.000232141	0.0192795	0.00531964	-0.0683802	1872.61	1879.8	1897.42	1919.66	1789.82	1669.56	1951.84	1631.15	1570.05	L.D.	H3K27ac
TNFAIP8	5	rs1105771	118731273	rs6864305	118683065	0.0384997	0.0211865	-0.0177196	0.029005	3989.34	3803.14	3859.06	4020.35	4058.59	4200.72	4124.26	4177.19	4741.83	L.J.	H3K4me1
IL4	5	rs11949035	132620500	rs62375245	132438358	0.00369529	-0.36589	-0.0710128	0.284179	11.3945	11.5762	8.50153	8.20782	10.4441	11.479	5.13708	9.72383	10.7499	O.T.	H3K27ac
FSTL4	5	rs1644311	133163039	rs62375245	132438358	0.0342242	-0.157905	0.0683514	-0.221272	15.1336	15.0377	16.8156	12.9414	10.8959	13.2312	10.8603	6.926	2.49643	L.D.	H3K27ac
CDKN2AIPNL	5	rs4279383	133307106	rs2569341	133887477	0.00059837	0.108342	0.0482324	-0.0493124	614.278	669.079	697.534	732.289	701.071	708.3	777.959	749.446	711.33	L.D.	H3K27ac
CDKN2AIPNL	5	rs4279383	133307106	rs2589407	133888441	0.00059837	0.108342	0.0482324	-0.0493124	614.278	669.079	697.534	732.289	701.071	708.3	777.959	749.446	711.33	L.D.	H3K27ac
VDAC1	5	rs13173424	133364258	rs2569341	133887477	0.0340306	0.053332	0.0283202	-0.0208221	12948	13632.7	14017.5	14077.3	14084.4	14066	13749	14687.2	14374.1	L.J.	H3K27ac
VDAC1	5	rs13173424	133364258	rs2589407	133888441	0.0340306	0.053332	0.0283202	-0.0208221	12948	13632.7	14017.5	14077.3	14084.4	14066	13749	14687.2	14374.1	L.J.	H3K27ac
VDAC1	5	rs13173424	133364258	rs62375245	132438358	0.0180429	0.0072264	-0.0178552	0.0204533	14068.9	13713.4	13671.6	13991	14176.3	13924.5	14297.3	14569.8	14895	L.D.	H3K27ac
CAMLG	5	rs2569342	133888427	rs13186030	133889241	0.00620901	0.014439	0.0681051	-0.0381617	1110.15	1175.42	1214.75	1062.18	1100.85	1166.15	1124.67	1101.35	1082.64	S.A.	H3K27ac
JADE2	5	rs329317	133903814	rs13186030	133889241	0.000536347	0.0446376	-0.0686244	-0.0525013	2507.34	2329.4	2150.55	2588.99	2237.15	2050.97	2770.53	2277.35	1906.89	S.A.	H3K27ac
SAR1B	5	rs13157171	133947256	rs2569341	133887477	0.0206622	0.0283087	0.0400814	-0.0450121	899.607	1139.06	1184.81	1232.92	1123.8	1101.98	996.635	1140.33	1081.02	L.D.	H3K27ac
SAR1B	5	rs13157171	133947256	rs2589407	133888441	0.0206622	0.0283087	0.0400814	-0.0450121	899.607	1139.06	1184.81	1232.92	1123.8	1101.98	996.635	1140.33	1081.02	L.D.	H3K27ac
JADE2	5	rs72800316	134014270	rs2569341	133887477	0.0162841	0.0560484	-0.0807979	-0.0586707	2571.81	2398.9	2240.31	3061.47	2357.7	2060.02	2435.91	2422.4	1995.53	L.D.	H3K27ac
JADE2	5	rs72800316	134014270	rs2589407	133888441	0.0162841	0.0560484	-0.0807979	-0.0586707	2571.81	2398.9	2240.31	3061.47	2357.7	2060.02	2435.91	2422.4	1995.53	L.D.	H3K27ac
SIL1	5	rs6596465	138483026	rs11242436	137937318	0.00137259	-0.00327539	-0.0497786	0.045533	937.369	881.798	880.174	960.578	922.774	906.61	917.794	990.882	1038.53	L.D.	Both
MATR3	5	rs370696774	138734510	rs10900855	137937537	0.0332632	-0.0274689	-0.00988689	0.0172734	12221	12156.5	11864.4	11971.9	11913.9	12319.1	11526.2	11850.8	11644.6	L.J.	H3K27ac
SPATA24	5	rs7446197	138783734	rs11242436	137937318	0.0252571	-0.075241	-0.0447103	0.0345923	214.547	213.975	190.556	198.168	192.809	196.486	186.046	187.429	196.666	L.D.	Both
SLC23A1	5	rs36078670	138867210	rs11242436	137937318	0.023852	-0.248014	-0.0173526	0.12517	68.6201	67.5648	67.6722	58.8193	58.2455	67.1371	28.5546	44.3413	98.4973	L.D.	Both
WRNIP1	6	rs160659	2769638	rs3734479	3027226	0.0207393	-0.021325	0.0326124	-0.031531	918.349	962.568	989.656	908.612	924.677	913.181	887.286	856.539	837.67	L.J.	H3K27ac
WRNIP1	6	rs160659	2769638	rs2326111	3027532	0.0319325	0.00113142	0.040388	-0.0381207	858.279	957.048	974.945	841.355	919.034	922.368	959.898	868.926	838.103	L.J.	H3K27ac
WRNIP1	6	rs411755	2869647	rs911536	3027131	0.00377374	-0.0555766	-0.0355453	0.0546303	967.893	900.51	965.328	914.967	950.674	932.445	862.103	920.335	973.405	L.D.	H3K27ac
SERPINB9	6	rs318487	2891016	rs2326111	3027532	0.0152528	-0.0605006	-0.11266	0.120338	5739.19	4957.31	4367.02	6069.79	5364.77	5647.12	5267.94	5516.1	6299.39	L.D.	H3K27ac
SERPINB1	6	rs318488	2892835	rs911536	3027131	0.02934	0.408202	0.334668	-0.226147	396.469	491.373	916.299	617.481	751.734	612.883	893.668	729.802	541.362	L.D.	H3K27ac
SERPINB1	6	rs318491	2898596	rs3734479	3027226	0.00854278	0.118433	-0.226258	0.198254	695.617	426.77	336.977	613.836	610.313	644.863	694.906	877.574	925.889	L.J.	H3K27ac
NQO2	6	rs7757805	2918519	rs3734479	3027226	0.010661	-0.0223608	-0.181091	0.136112	351.199	274.032	238.756	309.432	318.615	288.009	301.954	373.82	391.598	L.D.	H3K27ac
NQO2	6	rs9378351	2999243	rs3734479	3027226	0.0132459	-0.336626	-0.133911	0.151475	363.096	333.498	280.424	262.212	259.485	280.908	239.93	229.744	263.522	L.D.	H3K27ac
PSMG4	6	rs4129373	3204821	rs2326111	3027532	0.00335319	0.16033	0.112314	-0.0681028	269.472	305.717	329.674	332.762	350.396	365.805	407.273	368.353	366.976	L.J.	H3K27ac
PSMG4	6	rs9392468	3206865	rs3734479	3027226	0.0286638	0.154977	0.0912339	-0.0518219	202.267	262.574	302.571	345.595	342.475	359.634	382.416	368.27	370.844	L.J.	H3K27ac
BLOC1S5	6	rs9392162	7522598	rs155488	7938895	0.0150793	-0.0367422	-0.026882	0.0367802	525.36	545.7	521.588	523.949	534.698	543.223	520.462	545.438	561.453	L.D.	H3K27ac
MAK	6	rs72830453	10030829	rs12055534	10534062	2.91e-05	0.344189	0.0934825	-0.252871	35.9113	38.5087	44.8452	50.9534	44.2312	30.363	49.9584	48.8498	39.2203	L.D.	H3K27ac
TMEM14B	6	rs855395	10049137	rs6907848	10534374	0.0388106	0.0494104	0.0236864	-0.0236828	1509.97	1516.36	1570.04	1584.66	1583.37	1602.17	1615.52	1614.36	1500.88	L.D.	H3K27ac
SYCP2L	6	rs6924202	10424468	rs6907848	10534374	0.0424791	0.383493	0.102628	-0.189981	47.0367	43.3674	55.8543	56.3427	64.8255	50.4171	90.8344	70.4516	44.4064	L.D.	H3K27ac
TMEM14C	6	rs517546	10792965	rs2025185	11497698	0.0148282	0.00447652	0.0523814	-0.0396668	1536.55	1496.77	1608.15	1481.11	1527.73	1535.19	1489.96	1470.37	1415.41	L.D.	H3K27ac
TMEM170B	6	rs211510	11593985	rs2025185	11497698	0.0475701	0.103052	0.106237	-0.0553529	564.068	619.716	700.855	640.02	645.845	702.004	644.814	692.19	681.901	L.D.	H3K27ac
HIVEP1	6	rs211510	11593985	rs12055534	10534062	0.0281606	-0.0747073	-0.0202579	0.0408745	1337.07	1332.4	1218.2	1293.03	1317.8	1387.45	1162.08	1223.63	1284.22	L.D.	H3K27ac
ADTRP	6	rs210906	11723255	rs9370104	13426040	0.0292372	0.777647	0.484242	-0.285935	0	47.7004	105.953	107.44	124.466	138.995	136.194	185.477	160.228	L.J.	H3K27ac
TBC1D7	6	rs68050381	13267622	rs9370104	13426040	0.0060023	-0.176839	-0.0329874	0.0687196	531.207	578.69	535.073	505.707	502.296	525.553	374.087	472.675	471.682	L.D.	H3K27ac
TBC1D7	6	rs538190	13327777	rs2025185	11497698	0.00603384	-0.00152622	-0.0114086	0.0603181	533.855	510.592	522.481	537.54	557.097	569.442	508.286	543.85	699.929	L.D.	H3K27ac
TBC1D7	6	rs3001962	13335940	rs2025185	11497698	0.0021038	-0.00710977	-0.0154076	0.0738642	529.066	512.169	516.032	545.222	554.653	585.851	481.928	533.302	733.247	L.D.	H3K27ac
MCUR1	6	rs9382221	13568642	rs9370104	13426040	0.0423796	-0.0870306	-0.00935552	0.0345821	949.506	953.324	949.654	904.341	911.109	926.128	701.731	901.116	902.428	L.J.	H3K27ac
GMNN	6	rs1056283	24420376	rs4712880	25028066	0.0431143	-0.000936376	-0.0265816	0.0261176	904.123	888.843	853.356	919.788	887.543	918.149	909.633	931.819	947.401	L.D.	H3K27ac
C6orf62	6	rs6901322	24583804	rs4712880	25028066	0.0455993	-0.000522966	-0.0017831	0.0255015	6604.42	6717.72	6577.42	6567.14	6789.71	7011.98	6805.12	7137.96	7057.94	L.D.	H3K27ac
TRIM38	6	rs9358858	25446308	rs13217807	25407330	0.0206705	-0.0648577	0.000340919	0.0534262	1884.6	1866.51	1929.43	1737.11	1889.87	1775.57	1666.02	1891.95	2011.58	L.D.	Both
TRIM38	6	rs4478398	25694684	rs6937918	25407295	0.00222553	-0.0216524	0.0238757	-0.0649734	1844.62	1928.95	1919.23	1895.17	1706.3	1745.87	1781.3	1525.84	1560.23	L.D.	Both
TRIM38	6	rs6456688	25708960	rs11758372	25959355	0.0254983	0.0599396	0.103606	-0.0547039	1699.42	1875.55	1984.57	1832.2	1929.29	1937.31	1901.25	1938.01	1800.42	L.D.	H3K27ac
TRIM38	6	rs2096386	25787817	rs13214013	25406696	0.00704955	-0.0012441	-0.065616	0.0477068	1877.6	1720.82	1683.48	1900.59	1776.93	1784.23	1809.34	1941.43	1955.27	L.D.	Both
TRIM38	6	rs75110987	25815218	rs17317669	25406031	0.0449446	-0.0853874	-0.0497088	0.0370295	2036.78	1933.1	1854.75	1893.8	1819.32	1929.51	1723.43	1743.73	1863.19	L.D.	H3K27ac
TRIM38	6	rs1541988	25950804	rs6937918	25407295	0.00939991	-0.0376319	0.0336288	-0.0431595	1916.27	1963.33	2040.57	1847.73	1883.42	1810.71	1824.51	1608.73	1697.83	L.J.	Both
TRIM38	6	rs1541988	25950804	rs13214013	25406696	0.0021674	-0.021311	0.0384077	-0.0482907	1861.72	1957.52	2038.37	1887.67	1869.08	1822.21	1834.42	1666.33	1644.59	L.J.	Both
TRIM38	6	rs1541988	25950804	rs17317669	25406031	0.0421146	-0.0933916	-0.0385521	0.0368906	2019.94	1925.37	1836.42	1857.46	1836.48	1968.03	1684.9	1704.44	1820.72	L.J.	H3K27ac
TRIM38	6	rs1971508	26085807	rs13217807	25407330	0.0427706	-0.0765318	-0.0155115	0.042598	1943.93	1897.3	1740.81	1832.08	1910.69	1976.85	1663.22	1805.02	1794.69	L.J.	Both
TRIM38	6	rs9393686	26106601	rs10946816	26361946	0.00759181	-0.107725	0.00263476	0.066052	1873.36	1910.59	1818.23	1693.14	1793.15	2022.3	1505.32	1764.36	1929.78	L.J.	H3K4me1
BTN3A2	6	rs1059490	26171250	rs10946816	26361946	5.14e-11	0.0241176	-0.0340045	-0.191654	3245.25	3219.98	2724.24	3309.4	2720.85	2308.78	3288.82	2400.15	988.255	L.J.	H3K4me1
HMGN4	6	rs4145878	26198046	rs10946816	26361946	0.0173756	-0.064535	-0.0810235	0.0471439	2106.84	2051.94	1738.65	1999.99	1921.9	1780.16	1855.42	1958.94	1771.97	L.J.	H3K4me1
HIST1H2AE	6	rs11759720	26250254	rs3757187	28107654	0.00107415	-0.150719	0.23884	-0.309305	23.0463	30.5012	29.7903	19.7028	19.2797	21.7824	18.9	5.09964	7.1009	O.T.	H3K27ac
HMGN4	6	rs11756673	26323505	rs10946816	26361946	0.0242393	-0.0774306	-0.0797513	0.0418904	2152.52	2059.54	1691.04	2016.26	2005.08	1783.37	1859.35	1885.91	1798.2	L.J.	H3K4me1
BTN3A2	6	rs9393716	26376868	rs10946816	26361946	9.48e-25	-0.042419	0.0181169	-0.283468	3272.46	3463.71	3250.56	3272.74	2187	2025.92	3322.66	2062.41	1189.81	L.D.	H3K4me1
HMGN4	6	rs9393716	26376868	rs10946816	26361946	0.00987216	-0.140665	-0.0294671	0.057589	2050.14	2028.31	1735.49	1738.7	1898.99	1754.98	1585.71	1556.69	1840.43	L.D.	H3K4me1
BTN3A2	6	rs1624064	26378681	rs10946816	26361946	4.01e-25	0.0401585	-0.461527	0.244098	3193.77	1890.74	1189.81	3311.17	2987.01	1971.24	3332.47	3506.59	3159	L.J.	H3K4me1
BTN2A1	6	rs2494691	26614951	rs10946816	26361946	7.58e-05	7.31e-05	0.00679091	0.0465101	705.307	699.407	705.577	695.133	740.561	791.269	703.035	773.115	843.872	L.J.	H3K4me1
ABT1	6	rs2451717	26653166	rs10946816	26361946	0.0100176	0.0341897	0.0617776	-0.0307028	987.174	1103.2	1159.24	1048.85	1068.26	1088.42	1071.88	1074.85	1081.77	L.J.	H3K4me1
TRIM38	6	rs12198811	26740231	rs12201737	25407482	0.00906846	-0.0913309	-0.0204567	0.0573734	1898.57	1848.3	1841.51	1670.4	1868	1791.67	1596.47	1766.24	1775.87	L.D.	Both
ZNF391	6	rs569841264	26921511	rs10807020	27356902	0.0392125	-0.232877	0.354345	0.153624	36.6251	66.921	89.9907	33.8963	60.5204	95.9341	26.9886	58.7008	100.959	L.D.	H3K27ac
BTN3A1	6	rs9393782	26963138	rs10946816	26361946	0.000928296	-0.0338799	0.117785	-0.0735798	1341.05	1584.46	1492.56	1328.8	1322.44	1444.08	1230.15	1293.94	1237.42	L.D.	H3K4me1
ABT1	6	rs12199218	27025281	rs10946816	26361946	0.0131631	-0.0533134	0.00965733	0.0268723	1074.4	1080.17	1093.67	1020.66	1072.89	1096.57	945.767	1012.54	1042.15	L.D.	H3K4me1
ABT1	6	rs9348752	27075483	rs10807020	27356902	0.02637	-0.0783642	-0.0185612	0.0245842	1093.93	1091.51	1064.3	1048.44	1030.4	1033.28	937.013	961.377	1012.71	L.J.	H3K27ac
BTN3A2	6	rs2092114	27290082	rs11758372	25959355	0.034653	-0.10131	-0.071888	0.0898663	3315.41	3185.51	2831.23	2986.74	3073.37	1753.53	2706.4	3199.18	3239.76	L.D.	H3K27ac
ZNF192P1	6	rs276362	27938235	rs3757187	28107654	0.00615768	0.215643	-0.0773355	-0.141627	33.0609	31.4954	24.0736	40.8096	32.1351	28.1229	52.9795	36.4235	23.9473	L.D.	H3K27ac
ZNF165	6	rs1778467	28147019	rs3757187	28107654	0.0272051	0.163328	0.046332	-0.101686	61.4117	65.4985	64.6573	75.5001	64.6482	71.258	78.3914	77.0189	62.1512	L.D.	H3K27ac
ZSCAN23	6	rs7772827	28301143	rs3757187	28107654	0.0164205	0.269353	0.354363	-0.193507	18.8423	27.1987	35.9534	24.7508	28.6102	35.0331	31.5583	33.5901	28.8031	L.J.	H3K27ac
HIST1H4J	6	rs76651949	28307750	rs3757188	28107357	0.0232619	-0.151093	0.281405	-0.190898	43.5283	60.6413	55.2694	37.8615	40.1248	31.1757	33.7576	27.6317	35.9481	L.J.	H3K27ac
PGBD1	6	rs76651949	28307750	rs3757188	28107357	0.02105	0.0884822	0.0329481	-0.0642999	155.705	160.464	173.481	173.104	162.785	179.083	174.139	162.194	164.873	L.J.	H3K27ac
ZSCAN23	6	rs76651949	28307750	rs3757187	28107654	0.0189569	0.297515	0.325522	-0.215722	19.35	27.0183	35.1642	25.794	31.156	30.5059	34.3683	30.8971	24.8519	L.J.	H3K27ac
ZSCAN23	6	rs3094548	29355202	rs3757187	28107654	0.0109821	-0.208598	-0.0241592	0.208906	28.3032	27.9073	26.6847	23.5679	29.0338	33.6114	19.0585	28.3908	38.9849	L.D.	H3K27ac
RXRB	6	rs9268465	32352616	rs2516050	32570352	0.0203045	0.00800453	0.00503123	-0.0250975	1044.01	1052.43	1040.47	1053.2	1031.19	1021.68	1051.98	1023.46	961.348	L.D.	H3K27ac
PFDN6	6	rs532729735	32496679	rs766932	33082729	0.0251961	0.0427465	0.000462202	-0.0291376	1495.35	1490.02	1508.38	1571.49	1535.75	1421.87	1585.08	1544.14	1448.51	L.D.	H3K4me1
WDR46	6	rs76934421	32503722	rs1048027	32609169	0.0306983	-0.0600884	0.00518665	0.0246649	1770.63	1774.62	1795.24	1654.41	1690.48	1781.98	1617.94	1662.17	1749.93	O.T.	H3K27ac
RXRB	6	rs113725551	32511420	rs6457702	32988049	0.00422251	0.00642125	0.0281382	-0.0231652	1016.24	1049.31	1073.57	1039.49	1047.59	1063.11	1038.52	1008.18	995.141	L.D.	H3K27ac
RXRB	6	rs9269381	32540927	rs454942	32984989	0.0182707	-0.0280247	-0.0204033	0.0226907	1061.2	1049.38	975.799	1034.48	1032.43	1088.39	1005.7	1030.44	1047.78	L.D.	H3K27ac
RXRB	6	rs9501204	32746354	rs3997868	32578590	0.00217072	0.0437619	0.0239412	-0.0372013	1010.31	1028.38	1059.92	1059.1	1044.69	1056.35	1101.16	1031.31	980.151	L.D.	H3K27ac
RXRB	6	rs9501204	32746354	rs116457146	32578632	0.0040458	0.0444832	0.0190029	-0.0333742	1009.68	1023.43	1047.54	1062.51	1041.35	1057.53	1101.16	1031.31	980.151	L.D.	H3K27ac
RXRB	6	rs2061952	32785714	rs4530904	32606444	0.0463037	-0.0203438	-0.0172293	0.0272055	1041.11	1040.71	1017.27	1047.68	1068.51	1046.82	927.633	1092	1097.48	L.J.	H3K27ac
RXRB	6	rs2061952	32785714	rs9277335	33030324	0.0159228	0.0105808	-0.0244038	0.0276256	1035.79	1026.47	963.657	1039.37	1058.96	1061.45	1082.1	1040.59	1116.18	L.J.	H3K27ac
HSD17B8	6	rs41316552	32799923	rs3116998	33097231	0.00732785	-0.121304	-0.09784	0.0798126	446.939	416.509	363.208	400.864	397.072	389.831	344.719	374.56	372.562	UnA	H3K4me1
B3GALT4	6	rs2294478	33098966	rs4713605	32985992	0.0306204	0.0727875	0.0549625	-0.0470218	132.225	140.243	148.031	140.912	146.144	137.486	152.31	148.764	138.353	L.D.	H3K27ac
HSD17B8	6	rs140129579	33099801	rs115503700	32600548	0.00260343	-0.0758561	-0.0476735	0.0739107	425.432	407.075	403.382	398.382	407.392	387.289	366.123	387.067	481.52	L.D.	H3K27ac
HSD17B8	6	rs2395360	33102536	rs454942	32984989	0.00972393	-0.0365028	0.0867251	-0.0707335	420.49	460.429	517.388	411.403	428.003	388.503	390.881	384.668	320.509	L.D.	H3K27ac
HSD17B8	6	rs2395360	33102536	rs1346932	32985413	0.000473839	-0.137735	-0.0898968	0.0765861	470.321	442.098	375.849	408.263	424.068	404.539	361.386	388.189	405.596	L.D.	H3K27ac
HSD17B8	6	rs2395360	33102536	rs6457702	32988049	0.00440955	-0.132391	-0.0747043	0.0607545	470.321	438.285	397.127	401.101	428.351	400.056	359.144	383.313	397.755	L.D.	H3K27ac
HSD17B8	6	rs2395360	33102536	rs9296068	32988695	0.00269529	-0.11487	-0.0803089	0.0681174	462.324	428.222	372.108	420.857	410.58	427.268	367.648	393.649	403.873	L.D.	H3K27ac
HSD17B8	6	rs2395360	33102536	rs9272070	32599485	0.0410441	-0.110242	-0.0565397	0.0437389	463.754	439.174	411.184	427.005	410.809	415.658	373.586	386.516	396.423	L.D.	H3K27ac
HSD17B8	6	rs2395360	33102536	rs4713605	32985992	0.0308286	-0.103465	-0.0817989	0.0513139	463.841	436.925	376.95	418.564	419.314	392.083	377.483	394.791	369.066	L.D.	H3K27ac
HSD17B8	6	rs2395360	33102536	rs115503700	32600548	0.00966338	-0.0918727	-0.0797821	0.0696642	447.166	424.508	337.106	418.537	412.684	417.119	378.759	384.323	450.452	L.D.	H3K27ac
HSD17B8	6	rs9277890	33112128	rs585669	32572113	0.0133846	-0.143564	-0.0513341	0.070955	444.696	438.191	401.438	388.337	402.414	405.944	362.457	366.695	408.298	L.D.	H3K4me1
COL11A2	6	rs1003979	33114171	rs1431403	33047031	0.0463457	-0.286359	-0.229409	0.191488	67.4111	63.2623	37.5206	48.4728	43.7517	48.1779	38.7921	45.2809	55.8356	L.D.	H3K27ac
HSD17B8	6	rs3903051	33116710	rs1346932	32985413	0.000232806	-0.115677	-0.0858045	0.0789519	443.743	424.48	370.977	411.674	424.164	400.869	359.786	388.005	418.794	L.D.	H3K27ac
HSD17B8	6	rs3903051	33116710	rs6457702	32988049	0.00300877	-0.108856	-0.0728449	0.0615597	448.788	424.207	385.939	405.296	426.963	401.71	356.812	386.694	402.008	L.D.	H3K27ac
HSD17B8	6	rs3903051	33116710	rs9296068	32988695	0.00097212	-0.0929706	-0.0776869	0.0710903	441.657	413.983	372.425	422.699	408.364	424.6	366.547	398.308	413.489	L.D.	H3K27ac
HSD17B8	6	rs3903051	33116710	rs4713605	32985992	0.0339598	-0.0791269	-0.0749176	0.0504957	446.025	414.43	379.428	415.138	422.747	385.623	379.005	396.793	374.537	L.D.	H3K27ac
HSD17B8	6	rs3130157	33118912	rs1047989	32605257	0.014945	-0.0367256	0.107651	-0.0655294	428.748	504.405	504.431	419.59	440.585	457.16	408.468	392.392	388.605	L.D.	H3K27ac
COL11A2	6	rs9277923	33126215	rs2133036	32596203	0.0451217	-0.0971259	0.167487	-0.195324	50.3394	64.4397	68.3263	48.5472	42.4628	40.4655	42.6273	27.1106	43.7768	O.T.	H3K27ac
COL11A2	6	rs9277923	33126215	rs9277335	33030324	0.0232911	-0.255253	-0.195879	0.175847	58.6049	43.1625	42.4445	45.0001	47.6214	42.5639	35.0543	38.2502	47.9083	L.D.	H3K27ac
COL11A2	6	rs9277923	33126215	rs56348503	33030099	0.00892705	-0.252441	-0.189979	0.239429	57.4389	42.3076	47.2043	44.9056	48.4784	40.7523	35.6325	37.1151	82.6097	L.D.	H3K27ac
UQCC2	6	rs734181	33130208	rs4713605	32985992	0.0062257	0.000603713	0.0178914	-0.0504231	799.231	815.541	829.765	829.408	767.413	802.23	680.383	709.585	682.903	L.J.	H3K27ac
WDR46	6	rs2855438	33138839	rs9272675	32608888	0.00151482	-0.0818975	-0.00801043	0.0450819	1776.68	1763.49	1756.55	1664.06	1726.06	1750.66	1301.01	1505.11	2005.97	O.T.	H3K27ac
WDR46	6	rs2855438	33138839	rs28383432	32608880	0.00142887	-0.069577	-0.0114159	0.0490524	1778.52	1743.32	1753.24	1691.13	1690.01	1805.75	1301.01	1505.11	2005.97	O.T.	H3K27ac
HSD17B8	6	rs970902	33141389	rs707958	33048599	0.0172326	-0.105663	-0.097338	0.0511638	449.766	450.861	352.524	438.662	407.187	385.898	379.399	382.554	392.678	L.D.	H3K27ac
HSD17B8	6	rs1799908	33144243	rs28383431	32608856	0.0454004	-0.0211816	0.043046	-0.0496564	419.718	403.319	490.35	408.482	406.764	404.004	396.78	364.831	357.718	L.D.	H3K27ac
HSD17B8	6	rs1799908	33144243	rs28383429	32608844	0.0454831	-0.0207659	0.0403934	-0.0485621	418.936	407.982	472.031	408.071	408.262	404.004	398.52	361.694	357.718	L.D.	H3K27ac
HSD17B8	6	rs1799908	33144243	rs28383432	32608880	0.0457488	-0.0169795	0.0431139	-0.0453552	415.673	417.249	461.408	405.484	418.035	401.593	397.527	380.265	356.391	L.D.	H3K27ac
HSD17B8	6	rs1799908	33144243	rs1048027	32609169	0.00627872	8.28e-05	0.0512354	-0.0638191	411.358	421.161	461.408	409.753	407.218	401.593	409.299	370.8	351.18	L.D.	H3K27ac
HSD17B8	6	rs110662	33172932	rs115566240	32601718	0.0143589	-0.128056	-0.0861609	0.061397	471.887	426.658	460.665	442.915	415.309	418.235	377.259	386.06	417.365	L.J.	H3K27ac
HSD17B8	6	rs213217	33221955	rs115566240	32601718	0.0281475	-0.0849811	-0.0511513	0.0465373	444.675	419.649	413.437	415.601	407.976	405.063	380.927	371.699	441.155	L.D.	H3K27ac
HSD17B8	6	rs213217	33221955	rs11755748	32985804	0.0382098	-0.0734664	-0.0272183	0.0592221	429.915	426.489	452.491	414.869	397.214	437.105	373.042	403.008	559.633	L.D.	H3K27ac
WDR46	6	rs3130256	33253608	rs9270907	32572082	0.031556	-0.0568866	-0.0144195	0.0230235	1808.32	1794.23	1771.24	1720.11	1731.06	1723.68	1602.91	1682.65	1749.74	L.D.	H3K4me1
VPS52	6	rs9277973	33285262	rs9272426	32605189	0.0245173	-0.00547703	0.0177058	-0.0314116	1017.46	1038.59	1058.86	1049.63	986.328	995.11	932.228	921.565	936.539	O.T.	H3K27ac
COL11A2	6	rs3130014	33312308	rs35366682	32594354	0.0187997	-0.0932155	0.127578	-0.244143	52.5279	47.1401	82.1866	46.4953	38.8052	37.529	43.5286	19.6139	32.462	O.T.	Both
COL11A2	6	rs3130014	33312308	rs28383419	32608622	0.0459828	-0.0775844	0.101813	-0.173135	53.2044	48.6348	69.4789	45.9867	38.1924	47.9413	47.3719	31.6648	25.2788	O.T.	H3K27ac
B3GALT4	6	rs210199	33509023	rs502803	32578958	0.0404504	0.0833428	0.0473521	-0.0414851	126.32	141.482	136.752	139.3	141.869	142.058	156.469	144.424	145.22	L.D.	H3K27ac
WDR46	6	rs394199	33553580	rs707958	33048599	0.00671285	-0.00467277	-0.0310831	0.0309382	1742.65	1706.71	1589.48	1751.74	1761.31	1789.07	1769.62	1741.25	1840.63	L.D.	H3K27ac
WDR46	6	rs394199	33553580	rs2856821	33046742	0.0408697	0.0123597	-0.046852	0.0288336	1733.18	1651.1	1542.7	1768.53	1763.56	1704.63	1775.7	1785.08	1778.53	L.D.	H3K27ac
WDR46	6	rs501480	33563946	rs9270836	32570325	0.0303103	-0.0680888	-0.0248738	0.0285463	1886.04	1807.91	1749.78	1718.75	1749.95	1769.86	1608.31	1687.48	1708.64	L.D.	H3K27ac
WDR46	6	rs501480	33563946	rs9270838	32570353	0.0303161	-0.0680844	-0.0248838	0.0285437	1886.04	1807.91	1749.78	1719.86	1750.1	1769.86	1608.31	1687.48	1708.64	L.D.	H3K27ac
B3GALT4	6	rs210212	33572125	rs6457702	32988049	0.0407963	0.00582527	0.067237	-0.040331	142.917	146.349	163.358	137.206	144.466	143.211	137.24	141.763	136.075	L.D.	H3K27ac
WDR46	6	rs12206962	33573578	rs1431403	33047031	0.0293397	-0.00559415	0.00128913	-0.0300489	1767.42	1772.54	1801.05	1783.46	1708.92	1671.59	1728.71	1650.64	1597.01	L.D.	H3K27ac
WDR46	6	rs60683829	33580673	rs56348503	33030099	0.0181565	-0.0145402	0.024053	-0.0398687	1762.93	1792.12	1912.21	1753.59	1710.26	1673.86	1704.32	1540.78	1797.14	L.D.	H3K27ac
B3GALT4	6	rs2296338	33630816	rs9271222	32579365	0.0435897	-0.0344383	-0.0509947	0.0502649	136.662	141.328	138.1	151.744	142.95	139.015	131.906	140.115	154.297	L.D.	H3K27ac
B3GALT4	6	rs2296338	33630816	rs3104369	32602482	0.0308642	-0.0235839	-0.0410945	0.0499086	135.174	142.973	135.387	143.973	138.697	140.646	145.462	142.742	157.051	O.T.	H3K27ac
RPS18	6	rs545787	33703230	rs28383432	32608880	0.0101958	0.0807405	0.0445864	-0.0580882	63943.2	65153.8	70033.4	68084.8	68432.4	66687.8	76329.1	62571.8	68952.7	O.T.	H3K27ac
CUTA	6	rs545787	33703230	rs766932	33082729	0.0437723	0.00237702	-0.0259093	0.0249983	2283.76	2243.96	2145.72	2258.12	2246.76	2246.06	2332.03	2394.08	2455.48	L.D.	H3K4me1
CUTA	6	rs545787	33703230	rs9277639	33082744	0.043536	0.0051116	-0.0369346	0.0299151	2293.54	2187.83	2169.52	2257.56	2245.55	2227.34	2341.73	2435.51	2256.33	L.D.	Both
RPS18	6	rs10947435	33718075	rs1048027	32609169	0.0243662	-0.0749239	-0.036458	0.0473429	72306.2	67396.7	70098.3	67037.5	67373.8	66224.9	62014.8	65152.7	71926.7	O.T.	H3K27ac
UQCC2	6	rs56770277	33719297	rs6457702	32988049	0.0103093	0.0124655	0.0355929	-0.0419431	818.242	797.758	861.044	801.821	788.089	798.239	859.277	761.378	740.549	L.D.	H3K27ac
BAK1	6	rs6919321	33724004	rs707958	33048599	0.0269179	-0.102348	-0.0477182	0.0367603	1335.59	1348.13	1234.17	1282.28	1262.58	1235.67	1102.78	1184.96	1174.18	L.D.	H3K27ac
BAK1	6	rs7747188	33842628	rs707958	33048599	0.0232167	0.113575	0.00820829	-0.0557467	1201.5	1212.14	1223.64	1303.11	1328.4	1158.87	1516.01	1395.75	1307.01	L.D.	H3K27ac
HSD17B8	6	rs2031377	33861679	rs9272675	32608888	0.0129548	-0.0182414	0.0840817	-0.0576286	412.221	474.31	471.588	409.166	436.125	435.776	404.459	398.391	378.493	L.D.	H3K27ac
HSD17B8	6	rs2031377	33861679	rs9272441	32605380	0.0439498	-0.0171037	0.0718914	-0.0523907	412.221	474.31	471.588	417.491	422.633	436.162	399.805	403.03	378.009	L.D.	H3K27ac
B3GALT4	6	rs202191670	33892231	rs2516050	32570352	0.0483319	0.0760596	0.0569284	-0.0402802	131.062	130.794	149.618	137.668	142.593	140.546	149.852	145.352	144.031	L.D.	H3K27ac
B3GALT4	6	rs202191670	33892231	rs4530904	32606444	0.0371959	-0.0543281	-0.0605615	0.0559725	163.301	155.188	133.562	134.979	143.697	140.378	135.173	143.17	149.523	O.T.	H3K27ac
B3GALT4	6	rs202191670	33892231	rs28383419	32608622	0.0111129	0.0154473	-0.0822307	0.0517074	141.166	126.95	120.914	142.584	139.29	133.613	146.148	144.117	155.823	O.T.	H3K27ac
B3GALT4	6	rs202191670	33892231	rs28383408	32608251	0.0225742	0.0158866	-0.0750431	0.0467238	141.474	130.57	120.914	142.457	138.48	135.439	146.183	144.713	153.844	O.T.	H3K27ac
B3GALT4	6	rs202191670	33892231	rs2454138	32570401	0.0378354	0.0176093	-0.0606122	0.0431416	139.943	133.785	120.914	141.303	140.178	136.019	146.136	142.884	157.453	L.D.	H3K27ac
B3GALT4	6	rs202191670	33892231	rs28383429	32608844	0.0140319	0.0186261	-0.0679766	0.0505993	140.786	123.24	120.914	140.799	140.708	138.302	144.913	147.009	155.111	O.T.	H3K27ac
B3GALT4	6	rs202191670	33892231	rs28383431	32608856	0.0174823	0.0196113	-0.0672425	0.0494125	140.786	123.24	120.914	140.799	140.708	138.302	145.252	146.302	155.501	O.T.	H3K27ac
DAXX	6	rs10947469	33917711	rs7772134	33049726	0.038204	-0.0143711	0.0557314	-0.0338173	2095.41	2162.77	2364.21	2031.04	2147.53	1977.51	2036.09	1975.83	1973.5	L.D.	H3K27ac
DAXX	6	rs10947469	33917711	rs7770501	33048937	0.0369188	-0.0134482	0.0606791	-0.0300025	2085.57	2182.9	2364.21	2027.45	2150.36	1977.51	2032.56	1990.99	2091.98	L.D.	H3K27ac
DAXX	6	rs10947469	33917711	rs6457702	32988049	0.046053	0.00310974	0.0161261	-0.0192409	2039.11	2104.76	2153.44	2070.66	2052.99	2012.89	2093.34	2008.14	2015.39	L.D.	H3K27ac
DAXX	6	rs10947469	33917711	rs454942	32984989	0.00311312	-0.0337172	-0.0225373	0.0335699	2124.58	2086.98	2056.7	2046.96	2033.06	2142.53	1990.35	2064.2	2340.45	L.D.	H3K27ac
PFDN6	6	rs9394182	33946526	rs9271222	32579365	0.0480455	0.0166964	0.026615	-0.0185479	1411.17	1497.12	1521.49	1442.36	1507.73	1504.45	1481.59	1503.17	1447	O.T.	H3K27ac
NUDT3	6	rs7752998	34398358	rs2856821	33046742	0.0242414	-0.0625607	-0.0576137	0.0437444	3094.16	2937.61	2937.5	2950.88	2869.73	2945.84	2751.53	2857.21	2864.94	L.D.	H3K27ac
UHRF1BP1	6	rs111868030	34651306	rs2856821	33046742	0.0288932	0.0583635	-0.0232969	0.0378486	1136.17	1114.05	1093.7	1204.7	1228.71	1173.7	1274.98	1369.5	1587.55	L.J.	H3K27ac
UHRF1BP1	6	rs2764209	34697114	rs2856821	33046742	0.038828	0.0388445	-0.026648	0.0378114	1146.84	1117.74	1148.21	1198.15	1231.98	1137.75	1220.41	1260.78	1587.55	L.D.	H3K27ac
NCR2	6	rs9369272	41313709	rs9381185	42478281	0.00195594	0.5136	0.409517	-0.317501	17.9075	19.7846	54.6814	40.885	33.4514	40.0673	54.2408	40.8547	37.7418	L.D.	H3K27ac
NCR2	6	rs10947968	41334330	rs10456503	41287955	0.00564677	-0.0679537	-0.373737	0.337954	50.8317	18.4406	8.59029	31.8802	39.1759	37.7525	35.9329	43.542	60.2144	L.D.	H3K27ac
CCND3	6	rs2493833	42034685	rs1214761	43354431	0.0196928	0.165409	0.0925258	-0.0644964	1349.52	1531.7	1709.97	1677.03	1643.36	1700.34	1810.84	1913.04	1777.13	L.D.	H3K27ac
CNPY3	6	rs6458312	42904274	rs41482152	42477985	0.0383019	-0.0428337	-0.0356724	0.0375267	2233.53	2221.95	2088.35	2183.16	2135.81	2190.63	2070.4	2138.62	2356.35	L.D.	H3K27ac
PEX6	6	rs3805941	43057581	rs1214761	43354431	0.0193055	0.0243294	-0.112417	0.102301	993.775	856.34	787.962	966.035	1046.39	969.171	984.05	1103.87	1224.77	L.J.	H3K27ac
DNPH1	6	rs1537638	43096199	rs41482152	42477985	0.0021955	-0.0187498	0.0514129	-0.0855724	766.829	800.54	878.465	736.893	709.777	685.071	751.097	648.576	631.23	L.D.	H3K27ac
DNPH1	6	rs55712149	43151451	rs9381185	42478281	0.00129647	-0.220181	-0.00511124	0.105923	760.918	766.466	751.461	600.86	722.801	749.901	442.367	449.366	651.558	L.D.	H3K27ac
DNPH1	6	rs732692	43239938	rs1214761	43354431	8.5e-06	0.0810409	0.0123184	-0.137232	732.945	770.094	762.008	766.979	759.454	619.856	790.553	713.617	375.459	L.D.	H3K27ac
ZNF318	6	rs3025028	43750551	rs1214761	43354431	0.0274843	-0.0332517	-0.0659433	0.06625	5715.31	5489.17	5324.6	5636.45	5484.12	5350.11	5525.13	5704.29	6427.68	L.D.	H3K27ac
ICK	6	rs471568	52198785	rs2670123	52529714	0.0463929	0.0240556	0.0646889	-0.0389742	335.393	406.315	431.073	388.821	399.594	407.07	409.234	386.325	389.33	L.D.	H3K27ac
ICK	6	rs471568	52198785	rs2670124	52529773	0.0463929	0.0240556	0.0646889	-0.0389742	335.393	406.315	431.073	388.821	399.594	407.07	409.234	386.325	389.33	L.D.	H3K27ac
PAQR8	6	rs7749979	52220229	rs2670123	52529714	0.0478414	0.135157	0.0408761	-0.0523509	552.43	595.121	607.631	661.135	643.699	642.313	736.144	701.621	653.67	L.D.	H3K27ac
PAQR8	6	rs7749979	52220229	rs2670124	52529773	0.0478414	0.135157	0.0408761	-0.0523509	552.43	595.121	607.631	661.135	643.699	642.313	736.144	701.621	653.67	L.D.	H3K27ac
TRAM2	6	rs6905812	52437794	rs2670123	52529714	0.0245437	-0.0170848	-0.0612411	0.114476	1091.02	968.011	933.638	1143.38	1083.71	1199.81	953.979	1083.91	1312.73	L.J.	H3K27ac
TRAM2	6	rs6905812	52437794	rs2670124	52529773	0.0245437	-0.0170848	-0.0612411	0.114476	1091.02	968.011	933.638	1143.38	1083.71	1199.81	953.979	1083.91	1312.73	L.J.	H3K27ac
TRAM2	6	rs6905812	52437794	rs2670125	52529904	0.0133326	-0.0103998	-0.0760159	0.123053	1069.5	964.695	909.51	1087.02	1116.78	1194	953.979	1083.91	1312.73	L.J.	H3K27ac
RAB23	6	rs10949010	56933202	rs13203000	56623719	0.0162055	-0.0518425	0.0529291	-0.0712362	118.751	126.316	131.922	112.152	110.375	96.0668	107.02	98.8438	94.5623	L.J.	H3K27ac
KHDC1	6	rs9446876	73959534	rs780066	74294368	0.0407832	0.178886	0.0441371	-0.0794356	89.0538	95.7629	94.7754	105.929	109.747	101.407	113.407	114.042	46.1696	L.D.	H3K27ac
MTO1	6	rs573430	74038075	rs780066	74294368	0.000309069	-0.0300471	-0.164044	0.0939936	954.192	725.804	744.13	861.167	794.699	739.672	837.674	848.271	885.767	L.D.	H3K27ac
SLC35A1	6	rs6921673	88004758	rs722903	88516052	0.00967175	0.124272	0.0824141	-0.0423952	278.391	310.657	332.185	330.171	325.71	360.697	354.956	361.317	365.765	L.J.	H3K27ac
SLC35A1	6	rs6912282	88103000	rs2756368	89325645	0.0474397	-0.0522693	0.0397618	-0.0534101	346.947	362.879	391.778	341.736	339.568	312.503	321.126	297.979	298.911	L.D.	H3K27ac
CNR1	6	rs2180619	88877952	rs722903	88516052	0.00987218	-0.00889673	0.383708	-0.229376	274.903	324.645	553.944	242.444	289.579	363.99	254.408	213.518	207.847	L.J.	H3K27ac
RNGTT	6	rs6931077	89629035	rs62417833	88640343	0.0218403	-0.0867803	-0.0362337	0.0591965	2029.38	1938.53	1855.33	1829.57	1917.68	1992.42	1762.87	1811.45	1856.54	L.D.	H3K4me1
PM20D2	6	rs58898369	89752382	rs9444672	89858034	0.0350035	0.037654	-0.170438	-0.050427	1002.62	880.786	745.054	1122.76	902.28	697.075	1122.46	851.735	621.15	L.D.	H3K27ac
FIG4	6	rs9480930	109652817	rs2796749	111194703	0.0181047	0.0347732	0.0331023	-0.0418582	562.691	573.733	594.808	577.178	570.392	567.71	592.287	569.309	538.005	L.D.	H3K27ac
TRAF3IP2	6	rs9387018	111949274	rs9384775	111302186	0.0249333	-0.0149856	0.0559172	-0.0432609	1066.71	1057.01	1183.43	1038.68	1060.03	1117.13	1022.82	981.96	952.139	L.D.	H3K27ac
L3MBTL3	6	rs765311705	130050236	rs1889890	129810120	0.0354125	-0.0982603	-0.0489345	0.068527	232.905	220.377	216.142	203.531	210.696	183.102	189.794	227.139	199.969	L.D.	H3K27ac
EPB41L2	6	rs6915839	131422545	rs6935902	130590993	0.0381939	-0.0783092	-0.053209	0.05466	3512.63	3402.31	3198.58	3253.2	3160.04	3207.58	2985.5	3389.6	3321.58	L.D.	H3K27ac
SLC18B1	6	rs12215270	133157237	rs3813347	133119778	0.0106174	-0.0142016	-0.234241	-0.15109	206.181	155.266	180.362	197.6	141.628	99.5245	215.586	112.041	56.2209	L.D.	H3K27ac
LATS1	6	rs35570061	149586560	rs499270	149786528	0.048196	-0.0582399	0.00260402	0.0255307	941.302	937.958	948.706	880.566	907.303	946.969	886.83	915.347	909.092	L.D.	Both
ZC3H12D	6	rs2143076	149746451	rs4897132	149816815	0.00971748	-0.0445735	0.146925	-0.089042	1007.1	1108.1	1695.12	951.608	1023.65	974.391	914.202	904.986	867.936	L.D.	H3K27ac
ZC3H12D	6	rs2143076	149746451	rs11756171	148999012	0.0211194	-0.08523	-0.0710029	0.0869585	1056.19	990.381	588.678	970.072	981.646	1103.31	893.538	971.705	989.023	L.D.	H3K27ac
GINM1	6	rs6929614	149813737	rs1934222	149374893	0.014368	-0.0277239	0.0244097	-0.0588008	1235.87	1250.04	1311.76	1197.99	1147.76	1133.46	1243.74	907.014	1149.36	L.J.	H3K27ac
GINM1	6	rs9478241	150234828	rs4897132	149816815	0.00900689	0.0605065	-0.00388473	-0.0546654	1154.45	1149.13	1106.63	1224.06	1155.59	1156.03	1301.61	1163.1	1015.5	L.D.	H3K27ac
SCAF8	6	rs4870305	154998197	rs231944	155739768	0.0150465	0.0337993	0.0411833	-0.0261755	1614.73	1588.05	1861.09	1632.21	1660.44	1715.3	1693.1	1666.84	1653.6	L.D.	H3K27ac
TFB1M	6	rs6905207	155562597	rs231944	155739768	0.0122965	0.0161164	-0.0258448	0.0330533	651.815	635.705	605.734	653.549	665.027	674.963	671.971	700.761	666.197	L.D.	H3K27ac
TIAM2	6	rs4870436	156537068	rs231944	155739768	0.0178242	-0.234694	-0.054778	0.15869	424.178	411.393	371.79	363.106	389.555	412.877	172.628	336.851	375.752	L.D.	H3K27ac
TMEM242	6	rs74706926	157733573	rs953805	157985234	0.0225185	-0.0998939	-0.116065	0.0789531	346.398	316.453	290.354	326.527	312.201	299.786	280.628	299.654	328.568	L.D.	H3K27ac
PLG	6	rs59760603	161391281	rs11756055	161210622	0.0479382	-0.26737	-0.172331	0.144346	15.2084	12.4063	10.9863	12.7073	11.2764	12.1891	6.23833	8.73571	10.1739	L.D.	H3K27ac
MPC1	6	rs10946158	166731289	rs425039	167410527	0.0454817	0.0980941	0.0161351	-0.0558982	885.509	901.685	921.505	1018.3	933.989	911.588	1087.68	937.412	1000.05	L.J.	H3K27ac
RNASET2	6	rs1331301	167502638	rs425039	167410527	0.0336629	0.0917077	0.00518993	-0.0607702	4759.42	5151.57	5140.2	5718.35	5482.31	4847.85	5793.57	5765.89	4011.68	L.J.	H3K27ac
ADAP1	7	rs10279968	950568	rs2949203	1201208	0.0432336	-0.272991	-0.129393	0.105803	864.216	681.639	598.832	537.165	602.036	599.122	451.631	528.525	449.636	L.D.	H3K27ac
ADAP1	7	rs10279968	950568	rs2949202	1201266	0.0432336	-0.272991	-0.129393	0.105803	864.216	681.639	598.832	537.165	602.036	599.122	451.631	528.525	449.636	L.D.	H3K27ac
C7orf50	7	rs10257328	1092886	rs2949203	1201208	0.0273087	0.00616686	0.0352172	-0.047619	2693.01	2724.23	2897.2	2634.25	2653.14	2610.41	2845.74	2495.55	2399.83	L.D.	H3K27ac
C7orf50	7	rs10257328	1092886	rs2949202	1201266	0.0273087	0.00616686	0.0352172	-0.047619	2693.01	2724.23	2897.2	2634.25	2653.14	2610.41	2845.74	2495.55	2399.83	L.D.	H3K27ac
BRAT1	7	rs9648141	1827717	rs60925902	2750083	0.0084696	-0.0161671	0.0408306	-0.053565	887.442	933.751	948.434	895.612	903.591	819.569	872.494	825.492	687.216	L.D.	H3K27ac
BRAT1	7	rs9648141	1827717	rs12533534	2749113	0.0288653	-0.015899	0.0395907	-0.0423198	886.566	931.572	948.434	894.861	903.225	819.569	871.646	841.59	743.443	L.D.	H3K27ac
GNA12	7	rs1878808	3020375	rs1182199	2862542	0.0392895	-0.00213495	0.160068	0.0492112	1382.3	1690.73	2014.2	1436.04	1684.67	2046.75	1378.14	1837.39	2395.49	L.J.	H3K27ac
EIF2AK1	7	rs2108073	5950246	rs6973250	6066005	0.00540632	0.0600699	0.032601	-0.0484685	3842.56	4249.94	3922.59	4319.47	4371.83	3886.34	4582.85	4217.81	4008.93	L.D.	H3K27ac
PMS2	7	rs2881030	6034818	rs10263017	6065804	0.00019377	-0.00132939	-0.0738254	0.0402443	713.803	661.981	619.777	712.332	693.038	665.735	714.031	715.881	722.873	L.D.	Both
EIF2AK1	7	rs2881030	6034818	rs10263017	6065804	8.69e-08	-0.00081506	-0.0425045	0.0608493	4085.88	3845.76	3734.42	4121.35	4344.51	4273.15	3866.2	4490.21	4821.16	L.D.	Both
EIF2AK1	7	rs511969	6084310	rs2639	6066461	1.6e-07	0.0949346	-0.00928403	-0.0631573	4050.22	4014.63	3963.64	4507.84	4189.51	3893.03	4901.43	4326.8	3506.6	L.D.	H3K27ac
EIF2AK1	7	rs7456787	6135992	rs2639	6066461	0.00413733	-0.0737333	-0.0978315	0.0551583	4659.15	4253.97	3770.41	4297.13	4097.96	4067.04	4153.92	4171.19	4281.43	L.D.	H3K27ac
EIF2AK1	7	rs6463528	6167660	rs6463540	6296843	0.00170412	-0.0564604	-0.0499694	0.0699218	4562.06	4383.48	4137.41	4312.65	4227.21	4711.19	4085.18	4629.51	5011.61	L.D.	H3K27ac
EIF2AK1	7	rs940873	6660790	rs6973250	6066005	0.0441256	-0.0493378	-0.0645902	0.0399866	4582.23	4275.54	4020.71	4337.51	4353.21	3828.25	4139.05	4217.09	3767.18	L.D.	H3K27ac
KLHL7	7	rs59832199	23263786	rs71526018	23637902	0.00963071	-0.0179621	0.0290334	-0.0501292	433.66	439.643	477.615	430.25	411.599	424.008	403.935	423.759	272.654	L.D.	H3K27ac
CCDC126	7	rs186110820	23380468	rs2237312	24760039	0.010803	0.0108324	-0.263501	0.147415	187.667	91.1772	99.3465	165.569	166.847	126.949	167.384	184.016	170.578	L.D.	H3K27ac
CCDC126	7	rs186110820	23380468	rs2237308	24759138	0.0177999	0.0663931	-0.296955	0.179519	145.431	67.14	99.3465	163.388	152.742	110.215	173.142	186.769	187.715	L.D.	H3K27ac
FAM221A	7	rs6461712	23526399	rs71526018	23637902	0.0283185	-0.0767156	0.00599724	0.0777401	184.01	170.159	188.755	154.195	172.426	178.301	149.778	173.429	222.489	L.D.	H3K27ac
CCDC126	7	rs11772121	23594957	rs2023793	24759063	0.0421602	0.189497	0.0683304	-0.0880669	147.341	165.278	167.45	174.075	177.692	163.163	224.433	206.161	185.987	L.D.	H3K27ac
CCDC126	7	rs11772121	23594957	rs1544366	24758248	0.0476722	0.198836	0.0623017	-0.0854743	145.441	164.738	164.098	167.17	183.253	161.606	228.917	212.62	178.411	L.D.	H3K27ac
CCDC126	7	rs4722267	23794183	rs754555	24758753	0.00556588	-0.146936	-0.135644	0.154535	201.175	163.059	153.063	167.753	184.696	162.015	149.623	158.295	218.827	L.D.	H3K27ac
CCDC126	7	rs10950960	23814469	rs71526018	23637902	0.00243786	0.122153	0.435155	-0.140883	133.829	211.169	309.127	154.993	200.304	262.766	176.599	189.195	273.353	L.D.	H3K27ac
CCDC126	7	rs10263759	23815520	rs754555	24758753	0.0114613	-0.292259	-0.143012	0.108723	243.308	215.229	150.521	182.941	182.379	212.135	136.728	146.118	141.759	L.D.	H3K27ac
CCDC126	7	rs10263759	23815520	rs2237308	24759138	0.0402004	-0.282168	-0.141024	0.102865	242.302	202.304	159.847	183.497	179.748	212.135	137.348	153.875	122.492	L.D.	H3K27ac
CCDC126	7	rs10231325	23868171	rs12700457	23720720	8.43e-09	0.392052	0.070342	-0.196722	118.423	142.457	149.663	201.648	170.374	150.529	281.825	206.501	151.901	L.D.	H3K27ac
MPP6	7	rs62450441	24436389	rs1544366	24758248	0.0244297	0.115652	-0.000100586	-0.0537463	961.024	983.572	966.565	1128.26	1042.64	993.892	1108.6	1097.07	859.135	L.D.	H3K27ac
DFNA5	7	rs2074142	24742585	rs2237312	24760039	2.15e-06	0.0379973	0.039507	-0.199924	4302.83	4240.98	4601.55	4543.6	3488.75	3760.39	4258.18	3891.53	1869.78	L.D.	H3K27ac
DFNA5	7	rs34470389	24776405	rs12530499	24757195	0.00420857	-0.288113	-0.427255	0.204444	4400.8	2948.36	1414.78	3140.28	3099.3	1340.08	2797.52	1045.65	1859.53	S.A.	H3K27ac
DFNA5	7	rs2237324	24781792	rs2023793	24759063	1.35e-07	-0.0196862	0.134307	-0.203805	4079.12	4549.61	5169.12	3868.82	3368.44	3901.13	4052.66	3681.59	1916.9	S.A.	H3K27ac
DFNA5	7	rs17292110	24877165	rs2023793	24759063	1.7e-06	0.0161065	0.0304306	-0.243627	4064.54	4163.76	4307.26	3980.68	3581.63	2440.36	3978.71	2940.66	1266.37	L.J.	H3K27ac
DFNA5	7	rs17292110	24877165	rs1544366	24758248	0.000396509	0.0329961	0.0498842	-0.179398	4038.41	4110.75	4413.73	4088.39	3575.03	3358.9	4251.11	3356.93	1737.03	L.J.	H3K27ac
CYCS	7	rs4719789	25057493	rs71526018	23637902	0.0387417	0.012526	-0.0279178	0.0285147	5965.15	5705.61	5459.6	5949.71	6135.36	5950.51	6108.85	6179.15	6409.63	L.D.	H3K27ac
TRGV3	7	rs2240838	38335954	rs60671613	38383432	0.000705136	-0.0563428	-0.914038	0.185547	23.7843	12.41	2.87207	25.8847	13.7152	4.40683	22.9771	14.0959	5.21229	L.D.	H3K4me1
TRGV3	7	rs2240838	38335954	rs111405005	38384542	0.00295526	-0.0361716	-0.918532	0.219259	21.5544	11.0514	1.6022	23.5405	13.3921	4.13032	21.5846	13.7034	0	L.D.	Both
TRGV5P	7	rs2534572	38370710	rs60671613	38383432	0.0486239	-0.198577	-0.699532	0.243452	2.36493	1.20808	0.38415	1.9068	1.32148	0.689378	1.55157	1.16547	1.10831	L.D.	H3K4me1
TRGV3	7	rs2014157	38454291	rs60671613	38383432	4.18e-07	0.103326	-0.485927	-0.249763	24.0459	13.2916	8.03688	24.0445	14.1255	4.14226	28.1765	12.139	2.82987	L.D.	H3K4me1
TMED4	7	rs117617486	44622555	rs3812257	44808416	0.0162337	-0.0456149	-0.0174027	0.0214045	1635.82	1573.72	1568.65	1558.21	1535.55	1591.23	1487.14	1483.72	1576.84	L.J.	H3K4me1
PPIA	7	rs10247064	44705980	rs3812257	44808416	0.001041	0.103788	-0.0035714	-0.0706569	37246.1	38117.5	36838.9	42314.4	38534	35750.2	45935.6	38924.8	36308.6	L.D.	H3K4me1
PPIA	7	rs10247064	44705980	rs1050327	44808017	0.00496018	-0.0231216	0.0285036	0.0612929	36393.1	38013.7	38342.3	34998.6	39478.1	42688.7	36308.6	38924.8	45935.6	L.D.	Both
TBRG4	7	rs17172295	45084979	rs7799097	44954816	0.0221391	0.00338388	-0.00581362	-0.0269754	2093.4	2056.35	2067.9	2126.66	2007.56	1969.96	2093.44	1930.74	1862.55	L.D.	H3K27ac
TBRG4	7	rs145330601	45118527	rs3812257	44808416	0.0309497	0.0689627	0.0190469	-0.0267614	1967.83	1973.79	2036.33	2086.9	2091.54	2080.32	2332.76	2014.77	2013.79	L.D.	H3K4me1
TBRG4	7	rs145330601	45118527	rs7799097	44954816	0.0120559	0.00977905	-0.0357785	0.0300579	2096.62	1966.82	1946.2	2119.46	2080.99	2076.62	1967.49	2209.97	2153.16	L.D.	H3K27ac
FIGNL1	7	rs10899750	50436033	rs6973210	50466695	0.0162545	0.139945	0.00756539	-0.0629501	711.43	736.169	724.59	838.613	805.277	727.479	955.722	871.823	716.876	L.J.	H3K27ac
FIGNL1	7	rs1451376	50522325	rs6973210	50466695	1.76e-07	0.192562	0.0684069	-0.10552	654.317	681.209	763.311	824.453	815.881	739.367	974.377	868.211	671.202	S.A.	H3K27ac
FIGNL1	7	rs7792578	50578541	rs56156635	50466276	1.09e-05	0.169772	0.0385539	-0.116091	741.06	750.203	713.836	880.02	850.132	753.896	1024.73	873.887	487.07	L.D.	H3K27ac
FIGNL1	7	rs2237477	50745307	rs56156635	50466276	0.00687986	-0.0870874	-0.1389	0.0830564	920.51	844.558	617.596	864.54	810.396	708.8	763.998	845.888	789.638	L.D.	H3K27ac
TYW1	7	rs56760050	66683350	rs13437823	66592784	0.019832	0.0237205	0.0924281	-0.0267302	628.221	698.302	691.982	644.67	679.128	739.486	658.917	692.773	704.919	L.D.	H3K27ac
HSPB1	7	rs3973163	75859526	rs10281089	76017997	0.00249847	0.154497	0.12174	-0.11555	2327.49	2242.69	2926.31	2569.32	2536.49	2715.9	2915.12	2629.51	1690.52	L.D.	H3K27ac
ZP3	7	rs112813264	76170423	rs10281089	76017997	1.02e-05	0.659314	0.208721	-0.321484	58.0582	65.1973	108.896	135.23	88.5969	109.953	219.554	119.869	90.928	L.D.	H3K27ac
ZP3	7	rs3972459	76711775	rs10281089	76017997	0.00515452	-0.474498	-0.0417853	0.318301	107.691	84.3264	102.803	55.7413	82.2039	94.1989	38.5368	80.3991	68.3432	L.D.	H3K27ac
GSAP	7	rs6943424	77641545	rs9641220	77046463	0.0218883	-0.201615	0.0487336	0.105899	479.938	407.17	436.374	343.048	386.109	471.115	276.377	351.091	454.262	L.D.	H3K27ac
LRWD1	7	rs3800985	102088338	rs803087	101922500	0.000115649	0.0483577	0.14813	-0.0868077	321.716	454.653	516.741	400.251	432.569	443.977	437.572	395.605	404.757	L.D.	Both
TMEM140	7	rs3800755	134652446	rs292553	134871348	0.0441711	0.128998	0.0500633	-0.0487926	1078.4	1125.08	1168.23	1155.3	1190.4	1235.76	1978.2	1206.14	1254.13	L.D.	H3K27ac
TMEM140	7	rs3800755	134652446	rs292559	134872063	0.0441711	0.128998	0.0500633	-0.0487926	1078.4	1125.08	1168.23	1155.3	1190.4	1235.76	1978.2	1206.14	1254.13	L.D.	H3K27ac
TMEM140	7	rs3800755	134652446	rs292554	134871385	0.0385621	0.131963	0.0522989	-0.0505633	1069.06	1125.41	1168.23	1155.3	1190.4	1235.76	1978.2	1206.14	1254.13	L.D.	H3K27ac
TMEM140	7	rs3800755	134652446	rs292555	134871402	0.0385621	0.131963	0.0522989	-0.0505633	1069.06	1125.41	1168.23	1155.3	1190.4	1235.76	1978.2	1206.14	1254.13	L.D.	H3K27ac
TMEM140	7	rs3800755	134652446	rs292556	134871423	0.0385621	0.131963	0.0522989	-0.0505633	1069.06	1125.41	1168.23	1155.3	1190.4	1235.76	1978.2	1206.14	1254.13	L.D.	H3K27ac
TMEM140	7	rs3800755	134652446	rs292558	134872003	0.0385621	0.131963	0.0522989	-0.0505633	1069.06	1125.41	1168.23	1155.3	1190.4	1235.76	1978.2	1206.14	1254.13	L.D.	H3K27ac
TMEM140	7	rs3800755	134652446	rs292560	134872207	0.0385621	0.131963	0.0522989	-0.0505633	1069.06	1125.41	1168.23	1155.3	1190.4	1235.76	1978.2	1206.14	1254.13	L.D.	H3K27ac
TMEM140	7	rs3800755	134652446	rs292561	134872276	0.0385621	0.131963	0.0522989	-0.0505633	1069.06	1125.41	1168.23	1155.3	1190.4	1235.76	1978.2	1206.14	1254.13	L.D.	H3K27ac
TMEM140	7	rs3800755	134652446	rs292562	134872660	0.0385621	0.131963	0.0522989	-0.0505633	1069.06	1125.41	1168.23	1155.3	1190.4	1235.76	1978.2	1206.14	1254.13	L.D.	H3K27ac
TMEM140	7	rs3800755	134652446	rs292563	134872842	0.0385621	0.131963	0.0522989	-0.0505633	1069.06	1125.41	1168.23	1155.3	1190.4	1235.76	1978.2	1206.14	1254.13	L.D.	H3K27ac
TMEM140	7	rs3800755	134652446	rs292557	134871775	0.0347734	0.133322	0.052033	-0.05165	1069.06	1125.41	1168.23	1155.3	1193.49	1233.66	1978.2	1206.14	1254.13	L.D.	H3K27ac
WDR91	7	rs6961777	134659163	rs12535318	135241215	0.0128821	-0.047633	0.0276257	-0.0739974	2769.12	2775.77	3191.15	2666.11	2487.59	2278.41	2293.11	2102.77	2318.64	L.D.	H3K27ac
C7orf49	7	rs292581	134882592	rs12535318	135241215	0.00548125	-0.114648	0.0694051	-0.103459	1937.83	2096.82	2229.43	1776.22	1740.72	1485.38	1505.67	1329.3	1164.3	L.J.	H3K27ac
ATP6V0E2	7	rs6960187	149530894	rs354043	149297332	0.0213891	0.124756	0.00324558	-0.0775522	489.081	499.576	471.413	555.216	499.158	492.831	674.463	511.962	556.615	L.J.	H3K27ac
ERICH1	8	rs58923835	666899	rs71512848	638337	0.0236436	0.0452961	-0.0243881	-0.0418828	756.955	735.49	723.076	792.836	744.142	706.32	825.04	703.098	651.237	UnA	H3K27ac
MFHAS1	8	rs11787146	8538102	rs330909	8995387	0.0224225	0.105608	0.0287982	-0.0592007	1277.44	1264.3	1337.17	1414.46	1424.68	1365.09	1573.93	1387.14	1289.78	L.D.	H3K27ac
ALG1L13P	8	rs4342600	8776624	rs1879959	8482539	0.0293007	-0.0752203	0.0273239	-0.114375	30.595	31.5076	33.4431	28.4395	24.7401	20.7325	25.497	30.1296	19.7786	L.J.	H3K27ac
ALG1L13P	8	rs36059156	8781567	rs1879959	8482539	0.00120895	-0.0441126	0.0527051	-0.167209	29.915	31.7636	33.6213	28.8439	25.2803	21.8311	27.1388	22.0485	19.7786	L.D.	H3K27ac
FAM167A	8	rs10095788	10302213	rs4841537	11307572	0.0319399	0.306005	0.443155	-0.215465	144.869	225.722	347.528	181.708	264.077	289.474	223.91	317.803	218.142	UnA	H3K4me1
FAM167A	8	rs57963113	10357535	rs13256690	11338568	0.00148808	-0.233838	0.0580846	0.329811	151.133	204.226	198.832	142.552	241.691	320.827	101.031	208.292	436.886	L.D.	H3K27ac
FAM167A	8	rs35702057	10458653	rs13256690	11338568	0.00123523	0.18834	0.462219	-0.29484	102.897	262.127	303.247	180.604	186.901	256.694	268.606	165.623	147.445	L.D.	H3K27ac
FAM167A	8	rs12679862	10460373	rs9644687	11323025	0.010519	0.308082	0.583291	-0.296733	151.402	292.751	349.129	212.938	283.478	253.768	238.381	278.4	336.447	L.D.	H3K27ac
BLK	8	rs9657518	10467589	rs9644687	11323025	0.0152326	-0.179955	-0.290501	0.151264	3254.21	2307.05	2060.79	2715.64	2450.27	1840.03	1933.21	2075.4	2337.84	L.D.	H3K27ac
BLK	8	rs73201159	10471311	rs9644687	11323025	0.00623559	-0.215072	-0.244497	0.16067	3114.16	2487.07	1826.18	2545.45	2304.7	2086.71	2001.73	2191.74	2689.5	L.D.	H3K27ac
BLK	8	rs62490859	10474110	rs9644687	11323025	0.00250503	-0.241696	-0.247782	0.199239	3070.87	2460.74	1716.66	2585.13	2336.57	2488.28	552.041	1894.98	2689.5	L.D.	H3K27ac
FAM167A	8	rs4484648	10483302	rs4841537	11307572	0.0408096	0.268523	0.465789	-0.184167	143.445	217.054	360.364	166.013	255.603	307.344	225.486	293.85	249.734	UnA	H3K4me1
FAM167A	8	rs4484648	10483302	rs7011778	11416171	0.00543946	-0.185961	-0.498232	0.23506	417.416	236.502	145.504	290.346	256.435	182.442	280.054	258.478	274.751	L.D.	H3K27ac
BLK	8	rs7461950	10569428	rs9657551	11398183	0.0388651	0.0791699	-0.155681	-0.079802	2670	2505.9	1907.84	3021.27	2598.87	1824.8	3280.12	2412.11	966.029	L.D.	H3K27ac
BLK	8	rs6996056	10587265	rs2736345	11352485	0.00618353	0.084363	-0.186878	-0.100681	2775.57	2341.85	1830.94	3059.76	2444.92	1716.18	3290.49	2403.87	837.681	L.D.	H3K27ac
SOX7	8	rs10110552	10615459	rs2736345	11352485	0.0196953	-0.343033	-0.0115183	0.177858	9.95579	9.92052	9.45657	6.82792	7.89018	11.2253	6.77663	9.19286	7.0512	L.D.	H3K27ac
BLK	8	rs11250075	10643759	rs9657551	11398183	0.00157639	0.118791	-0.140841	-0.119149	2590.03	2507.86	1947.74	3155.82	2589.92	1651.29	3368.85	2391.52	984.359	L.D.	H3K27ac
SOX7	8	rs7009841	10665055	rs67390008	11338594	0.0332201	0.000797285	-0.0185462	-0.196863	9.8649	9.89811	9.31629	9.71277	7.92322	6.15739	9.19286	8.86456	4.68871	L.D.	H3K27ac
BLK	8	rs6601527	10665444	rs9644687	11323025	0.0197462	0.150366	-0.0629603	-0.107611	2381.79	2257.92	1977.14	2816.48	2467.44	2055.66	3271.56	2427.5	886.537	L.D.	H3K27ac
BLK	8	rs77797388	10769512	rs2736345	11352485	0.000511012	-0.0311203	-0.353335	0.153803	3142.78	2328.92	1457.14	3082.82	2572.82	2144.82	3106.69	2152.73	3453.84	L.J.	H3K27ac
BLK	8	rs7016066	10790673	rs13276352	11657838	0.00430387	0.195312	0.220359	-0.124703	2174.48	2739.58	3294.03	2715.59	2900.74	3531.3	3178.65	3115.69	3128.2	L.D.	H3K27ac
BLK	8	rs11990550	10797831	rs67390008	11338594	0.000208595	0.232944	0.225255	-0.139289	2132.65	2570.45	3427.6	2629.22	2974.39	3118.56	3341.02	3141.7	2989.81	L.D.	H3K27ac
BLK	8	rs59446076	10861839	rs13276352	11657838	0.000891246	0.16608	0.247129	-0.159684	2284.71	3023.77	3337.93	2742.01	2893.39	3351	3240.16	2786.88	3225.99	L.D.	H3K27ac
BLK	8	rs59446076	10861839	rs67390008	11338594	0.00110107	0.192016	0.222621	-0.130159	2103.76	2878.66	3166.6	2771.49	2707.24	3191.77	2928.93	3129.48	3160.67	L.J.	H3K27ac
BLK	8	rs7846545	10876603	rs67390008	11338594	0.000279156	0.267398	0.207505	-0.152439	2154.16	2649.09	3281.19	2853.83	3009.88	3125.14	3494.3	3087.75	3106.36	L.D.	H3K27ac
FAM167A	8	rs4307299	10876625	rs11786737	11405336	0.0314886	0.289125	-0.0129328	-0.195874	198.571	173.429	195.376	242.609	233.013	143.734	339.352	212.536	148.942	L.D.	H3K4me1
FAM167A	8	rs4307299	10876625	rs2306232	11405341	0.0117891	-0.0190115	-0.0759554	0.223746	204.589	174.249	173.562	181.91	245.12	251.238	147.319	324.575	310.287	L.D.	H3K4me1
BLK	8	rs6601563	10967122	rs67390008	11338594	0.0175247	0.204803	0.191485	-0.0855389	2071.2	2546.43	3154.18	2598.5	2914.08	2980.71	3031.65	3126.2	3382.27	L.D.	H3K27ac
BLK	8	rs11777870	11005549	rs13276352	11657838	0.00904349	-0.134313	0.0464546	0.135657	2820.75	3017.27	3123.79	2456.89	2836.24	3534.32	2152.85	3401.46	3811.72	L.D.	H3K27ac
MTMR9	8	rs13260331	11188743	rs1531576	11338146	0.0261717	-0.000742815	0.041101	-0.0311361	509.919	550.719	571.37	522.335	545.688	530.325	521.205	507.579	497.976	L.D.	Both
MTMR9	8	rs2263511	11233318	rs2306232	11405341	0.0119971	0.0728196	0.0233777	-0.0307982	514.955	509.089	537.31	545.44	543.092	533.633	587.08	555.966	556.753	L.D.	H3K4me1
BLK	8	rs10097252	11273560	rs6983727	11415812	0.00284262	0.162446	0.277229	-0.103821	1933.2	2765	3445.53	2312.2	2651.5	3173.44	2641.72	3048.03	3120.3	L.J.	H3K27ac
BLK	8	rs2280803	11292542	rs1531576	11338146	0.0157648	-0.156786	0.115766	0.0824199	2472.32	2613.44	3198.27	2216.12	2691.11	3151.04	1745.52	2402.67	3165.4	L.D.	Both
BLK	8	rs2280803	11292542	rs6983727	11415812	0.0154862	-0.136552	0.0969928	0.0821734	2509.93	2626.82	3242.48	2283.13	2891.84	3015	1860.49	2587.39	3240.52	L.D.	H3K27ac
BLK	8	rs28448403	11305564	rs67390008	11338594	0.0200446	0.260594	0.184606	-0.0887025	2049.41	2431.91	3107.16	2719.89	3027.81	3033.71	2969.93	3398.58	3674.73	L.D.	H3K27ac
BLK	8	rs11785710	11311023	rs13256690	11338568	9.43e-08	0.121087	0.0936561	-0.204362	2683.22	2846.02	3149.05	3203.97	2729.31	2561.86	2897.41	2437.16	1696.76	L.J.	H3K27ac
BLK	8	rs11785710	11311023	rs1531576	11338146	0.00304139	-0.223331	0.094796	0.107788	2523.33	2784.43	3163.02	2222.07	2593.36	3210.95	1605.47	2235.67	2809.18	L.J.	Both
BLK	8	rs11773929	11312861	rs2306232	11405341	0.00780704	-0.106103	-0.0239965	-0.0991412	3140.5	3014.19	2938.44	2719.44	2556.08	2208.14	1795.49	2279.4	1468	L.J.	H3K4me1
BLK	8	rs11250139	11331046	rs6983727	11415812	0.00293033	-0.16888	0.0778226	0.10194	2766.41	2875.08	3156.84	2215.4	2709.55	3194.75	1817.1	2730.59	3059.13	L.D.	H3K27ac
BLK	8	rs17799348	11333521	rs1531576	11338146	0.00318467	-0.198625	0.0927831	0.100522	2789.27	2917.22	3019.18	2104.75	2557.71	3338.51	1749.46	2461.01	3023.06	L.D.	Both
BLK	8	rs4841550	11389224	rs2306232	11405341	1.07e-06	0.058801	0.0278528	-0.157071	2825.49	3088.29	2884.33	2946.01	2613.53	2341.8	3103.6	2594.03	1669.15	L.J.	H3K4me1
BLK	8	rs4841550	11389224	rs11786737	11405336	1.88e-06	-0.210545	0.00549639	0.161305	2846.77	3009.32	3136.82	2389.17	2788.86	3032.91	1825.23	2828.02	3593.68	L.J.	H3K4me1
BLK	8	rs4841550	11389224	rs67390008	11338594	0.00150227	-0.167187	0.0506186	0.10932	2754.69	3141.3	3018.5	2342.54	2758.71	3118.4	1975.59	2731.87	3376.86	L.J.	H3K27ac
BLK	8	rs3808499	11406900	rs9657551	11398183	0.0048644	-0.00238421	-0.100908	-0.101516	3056.15	2744.1	2320.49	3146.94	2544.96	2091.82	2857.13	2337.16	1598.75	L.J.	H3K27ac
BLK	8	rs11250147	11414013	rs13256690	11338568	0.000188576	0.0961143	0.0383271	-0.145927	3142.73	2677.02	2984.99	2736.66	2756.16	2489.69	3125.84	2760.68	1814.07	L.D.	H3K27ac
BLK	8	rs10098664	11417493	rs13256690	11338568	8.05e-05	-0.0216151	0.0466746	-0.139935	3300.33	3002.99	3215.97	2922.76	2752.53	2601.37	2789.27	2286	1667.23	L.J.	H3K27ac
FAM167A	8	rs11784941	11486220	rs13256690	11338568	0.0160766	0.185782	0.400856	-0.243984	112.061	229.741	293.499	180.728	201.52	238.066	210.873	156.498	169.527	L.D.	H3K27ac
BLK	8	rs17153585	11504870	rs13256690	11338568	0.00105846	-0.0993516	-0.372544	0.181812	2513.99	2938.31	1876.02	3060.02	2566.51	2028.41	2960.8	2766.45	2842.62	L.D.	H3K27ac
BLK	8	rs4631422	11517578	rs2736345	11352485	0.00855816	-0.0104232	-0.176657	-0.1062	3127.27	2696.08	1333.52	3100.59	2331.98	1827.26	3071.84	2121.32	1342.46	L.D.	H3K27ac
BLK	8	rs12550668	11579954	rs7011778	11416171	0.0292187	0.207856	0.238314	-0.0808031	1782.22	2342.39	2928.11	2050.29	2497.64	2888.4	2712.93	2948.14	3108.21	L.D.	H3K27ac
FAM167A	8	rs7826055	11611723	rs2306232	11405341	0.0320871	-0.338243	-0.00384034	0.200338	239.159	247.779	246.75	180.38	241.569	243.423	118.196	168.786	250.153	L.D.	H3K4me1
NEIL2	8	rs1062219	11616410	rs9644687	11323025	0.0246228	-0.0168983	0.0281865	-0.0428903	633.073	619.77	665.026	590.954	589.499	641.069	600.737	556.917	498.289	L.D.	H3K27ac
NEIL2	8	rs1062219	11616410	rs2306232	11405341	0.0243518	-0.0114971	0.0103914	-0.0324208	619.91	635.002	623.932	604.852	585.743	589.632	609.021	568.911	546.779	L.D.	H3K4me1
NEIL2	8	rs1062219	11616410	rs13276352	11657838	0.00403047	-0.071973	0.0308521	0.0518023	624.969	631.814	664.952	570.304	622.898	702.603	541.554	619.64	665.742	L.D.	H3K27ac
NEIL2	8	rs12825	11616547	rs1531576	11338146	0.000399199	-0.0220885	-0.0444792	0.0503074	611.083	571.215	563.899	598.914	599.198	599.451	587.196	596.876	652.236	L.D.	Both
NEIL2	8	rs12825	11616547	rs67390008	11338594	0.0158704	0.00841124	-0.0241387	0.0345457	593.088	567.921	585.604	595.973	602.246	596.348	594.281	633.177	659.777	L.D.	H3K27ac
FDFT1	8	rs804274	11625205	rs9657551	11398183	0.0327771	0.0525731	0.0360506	-0.0344965	7534.5	8315.69	8507.64	8365.63	8196.02	8177.23	8588.1	8476.1	8042.45	L.D.	H3K27ac
FDFT1	8	rs804274	11625205	rs2736345	11352485	0.00575923	0.0584601	0.0523061	-0.0442652	7580.27	8138.42	8489.3	8235.8	8289.34	8311.13	8620.05	8452.11	7823.04	L.D.	H3K27ac
FDFT1	8	rs804260	11631906	rs9644687	11323025	0.00682981	0.048099	0.0591174	-0.0484913	7649.47	8296.35	8060	8282.17	8487.61	7959.88	8572.62	8334.95	7725	L.J.	H3K27ac
CTSB	8	rs10503424	11653825	rs2736345	11352485	0.0433651	0.113954	0.078742	-0.0708565	1153.63	1287.95	1172.81	1234.35	1289.27	1233.28	1442.23	1369.24	1242.69	L.D.	H3K27ac
CTSB	8	rs10503424	11653825	rs2618444	11338370	0.0100113	0.119025	0.120446	-0.0947835	1148.44	1328.25	1049.23	1222.97	1291.2	1349.72	1446.64	1333.38	1200.28	L.D.	Both
CTSB	8	rs10503424	11653825	rs1531576	11338146	0.00503468	-0.0214867	-0.127379	0.0835464	1415.84	1233.42	1108.04	1325.69	1271.42	1206.35	1342.36	1382.76	1457.82	L.D.	Both
CTSB	8	rs10503424	11653825	rs67390008	11338594	0.0101559	0.0164975	-0.103202	0.0766944	1324.53	1197.94	1051.82	1282.52	1241.53	1244.22	1347.9	1428.45	1458.49	L.D.	H3K27ac
BLK	8	rs2686200	11664540	rs13256690	11338568	0.000170344	0.101176	0.023378	-0.147785	2750.99	2820.94	2889.55	3195.32	2700.79	2420.08	3300.46	2561.55	1933.41	L.J.	H3K27ac
BLK	8	rs1736070	11665805	rs13256690	11338568	5.25e-05	0.0986564	0.125382	-0.164125	3398.72	2913.73	3330.32	2770.64	2698.58	2713.76	3085.29	2704.42	2053.32	L.J.	H3K27ac
BLK	8	rs7818816	11673033	rs11786737	11405336	0.000342679	0.217491	0.224192	-0.150123	2191.11	2769.72	3433.39	2803.27	2939.9	3161.92	2825.5	3063.97	2967.49	L.D.	H3K4me1
BLK	8	rs7818816	11673033	rs2306232	11405341	0.00133367	-0.00532074	-0.171999	0.146308	3042.94	2455.36	2153.26	2878.14	3082	2634.64	2939.57	3063.97	2962.76	L.D.	H3K4me1
FDFT1	8	rs34120986	11689763	rs11786737	11405336	0.0261295	-0.0183022	0.0289843	-0.032505	8291.49	8741.92	8706.96	8154.82	8325.1	8042.97	8063.32	7819.75	7104.83	L.D.	H3K4me1
FDFT1	8	rs34120986	11689763	rs1531576	11338146	0.00319248	0.000898553	0.0229894	-0.0402149	8021.15	8689.67	8610.5	8156.56	8304.97	8089.48	8407.64	7829.87	7242.39	L.D.	Both
NEIL2	8	rs34120986	11689763	rs2736345	11352485	0.0127033	-0.066315	-0.0333148	0.0398844	631.057	600.302	591.962	576.375	603.277	589.449	543.168	598.577	557.173	L.D.	H3K27ac
FDFT1	8	rs34120986	11689763	rs2618444	11338370	0.0472342	-0.0581463	-0.0230562	0.0312479	8630.04	8550.02	7802.53	8189.59	8247.36	8209.27	7611.65	8145.22	8188.49	L.D.	Both
CTSB	8	rs1293315	11690422	rs9657551	11398183	0.0206285	0.169622	0.0886482	-0.0713439	1034.98	1080.89	1348.85	1286.88	1340.58	1308.53	1440.56	1402.91	1262.53	L.D.	H3K27ac
FAM167A	8	rs11250168	11691142	rs9644687	11323025	0.0159316	0.268695	0.564167	-0.280508	155.987	294.655	344.086	197.373	278.485	248.144	334.025	287.113	279.23	L.D.	H3K27ac
BLK	8	rs11250169	11699408	rs7011778	11416171	0.0367608	0.0274256	0.256881	-0.0800866	1799.57	2731.3	3407.92	2012.48	2716.67	2972.57	2200.61	2334.4	2693.53	L.D.	H3K27ac
BLK	8	rs11250169	11699408	rs2736345	11352485	0.0147679	-0.12073	-0.38565	0.0909361	3468.27	2582.54	1508.63	3122.69	2366.62	1477.99	2744.07	2357.56	1832.88	L.D.	H3K27ac
BLK	8	rs11250169	11699408	rs2618444	11338370	0.0113782	-0.116903	-0.415524	0.101132	3384.44	2536.28	894.034	3057.46	2250.97	1525.2	2725.98	2297.37	1695.1	L.D.	Both
BLK	8	rs1293291	11710301	rs1531576	11338146	0.0180122	-0.0540078	0.0854484	0.0874198	2224.54	2445.81	2628.11	2073.03	2544.21	2946.87	1894.63	2661.53	3334.66	L.D.	Both
BLK	8	rs1293291	11710301	rs7011778	11416171	0.039608	-0.0178149	0.0625577	0.078343	2276.58	2395.93	2406.99	2049.4	2478.86	2882.81	1903.93	2810.97	3191.83	L.D.	H3K27ac
BLK	8	rs76120569	11737597	rs67390008	11338594	0.000363667	0.219295	0.214337	-0.144605	2195.43	2713.56	3362.53	2650.18	2874.04	3131.28	3347	4739.88	2741.91	L.J.	H3K27ac
CTSB	8	rs2645402	11748792	rs13276352	11657838	0.0127003	-0.10455	-0.0102835	0.0935535	1363.81	1394.95	1982.84	1274.17	1306.7	1401.63	1083.77	1475.67	1411.47	L.J.	H3K27ac
MTMR9	8	rs28447271	11827392	rs2306232	11405341	0.0102167	0.0554636	0.0237345	-0.0354204	526.98	523.409	539.141	543.522	538.578	538.885	578.767	543.78	511.687	L.D.	H3K4me1
BLK	8	rs7836456	11829175	rs7011778	11416171	0.0049267	-0.254812	-0.000375773	0.106493	2923.77	3184.37	3093.9	2328.29	2659.55	2928.81	1911.2	2221.56	2981.75	L.D.	H3K27ac
FAM167A	8	rs7836608	11829308	rs9657551	11398183	0.0175081	0.18586	0.56854	-0.225379	150.966	268.934	373.251	168.362	274.154	343.497	254.69	223.184	271.359	L.D.	H3K27ac
BLK	8	rs35283519	11831661	rs11786737	11405336	0.00144111	0.19725	0.231312	-0.121841	2131.79	2675.51	3699.66	2660.24	2921.63	3002.55	2921.33	3262.79	3320.71	L.D.	H3K4me1
BLK	8	rs35283519	11831661	rs2306232	11405341	0.0042254	0.0259232	-0.189056	0.110209	2995.04	2437.87	1999.44	2907.26	2941.94	2535.12	3187.46	3288.46	3002.73	L.D.	H3K4me1
FAM167A	8	rs4604485	11851156	rs9657551	11398183	0.0161146	0.206904	0.545492	-0.223457	148.732	273.468	400.729	172.387	259.078	308.521	241.774	285.432	269.063	L.D.	H3K27ac
BLK	8	rs35885043	11859080	rs13276352	11657838	0.00192647	0.16147	0.247128	-0.15044	2263.3	3102.43	3167.93	2795.49	2845.91	3315.45	3051.58	2935.07	3440.41	L.D.	H3K27ac
BLK	8	rs9772997	11895484	rs2306232	11405341	0.00966439	-0.0510936	-0.000633255	-0.0935755	3076.75	2985.07	2775.69	2982.21	2848.43	2585.03	2724.41	2288.09	1867.82	L.D.	H3K4me1
BLK	8	rs61659589	12034348	rs2618444	11338370	0.0045846	-0.0868305	-0.400677	0.13469	3199.32	2162.57	1722.35	2930.8	2413.5	1234.87	2344.62	2435.46	2552.38	L.D.	Both
BLK	8	rs373087924	12072236	rs7011778	11416171	0.0434468	0.173478	0.207625	-0.0798109	1933.64	2511.33	2973.99	2308.19	2611.13	2986.53	2779.84	3108.41	3102.01	L.D.	H3K27ac
FAM167A	8	rs373535866	12084752	rs9644687	11323025	0.0157672	-0.224821	0.241721	0.246718	218.098	269.484	362.012	159.675	306.765	214.622	137.423	293.334	430.21	L.D.	H3K27ac
FAM167A	8	rs552252798	12147653	rs9657551	11398183	0.0154001	0.180613	0.575565	-0.179667	145.169	252.847	420.849	165.554	297.817	354.917	201.441	263.918	302.289	L.D.	H3K27ac
BLK	8	rs375084528	12149078	rs2306232	11405341	0.0037581	-0.0134709	-0.00145426	-0.0998841	3059.13	2939.1	2815.23	2923.18	2845.91	2505.66	2936.58	2415.79	1907.47	L.D.	H3K4me1
BLK	8	rs375084528	12149078	rs11786737	11405336	0.000346421	-0.164664	0.0226867	0.119798	2890.85	2909.99	3111.25	2514.29	2915.94	3198.82	2098.86	2679.93	3681.7	L.D.	H3K4me1
BLK	8	rs142533000	12169240	rs7011778	11416171	0.00500016	-0.214442	-0.00449141	0.110054	3567.07	2870.46	2957.1	2304.44	2809.21	3054.45	1972.54	2414.28	2990.07	L.D.	H3K27ac
FAM167A	8	rs137919848	12179666	rs9657551	11398183	0.00739106	0.130703	0.626917	-0.194071	149.348	293.38	434.981	156.933	260.544	430.281	193.906	253.894	303.412	L.D.	H3K27ac
FAM167A	8	rs2739980	12242468	rs13256690	11338568	0.00296562	0.167839	0.484107	-0.258051	107.982	247.641	298.894	134.317	219.965	269.615	253.412	147.609	171.267	L.D.	H3K27ac
ARMC1	8	rs57516975	66623227	rs10504389	66556187	0.00890826	-0.0469575	-0.0232464	0.0255141	1447.82	1426.47	1476.28	1408.85	1401.33	1283.66	1336.11	1393.13	1393.81	L.D.	H3K27ac
MTFR1	8	rs7011042	66960324	rs10504389	66556187	0.00156932	0.0513504	0.146322	-0.082287	392.669	443.715	874.242	414.146	424.618	482.828	433.86	443.053	446.475	L.D.	H3K27ac
ZBTB10	8	rs11985643	81514122	rs717340	81046850	0.0264426	-0.00966588	0.0166764	-0.107502	387.798	398.435	395.243	364.056	367.172	307.961	477.903	118.055	300.583	L.D.	H3K27ac
ZBTB10	8	rs11985643	81514122	rs6473199	81014719	0.0306705	0.0100498	0.038931	-0.10466	377.137	398.288	399.175	349.651	363.901	342.925	477.903	117.997	264.101	L.D.	H3K4me1
ZBTB10	8	rs11985643	81514122	rs6473205	81047430	0.00914186	0.0250318	0.0357555	-0.125977	378.8	397.497	400.695	378.269	356.493	334.809	477.903	117.997	264.101	L.D.	H3K27ac
PAG1	8	rs12677218	82036542	rs7824819	82042630	0.000997251	0.0307202	-0.100973	0.134545	1562.73	1430.71	1279.78	1631.34	1671.03	1779.57	1655.83	2038.82	2187.81	L.J.	H3K27ac
PAG1	8	rs543086944	82041470	rs62516114	81047157	0.002306	-0.0874544	0.0853716	-0.239619	1684.4	1831.01	1806.17	1629.04	1495.92	1029.95	1184.45	1135.7	173.673	L.D.	H3K27ac
PAG1	8	rs543086944	82041470	rs6473205	81047430	0.0422106	-0.0123769	0.0371979	-0.105502	1677.86	1686.38	1777.26	1652.66	1637.89	1510.17	1581.53	1086.17	1013.76	L.D.	H3K27ac
PAG1	8	rs10088394	82045215	rs6473199	81014719	0.0492279	0.0515459	-0.0538132	0.0896732	1590.48	1605.27	1437.15	1830.46	1969.93	2091.69	1753.78	2030.35	2047	L.D.	H3K4me1
C8orf37	8	rs13270004	96273255	rs7008499	96106724	0.00810762	0.184194	0.0264422	-0.0729346	87.7077	88.8913	91.135	109.007	97.6033	96.1268	137.924	106.83	98.1679	L.J.	H3K27ac
C8orf37	8	rs4734305	96344427	rs2514553	96250660	0.022105	0.00400653	-0.0346316	0.0528285	92.5871	89.1358	86.3962	90.7614	91.7661	93.249	90.7628	99.8893	105.368	L.D.	H3K27ac
UBR5	8	rs4734637	103549379	rs2514652	105291520	0.00944298	-0.0821204	-0.0269837	0.0282058	9306.71	9180.58	8958.08	9123.34	8877.63	8958.52	7916.29	8358.56	8577.88	L.D.	H3K27ac
KLF10	8	rs2436886	103577919	rs28496103	103550211	0.0475256	0.00659375	-0.0623836	0.0367638	1750.12	1727.28	1567.15	1783.26	1746.83	1690.99	1842.85	1873.68	1892.51	L.J.	Both
SLC25A32	8	rs10096928	104252983	rs2511714	103578874	0.0231591	0.00260754	-0.021034	0.0216268	1247.77	1236.65	1205.48	1248.03	1237.01	1239.01	1241.98	1304.04	1298.43	L.D.	H3K27ac
DCAF13	8	rs2575700	104367673	rs2436888	103577024	0.0437093	0.0650853	0.0420077	-0.0225416	1660.62	1545.95	1750.69	1622.61	1652.38	1643.84	1735.86	1736.59	1723.55	L.D.	H3K27ac
DCAF13	8	rs3134280	104461878	rs2514652	105291520	0.0199715	-0.000520491	0.0163417	-0.0195126	1720.11	1710.68	1774.19	1696.97	1718.81	1693.14	1695.3	1666.43	1629.89	L.J.	H3K27ac
DPYS	8	rs2669425	105395583	rs2514652	105291520	0.0429001	-0.0151502	0.467484	-0.261346	1.57799	4.71972	7.81388	3.31334	3.28155	3.92513	2.55856	2.75214	2.42663	L.D.	H3K27ac
PKHD1L1	8	rs7014912	109871747	rs1457288	110534775	0.00680266	0.101499	0.545775	-0.0972043	100.818	187.412	262.395	113.459	178.681	272.676	120.069	190.064	250.094	L.D.	H3K27ac
PKHD1L1	8	rs60117247	110721855	rs1457288	110534775	0.0378347	0.0657184	0.535426	-0.0830388	104.413	186.692	300.367	113.963	181.144	252.609	74.0329	172.451	283.438	L.D.	H3K27ac
PUF60	8	rs11984715	144114022	rs113990650	144631342	0.00475228	0.0206911	0.00886963	-0.0205444	2647.37	2683.19	2700.9	2724.71	2679.31	2584.62	2732.33	2690.46	2616.4	L.J.	H3K27ac
PUF60	8	rs11984715	144114022	rs35228013	144631474	0.00323958	0.0327376	0.0107033	-0.0172556	2611.89	2659.45	2686.01	2730.31	2720.27	2672.9	2762.66	2708.33	2687.99	L.J.	H3K27ac
GSDMD	8	rs1809148	144663075	rs35228013	144631474	0.000112075	0.153369	0.0161961	-0.10518	1175.04	1171.8	1211.55	1351.93	1276.41	1094.47	1510.2	951.993	1080.97	L.J.	H3K27ac
TSTA3	8	rs79254729	144713000	rs35228013	144631474	0.00254013	0.0171315	-0.00248458	-0.0493392	939.96	951.537	933.939	1008.28	908.43	893.35	1038.78	835.662	798.661	L.D.	H3K27ac
LY6E	8	rs11781090	144871633	rs9324547	142412981	0.0146149	0.0966362	0.0975717	-0.0639791	5355.62	6230.83	5959.33	6031.01	6299.34	6358.45	6587.95	6361.19	6221.96	L.D.	Both
PLEC	8	rs138885737	144971122	rs11783799	145008560	0.0236436	-0.0807601	-0.137068	0.0645519	2629.8	2333.59	1902.43	2351.76	2313.14	2079.29	2493.87	2344.05	2157.78	L.D.	H3K27ac
PDCD1LG2	9	rs62556118	5515990	rs1759402	6680477	0.00206824	-0.0505591	-0.156142	0.119213	278.956	206.497	189.093	240.666	238.05	226.624	245.915	235.589	273.549	L.J.	H3K27ac
GLDC	9	rs10758800	6621684	rs1759402	6680477	0.0275257	-0.108396	0.0539574	0.158507	1621.77	1724.67	1853.8	1064.4	1985.44	2078.36	316.234	2060.78	3046.03	L.D.	H3K27ac
GLDC	9	rs10975705	6625560	rs10122451	6721868	0.0370161	0.264842	0.113845	-0.126707	1530.54	1769.88	1704.94	1930.23	1945.7	2151.11	2815.43	2131.02	1892.15	L.D.	H3K27ac
GLDC	9	rs28590049	6691154	rs934854	6631611	0.0179717	-0.0513166	0.0341397	0.151884	1781.77	1776.54	2203.69	1698.73	1993.45	2518.24	1666.73	2090.43	3320.54	L.J.	H3K27ac
KDM4C	9	rs2890733	7008732	rs10122451	6721868	0.0469801	-0.0403919	-0.0492822	0.0272927	1422.31	1367.6	1345.35	1386.69	1358.23	1270.13	1307.8	1360.28	1289.62	L.D.	H3K27ac
TTC39B	9	rs758206504	15207981	rs10961965	15296355	0.00506358	0.0254209	-0.514672	0.133864	88.9824	64.3858	28.6042	104.65	73.9907	45.4614	103.256	85.0107	57.3666	L.D.	H3K27ac
TTC39B	9	rs1215121	15284730	rs10121558	15296674	1.28e-05	0.007714	0.142636	-0.23819	111.925	91.4026	107.791	98.7968	89.2227	101.429	100.407	75.4917	46.6637	L.D.	H3K27ac
APTX	9	rs2297216	33025503	rs2774272	33141603	0.043507	0.020372	-0.0177955	0.0209661	988.645	971.892	961.643	1031.48	1017.51	1013.22	989.205	1109.77	1058.04	L.J.	H3K27ac
APTX	9	rs2297216	33025503	rs2770807	33141752	0.043507	0.020372	-0.0177955	0.0209661	988.645	971.892	961.643	1031.48	1017.51	1013.22	989.205	1109.77	1058.04	L.J.	H3K27ac
APTX	9	rs2297216	33025503	rs2770808	33142412	0.043507	0.020372	-0.0177955	0.0209661	988.645	971.892	961.643	1031.48	1017.51	1013.22	989.205	1109.77	1058.04	L.J.	H3K27ac
DNAJA1	9	rs510380	33098867	rs3780486	33139453	0.0377071	0.0265422	-0.0342193	0.0258706	6349.03	6134.67	5866.62	6482.6	6441.46	6427.07	6686.27	6887.55	6717.18	L.D.	H3K27ac
SMU1	9	rs7467141	33099497	rs2774272	33141603	0.01767	-0.0495946	-0.0210913	0.0174999	2576.36	2555.44	2456.36	2476.36	2480.89	2455.07	2229.03	2341.84	2393.52	L.D.	H3K27ac
SMU1	9	rs7467141	33099497	rs2770807	33141752	0.01767	-0.0495946	-0.0210913	0.0174999	2576.36	2555.44	2456.36	2476.36	2480.89	2455.07	2229.03	2341.84	2393.52	L.D.	H3K27ac
SMU1	9	rs7467141	33099497	rs2770808	33142412	0.01767	-0.0495946	-0.0210913	0.0174999	2576.36	2555.44	2456.36	2476.36	2480.89	2455.07	2229.03	2341.84	2393.52	L.D.	H3K27ac
B4GALT1	9	rs4562421	33101067	rs7868663	33141229	0.000743418	0.0238883	-0.105345	-0.128247	5251.65	4794.23	4234.5	5338.84	4373.28	3351.42	4922.3	4144.54	1919.7	L.D.	H3K27ac
B4GALT1	9	rs7865362	33117965	rs7873182	33142170	0.041802	0.0274991	-0.173268	-0.0569852	5326.7	4453.1	3447.62	5258.83	4427.53	3366.37	5889.7	4313.11	3048.42	L.J.	H3K27ac
NFX1	9	rs500278	33389430	rs2774272	33141603	0.0372474	0.0529538	0.00555746	-0.0216408	1938.65	1945.15	1957.96	2026.25	1983.89	1974.52	2146.47	2187.52	1939.74	L.D.	H3K27ac
NFX1	9	rs500278	33389430	rs2770807	33141752	0.0372474	0.0529538	0.00555746	-0.0216408	1938.65	1945.15	1957.96	2026.25	1983.89	1974.52	2146.47	2187.52	1939.74	L.D.	H3K27ac
NFX1	9	rs500278	33389430	rs2770808	33142412	0.0372474	0.0529538	0.00555746	-0.0216408	1938.65	1945.15	1957.96	2026.25	1983.89	1974.52	2146.47	2187.52	1939.74	L.D.	H3K27ac
NOL6	9	rs10813989	33506248	rs7868663	33141229	0.027775	-0.0126285	0.00712651	-0.023499	1541.24	1563.76	1560.91	1537.65	1529.88	1481.58	1515.2	1430.37	1407.89	L.D.	H3K27ac
NOL6	9	rs10813989	33506248	rs2774272	33141603	0.0193521	-0.00884349	0.0110294	-0.0247973	1529.29	1565.31	1567.14	1545.51	1524.11	1495.99	1511.85	1446.95	1404.8	L.D.	H3K27ac
NOL6	9	rs10813989	33506248	rs2770807	33141752	0.0193521	-0.00884349	0.0110294	-0.0247973	1529.29	1565.31	1567.14	1545.51	1524.11	1495.99	1511.85	1446.95	1404.8	L.D.	H3K27ac
NOL6	9	rs10813989	33506248	rs2770808	33142412	0.0193521	-0.00884349	0.0110294	-0.0247973	1529.29	1565.31	1567.14	1545.51	1524.11	1495.99	1511.85	1446.95	1404.8	L.D.	H3K27ac
GRHPR	9	rs67294455	37422522	rs10814506	37104398	0.0267631	0.0158244	-0.0425796	0.0517118	4061.07	4027.15	3774.04	4300.99	4332.38	4268.44	4027.57	4441.67	4843.45	L.J.	Both
GRHPR	9	rs2235096	37425242	rs10121384	36968880	0.0133331	0.0120027	0.0421692	-0.0593618	4199.27	4076.99	4509.96	4624.86	4197.35	4115.32	4825.01	3668.57	3646.6	L.D.	H3K27ac
NMRK1	9	rs34835118	77663239	rs3758189	77701908	0.0457239	0.0426725	-0.249213	-0.0700585	327.336	264.505	202.593	348.273	245.989	171.367	369.008	236.484	186.212	L.D.	H3K27ac
DAPK1	9	rs2378752	90167514	rs10512187	90170885	0.0151956	0.271077	0.0929702	-0.156965	1886.98	1900.44	2197.9	2217.15	2277.06	1970.4	3272.17	2382.39	2246.45	L.J.	H3K27ac
SYK	9	rs2780711	93520363	rs1333632	93567732	0.0400446	-0.0593195	-0.185322	0.0522459	4224.92	3756.63	2518.4	4391.94	3571.42	3226.87	3529.54	3541.19	3262	L.D.	H3K27ac
ROR2	9	rs9409450	94416335	rs7046316	93570602	0.0128832	-0.125115	0.158657	-0.345778	9.65162	10.9189	13.2792	7.66823	6.79982	5.29684	7.85952	5.32682	0.499475	L.D.	H3K27ac
CORO2A	9	rs4610873	100934033	rs7042169	100865462	0.0107078	0.614439	0.282854	-0.367233	33.3729	59.4111	67.6024	73.8699	74.3032	49.3197	103.402	104.338	52.0976	L.D.	H3K27ac
CORO2A	9	rs9776328	101032128	rs12552242	100866201	0.038111	0.197381	-0.312488	0.320867	60.3789	49.6269	28.4353	70.9486	75.1391	45.4794	92.9844	149.101	135.247	L.D.	H3K27ac
TGFBR1	9	rs6478974	101874403	rs12552242	100866201	0.0104718	-0.0148636	0.0590792	-0.0570827	874.257	919.454	919.855	871.641	889.239	872.062	847.28	804.988	735.078	L.D.	H3K27ac
2018-12-01	9	rs1335334	117909793	rs4979511	117970100	0.0265087	-0.14931	0.402357	0.452063	15.6475	37.6748	49.475	15.3995	46.3364	106.236	14.9474	107.249	125.526	L.D.	H3K27ac
2018-12-01	9	rs10817728	117983403	rs10982606	117970918	0.0342965	0.675053	0.0960013	-0.344985	15.7298	26.3509	32.7294	56.8316	37.8296	28.7068	80.0769	52.2627	29.5139	L.D.	H3K27ac
TTLL11	9	rs13295747	124685499	rs10760192	124602306	0.0468147	0.117376	0.0443448	-0.0502837	47.3564	47.1887	53.0394	50.3366	48.9348	48.2964	55.0316	56.2215	51.498	UnA	H3K4me1
NEK6	9	rs10760349	127066277	rs10986262	126936913	0.0372525	0.0700037	0.0420179	-0.0513121	5216.39	4994.99	6093.33	5328.97	5427.6	5089.75	5897.84	5551.28	3960.43	L.D.	H3K27ac
NEK6	9	rs10760349	127066277	rs7854271	126936483	0.0314996	0.0746315	0.039805	-0.0488612	5197.1	5082.41	5905.87	5353.79	5334.2	5485.53	5962.48	5548.61	5271.84	L.D.	H3K27ac
SLC27A4	9	rs7849975	131183103	rs7853429	130955306	0.026466	0.141764	-0.00953678	-0.0644905	356.267	357.881	346.443	428.084	373.254	367.518	401.836	383.815	396.387	L.D.	H3K27ac
VAV2	9	rs2265520	136790282	rs34734044	136766111	0.0449492	0.0444257	-0.00303509	-0.0363006	2415.55	2284.32	2262.09	2464.51	2395.37	2475.48	2595.61	2322.31	2780.25	L.D.	H3K27ac
BRD3	9	rs56195655	137717327	rs2519788	136766832	0.0446722	-0.127107	-0.0121021	0.0505812	685.347	664.024	650.424	518.461	612.191	642.578	608.183	600.227	600.295	L.D.	H3K27ac
NET1	10	rs201136225	5412815	rs4287254	5888141	0.03991	-0.00312594	0.0150456	-0.0307521	854.089	872.42	874.632	846.611	836.759	824.528	855.696	822.127	759.594	L.D.	H3K27ac
GDI2	10	rs12570524	5755832	rs1983890	6178614	0.0148199	-0.0651122	-0.00875444	0.0285976	9874.42	9766.04	9670.3	9252.93	9371.67	9818.78	8673.42	9189.04	7927.72	L.D.	H3K27ac
GDI2	10	rs12570524	5755832	rs12219630	6177626	0.0278799	-0.0642844	-0.00894543	0.0245835	9874.58	9773.94	9700.64	9273.4	9397.91	9584.15	8487	9288.94	8989.23	L.D.	H3K27ac
GDI2	10	rs12570881	5815194	rs4287254	5888141	0.000208785	-0.0669292	-0.0319951	0.0418633	10050	9684.96	9421.4	9322.59	9340.65	9535.89	8967.77	9622.44	10311.7	L.D.	H3K27ac
RBM17	10	rs7904213	6148897	rs4287254	5888141	0.0354716	-0.00766678	0.00653804	-0.0207356	2702.33	2723.28	2729.09	2690.85	2658.34	2626.93	2639.67	2600.48	2441.41	L.D.	H3K27ac
USP6NL	10	rs11257255	11735559	rs11257521	12120445	0.0183531	-0.193297	-0.0438942	0.0947719	1240.38	1192.39	1152.86	1127.82	1091.62	1132.91	209.63	947.456	1248.55	L.D.	H3K27ac
PHYH	10	rs10752292	13347821	rs11257521	12120445	0.0245168	0.200741	0.0802563	-0.0809084	169.156	192.522	251.443	256.616	232.723	226.464	263.369	258.944	243.238	L.D.	H3K27ac
HSPA14	10	rs1110129	14340610	rs10796213	14686886	0.00929504	-0.00205085	0.0330538	-0.0234491	963.765	989.004	1045.59	963.706	965.799	960.927	952.189	952.717	960.673	L.D.	H3K4me1
FAM107B	10	rs35748092	14723108	rs12785149	14687426	0.0490747	0.108673	0.0561166	-0.0529402	3516.33	3658.74	3851.24	4054.9	4089.58	4221.44	4503.5	3871.56	4002.92	L.D.	H3K4me1
PDSS1	10	rs1780196	27009334	rs2992257	26734587	0.0264669	0.0823785	0.0766592	-0.0411146	337.191	343.737	440.279	378.041	386.03	412.237	407.897	400.229	411.045	L.D.	H3K27ac
PDSS1	10	rs1780196	27009334	rs2992258	26737883	0.0264669	0.0823785	0.0766592	-0.0411146	337.191	343.737	440.279	378.041	386.03	412.237	407.897	400.229	411.045	L.D.	H3K27ac
LRRC37A6P	10	rs7079276	27260630	rs1144508	27533466	0.0238951	-0.329409	-0.0793418	0.159235	24.3789	15.0284	14.5901	11.8431	13.781	14.6256	8.57303	10.9266	12.5272	L.D.	H3K27ac
SVILP1	10	rs10826863	31043732	rs7924137	31040092	0.00370354	-0.0888697	-0.10657	0.154164	16.025	16.9444	12.8037	15.7368	16.872	17.5275	12.5715	18.5467	21.477	S.A.	H3K27ac
RET	10	rs12411293	43470842	rs2075913	43622368	0.0120661	-0.947618	-0.0736811	0.448417	4.76668	3.37166	3.44853	1.42915	2.30583	3.3219	0	2.24582	1.69261	L.D.	H3K4me1
TIMM23B	10	rs2805306	51782553	rs56214455	47642358	0.00369039	0.0812498	0.0759173	-0.0479329	261.8	284.493	269.727	296.721	310.519	306.944	317.597	310.293	306.024	O.T.	H3K27ac
STOX1	10	rs7100744	70400510	rs187752584	70587833	0.0142799	0.166192	0.625406	0.310815	4.01649	7.93483	10.99	3.31591	15.6415	21.8009	0	17.1612	32.2843	UnA	H3K27ac
STOX1	10	rs12782113	70689052	rs187752584	70587833	0.00101061	-0.106864	0.627809	0.404624	4.40808	7.58626	15.351	3.51601	12.6991	21.4901	1.61165	17.3361	6.41545	UnA	H3K27ac
ASCC1	10	rs3312	73856984	rs4746105	73744999	0.0101054	-0.00620594	0.0164578	-0.0370917	1160.97	1196.41	1171.15	1161.82	1120.72	1127.97	1216.66	1074.07	1027.98	L.D.	H3K27ac
LIPA	10	rs3892343	91001190	rs1359376	91646981	0.0299796	0.0131581	-0.0260506	0.0506235	1967.32	1877.35	1880.95	1957.75	2012.89	2062.28	2004.72	2236.71	2167.07	L.D.	H3K27ac
CC2D2B	10	rs7070798	97324127	rs7099844	97506042	0.0213492	0.143123	0.0418015	-0.0766421	45.4262	44.3687	49.8259	53.4788	50.2232	48.6761	54.5159	52.7238	37.0313	L.D.	H3K27ac
ENTPD1	10	rs526928	97334291	rs7093112	97747585	0.000698915	-0.020966	-0.0648488	0.078475	9429.19	8415.95	8042.69	9281.99	9154.14	9629.5	8173.81	10193.7	9881.45	L.D.	H3K27ac
ENTPD1	10	rs749049	97376096	rs7099844	97506042	0.0174331	-0.0140163	0.159781	0.044043	7502.26	8901.26	9826.48	7446.51	9409.42	11191.2	6906.34	9585.46	11721.4	L.D.	H3K27ac
TCTN3	10	rs10786231	97470019	rs7099844	97506042	1.11e-07	-0.136697	-0.0984526	0.0751353	1398	1420.99	1188.08	1304.09	1219.92	1231.38	1113.51	1173.2	1236.63	S.A.	H3K27ac
ENTPD1	10	rs56365500	97687184	rs7093112	97747585	0.0004562	0.0561082	-0.0586453	0.0776208	8865.21	8322.96	7928.28	9274.07	9701.22	9587.25	9278.17	11091.5	12049.9	L.D.	H3K27ac
EXOSC1	10	rs4919098	99205731	rs2297668	99160046	0.0385303	-0.0136201	0.0220993	-0.0219281	843.395	862.972	877.025	828.375	824.426	869.453	856.106	736.037	770.959	L.J.	H3K27ac
HPS1	10	rs11189559	100102771	rs4474372	100164571	0.0225163	-0.0303305	0.0682777	-0.0380813	1797.86	1945.99	2021.7	1751.14	1770.31	1952.86	1704.11	1732.01	1708.6	L.D.	H3K27ac
IFITM3	11	rs10751647	306884	rs6597991	692908	0.0185218	0.734976	0.218377	-0.36944	96.0125	156.568	199.505	248.544	229.836	153.458	428.224	294.147	224.218	L.J.	H3K27ac
SIGIRR	11	rs7481685	384140	rs73396521	267568	0.0245666	-0.155711	-0.121287	0.0947177	100.214	95.1276	81.1812	91.5288	90.8121	79.9305	77.1331	83.1744	89.4584	L.D.	H3K27ac
ANO9	11	rs3020895	497359	rs73396521	267568	0.0267423	0.141471	0.0543815	-0.0874474	609.641	666.622	671.441	741.373	690.591	703.87	802.814	745.702	634.637	O.T.	H3K27ac
DEAF1	11	rs6598011	577809	rs73396521	267568	0.048745	-0.0457846	0.0243648	-0.0371303	781.434	830.638	788.909	761.901	737.125	749.317	717.387	673.006	687.344	L.J.	H3K27ac
TMEM80	11	rs936472	593453	rs10794333	693787	0.0109689	-0.00996159	-0.164481	0.0629234	248.224	203.482	176.549	243.491	216.47	196.828	237.93	228.067	226.286	L.D.	H3K27ac
TMEM80	11	rs12421158	609888	rs6597991	692908	8.22e-05	-0.0791328	-0.110431	0.111338	241.097	211.839	188.797	222.149	209.29	218.91	217.931	229.806	262.155	L.D.	H3K27ac
TMEM80	11	rs7124601	639273	rs73396521	267568	0.00648862	0.0605589	-0.0692466	0.0779912	199.428	177.974	170.252	210.067	214.36	229.535	224.914	235.4	238.477	L.D.	H3K27ac
TMEM80	11	rs34662058	640099	rs73396521	267568	0.00791436	0.0339924	-0.0478792	0.0879564	208.238	195.954	195.147	213.681	226.318	211.206	227.216	232.384	326.688	L.D.	H3K27ac
TMEM80	11	rs73407148	707152	rs10794333	693787	9.22e-06	0.0268972	-0.157234	0.12185	241.156	205.032	174.587	240.636	225.506	231.455	285.147	303.3	338.82	L.D.	H3K27ac
RPLP2	11	rs12808216	716218	rs73396521	267568	0.0208805	-0.0328687	0.0968646	-0.0600005	22488.7	25653.4	27249.4	21138.8	21328.8	22505.6	20903.7	20732.9	20101.1	L.D.	H3K27ac
CD151	11	rs61876746	827713	rs10794333	693787	0.00699513	-0.0284372	-0.109972	0.126852	604.751	570.078	482.915	581.871	602.583	628.691	584.99	714.869	701.942	L.J.	H3K27ac
CD151	11	rs72847212	834389	rs6597991	692908	0.0144218	-0.242605	0.0652133	-0.10422	629.136	672.081	698.813	364.456	477.735	474.506	361.212	381.534	252.19	L.J.	H3K27ac
LSP1	11	rs2283176	2612697	rs7128060	18291528	0.020344	0.15211	0.0471888	-0.0666492	11130.1	11322.7	11957.5	13412.9	12078.8	12688.9	14708.6	13594	11972.9	O.T.	H3K4me1
LSP1	11	rs11023485	2639712	rs12218	18291321	0.0089787	0.161205	0.000408445	-0.0773063	11807	11281.9	11880.5	14073.5	12320.1	12020	15733.9	13523.3	11477.6	O.T.	H3K4me1
LSP1	11	rs11529573	2642299	rs1546329	19137947	0.0229221	0.183351	0.0759474	-0.0665513	11465.4	10628.1	12032	11543.6	11515.5	11514.6	13788	13831.3	12648.7	O.T.	H3K27ac
MRPL17	11	rs12291965	5761164	rs10769800	7540848	0.0138579	0.00556005	0.0556789	-0.0326616	2084.45	2189.29	2348.65	2180.4	2151.19	2302.65	2138.1	2094.18	2094.75	L.D.	H3K27ac
ZNF215	11	rs10742996	6995262	rs10769800	7540848	0.0109789	0.0707585	-0.117737	0.108231	181.508	145.249	132.376	181.247	200.273	190.632	209.912	214.962	244.477	L.J.	H3K27ac
RPL27A	11	rs7121032	8405881	rs10769800	7540848	0.0418183	-0.112584	-0.036898	0.0536287	35407.6	32861	33009.8	31834.1	31087.2	32140.9	29130.2	28404.8	34355.7	L.D.	H3K27ac
HPS5	11	rs10832918	18335684	rs7128060	18291528	0.0445883	0.0147765	-0.0212918	0.0235822	1310.96	1295.97	1254.63	1360.91	1321.32	1345.53	1322.81	1397.64	1422.24	L.J.	H3K4me1
ZDHHC13	11	rs16936098	19097912	rs16936171	19137985	0.000906103	-0.0769899	-0.0660202	0.0586511	693.001	648.123	596.156	636.907	642.102	628.124	642.189	591.336	654.502	L.D.	H3K27ac
NR1H3	11	rs7130812	47001908	rs11039157	47287284	0.0494678	0.0721194	0.0304365	-0.0655534	90.2082	87.7071	86.1114	93.6791	91.4647	102.811	103.106	92.5732	70.8064	UnA	H3K4me1
ZFP91	11	rs11229406	58169064	rs11607534	58414794	0.0256473	-0.000140216	-0.00171716	-0.0156402	2921.55	2927.93	2893.58	2936.02	2862.19	2853.14	2929.2	2824.75	2729.4	L.D.	H3K27ac
ZFP91	11	rs7943659	58238863	rs1938781	58915110	0.00224344	-0.0143981	0.0233016	-0.0307324	2901.66	2991.31	2923.21	2866.84	2832.55	2938.99	2765.89	2760.72	2434.55	L.D.	H3K27ac
HNRNPUL2	11	rs4963483	61971863	rs12794145	64006484	0.0347294	-0.029038	-0.00978851	0.022151	5437.26	5425.85	5261.68	5359.76	5342.39	5634.97	4998.33	5475.21	5191.29	L.D.	Both
NAA40	11	rs113105931	62801676	rs10897464	63718663	0.012221	0.00429834	0.0181624	-0.0430619	804.758	827.508	835.206	808.118	802.399	781.19	765.996	779.549	653.516	L.D.	H3K27ac
HRASLS2	11	rs2851403	63352120	rs12794145	64006484	0.00068148	-0.00950952	0.356804	-0.325889	42.456	54.3817	25.3965	39.2193	48.9279	32.3557	40.9776	28.7791	21.5558	L.D.	Both
SNX32	11	rs595366	65196931	rs10791824	65559266	0.04117	-0.322974	-0.387643	0.15657	44.4001	33.868	33.2994	41.2515	31.2312	22.7533	29.4548	23.8448	24.9502	L.D.	H3K27ac
FIBP	11	rs481482	65493112	rs498045	66362997	0.0490833	0.0704857	0.00346886	-0.031627	1724.23	1723.09	1733.97	1876.51	1819.59	1783.8	1950.27	1643.18	1459.47	L.D.	Both
OVOL1	11	rs474483	65520060	rs10791824	65559266	0.019152	-0.266494	-0.979505	0.229528	41.5658	15.2372	4.95657	20.4551	13.6291	5.38722	18.8133	15.3895	5.41026	L.D.	H3K27ac
EFEMP2	11	rs10791828	65599052	rs10791824	65559266	0.00142026	0.0668989	0.0557641	-0.130525	100.585	129.066	92.1282	114.517	103.89	103.448	95.7622	105.583	78.0186	L.D.	H3K27ac
UVRAG	11	rs2253423	75981779	rs599816	75293982	0.0392353	0.000574664	-0.0183988	0.0198684	1833.87	1795.76	1761.19	1827.66	1832.76	1838.31	1825.78	1878.89	1905.21	L.D.	H3K27ac
UVRAG	11	rs2253423	75981779	rs629753	75293939	0.0420414	0.00854234	-0.0306102	0.0224594	1830.19	1765.83	1756.21	1846.95	1819.47	1827.73	1849.88	1903.37	1879.6	L.D.	H3K27ac
INTS4	11	rs10899355	76885079	rs11237410	77851606	0.00874848	0.00417271	-0.0527211	0.0336534	1104.34	1083.16	1040.41	1190.94	1134.12	1096.62	1122.15	1188.02	1177.65	L.D.	H3K27ac
SMCO4	11	rs897558	93255014	rs668546	93478005	0.0364052	-0.0603132	0.0215118	-0.115699	404.748	408.954	432.074	366.653	327.219	332.416	384.101	268.624	264.929	L.J.	H3K27ac
TRAPPC4	11	rs602716	118801235	rs642662	118567020	0.0230458	0.0895369	0.0154757	-0.0506102	1070.57	1091.64	1086.91	1150.98	1104.09	1105.44	1291.7	1196.54	1038.39	L.J.	H3K27ac
FOXRED1	11	rs511506	126050825	rs686305	126187769	0.000948626	0.0990518	0.200424	-0.0562494	808.835	970.14	1246.96	885.369	1006.69	1171.77	1159.1	1053.64	1157.31	L.D.	H3K27ac
FOXRED1	11	rs511506	126050825	rs685903	126187837	0.000180431	0.136046	0.155859	-0.0667055	817.47	989.097	1175.06	982.2	1060.68	1155.9	1111.77	1130.74	1170.43	L.D.	H3K27ac
FOXRED1	11	rs171271	126203911	rs685903	126187837	2.67e-05	0.10772	0.111488	-0.0678511	941.654	1060.26	1211.78	1074.44	1087.25	1130.52	1158.45	1152.21	1189.96	L.J.	H3K27ac
DCPS	11	rs240542	126208759	rs685903	126187837	0.0185491	-0.000677952	-0.0424482	0.0345674	1367.08	1306.17	1265.42	1386.03	1351.52	1363.43	1389.95	1375.34	1471.16	L.J.	H3K27ac
ST3GAL4	11	rs656841	126244173	rs686305	126187769	0.0207546	0.00470989	0.111277	-0.0864132	142.039	154.273	164.767	181.292	139.957	153.948	145.41	131.767	123.2	L.D.	H3K27ac
WNK1	12	rs4980955	742324	rs61916721	830575	0.00392831	0.015453	0.0379332	-0.0442533	9251.03	9437.88	9748.62	9112.5	9206.02	9330.46	9914	8809.48	8389.71	L.J.	H3K27ac
ERC1	12	rs74749226	1089507	rs6489710	777008	0.0295304	0.0171413	-0.078607	0.110928	274.221	235.964	249.918	275.551	308.404	269.516	263.722	326.868	367.009	L.D.	H3K27ac
SCNN1A	12	rs184390481	6538396	rs2247890	6580941	0.00570789	-0.300212	-0.17663	0.225401	6.31062	5.58236	4.17696	5.48359	5.39481	5.80763	2.59364	4.76396	2.83279	L.J.	H3K27ac
TAPBPL	12	rs2364498	6612952	rs10849448	6493351	0.0383149	-0.0890786	0.145145	-0.0686101	771.583	921.383	1185.5	910.746	870.396	944.521	667.921	741.653	739.876	L.J.	H3K27ac
SPSB2	12	rs11064444	6993889	rs2247890	6580941	0.00332308	-0.0295435	0.0448273	-0.0831629	81.1537	83.4015	93.7186	81.8853	74.6521	77.5207	72.176	68.8729	58.389	L.J.	H3K27ac
SPSB2	12	rs10849535	7005225	rs2247890	6580941	0.0334268	0.0914233	-0.0493681	0.0631812	75.3339	71.6391	70.7233	86.6551	81.0902	89.4447	87.0087	96.1294	129.066	L.D.	H3K27ac
CLEC12A	12	rs11524533	10115957	rs11052710	9876350	0.0478611	-0.17506	0.19527	-0.187605	10.0058	17.6616	15.2004	11.5924	9.79174	12.5332	8.85509	7.48248	5.95547	L.D.	H3K27ac
CLEC12A	12	rs10734819	10358206	rs10844609	9876505	0.0498447	0.338391	0.289111	-0.196429	6.62649	8.94081	12.4266	8.43563	8.36868	10.6001	12.269	10.2716	10.6315	L.D.	H3K27ac
MAGOHB	12	rs34249358	10491669	rs11052710	9876350	0.0108634	0.156346	0.0100932	-0.0731817	557.765	567.216	569.78	662.076	636.307	570.144	641.39	648.261	541.635	L.D.	H3K27ac
KLRK1	12	rs140528171	10501124	rs11052710	9876350	0.0101845	-0.0189437	0.182622	-0.202234	38.2327	44.2162	59.4393	39.8152	35.8041	32.7911	37.5099	27.053	28.562	O.T.	H3K27ac
KLRK1	12	rs17513937	10574001	rs2900466	10693347	0.00369299	-0.0818556	0.259214	-0.240913	46.0755	56.2638	69.2048	41.1981	39.2645	43.6212	35.0945	30.7912	21.4383	O.T.	H3K27ac
MAGOHB	12	rs11053916	10881565	rs10844609	9876505	0.0369418	0.0558492	0.0310681	-0.0299845	538.419	570.832	547.377	574.282	573.919	586.25	614.035	574.067	579.266	L.J.	H3K27ac
APOLD1	12	rs10845584	12746998	rs6488679	14521376	0.0186894	0.205896	0.128727	-0.10385	163.989	171.195	212.812	198.312	197.209	204.483	227.637	220.763	199.351	L.D.	H3K27ac
APOLD1	12	rs34324	12877926	rs10845469	12225207	0.0124307	0.135408	-0.0890251	0.0900831	175.336	169.673	133.793	196.927	208.955	202.237	245.306	242.424	284.832	L.J.	H3K27ac
SMCO3	12	rs12316570	14978179	rs6488679	14521376	0.0183223	-0.0377056	-0.14125	0.210301	3.76885	3.27766	2.96125	3.52481	3.58601	3.93744	4.38537	5.4634	7.54178	L.D.	H3K27ac
CCDC91	12	rs10219470	28283351	rs10743612	28015391	0.0259181	0.0730228	-0.00120026	-0.0485414	474.054	465.123	487.806	513.743	481.416	466.342	533.296	520.931	412.776	L.D.	H3K27ac
DIP2B	12	rs10099	51487882	rs4445685	51714570	0.02813	-0.0240844	0.0759728	-0.0501188	2181.13	2392.39	2513.97	2170.25	2226.36	2280.41	2102.63	2072.67	1971.34	L.D.	H3K27ac
CLLU1OS	12	rs73222027	92816525	rs10459150	92928267	9.86e-21	1.15964	0.220342	-0.116284	18.2628	22.0175	30.775	109.104	126.479	132.429	201.76	239.256	236.388	L.J.	H3K27ac
TDG	12	rs10861030	103892944	rs10861131	104273978	0.0371701	0.0375315	0.0384582	-0.033427	1364.44	1470.64	1458.77	1388.83	1387.89	1408.97	1449.51	1411.2	1371.4	L.D.	H3K27ac
TXNRD1	12	rs10861156	104482241	rs10861131	104273978	0.0154112	0.0107007	-0.0257581	0.0448425	2315.8	2260.1	1832.31	2330.46	2419.26	2422.32	2390.19	2458.09	2714.93	L.D.	H3K27ac
PRDM4	12	rs7298580	108049935	rs1971536	109255377	0.0366132	0.0437156	0.0251276	-0.0305398	710.207	730.563	750.565	742.963	730.235	732.014	773.837	759.451	752.303	L.D.	H3K27ac
UNG	12	rs165969	109583736	rs1971536	109255377	0.0142763	-0.011539	0.0164062	-0.0387458	1460.08	1480.23	1523.58	1441.04	1378.5	1394.11	1479.09	1410.3	1345.81	L.D.	H3K27ac
OAS1	12	rs1293758	113433587	rs143842561	113364711	0.0321664	0.109454	0.147316	-0.0807699	3628.96	4218.9	4621.48	4207.67	4628.25	4575.84	4577.7	4328.85	4308.3	L.D.	Both
UNC119B	12	rs504403	121133037	rs6489786	121397875	0.0252025	-0.0702132	-0.0277118	0.0310415	1593.62	1623.97	1554.75	1575.65	1600.15	1589.05	1434.37	1510.25	1538.52	L.J.	Both
TMEM120B	12	rs12821215	122205353	rs11058721	123043764	0.044855	-0.105271	-0.0953117	0.0525868	702.263	760.387	654.468	723.888	687.562	624.651	633.926	655.925	647.293	L.D.	H3K27ac
RHOF	12	rs1168667	122226529	rs11058721	123043764	0.0461712	0.017021	-0.0126484	0.0345028	2212.69	2169.34	2147.64	2242.81	2293.61	2423.05	2277.15	2434.29	2154.95	L.J.	H3K27ac
MPHOSPH9	12	rs9803100	124003496	rs11058721	123043764	0.0460036	-0.0132195	0.00239789	-0.0360314	997.269	1017.57	985.366	999.833	945.468	963.254	901.733	966.609	794.977	L.D.	H3K27ac
SCARB1	12	rs2343394	125300551	rs11057893	125386554	0.00392149	0.0705329	0.0239933	-0.057891	3840.62	3915.87	3990.09	4152.62	4090.32	3949.16	4320.58	3936.01	3224.78	L.D.	H3K27ac
GLT1D1	12	rs536551	129343813	rs9738216	129281788	0.0406892	0.416073	0.104655	-0.192068	307.376	282.089	358.583	408.197	411.341	389.57	802.108	480.522	367.032	L.J.	H3K27ac
EP400NL	12	rs6422001	132659143	rs7297253	132568660	0.00176942	0.0349967	-0.100016	-0.0672851	440.204	393.842	404.541	462.543	384.794	311.978	443.232	385.292	296.323	L.D.	H3K27ac
ZNF84	12	rs11147064	133339417	rs57525859	104900192	0.0262299	-0.0151653	0.0749563	-0.040261	782.882	870.149	892.968	785.017	798.092	870.52	757.613	779.172	734.313	O.T.	Both
ZNF84	12	rs187936610	133421098	rs35907548	129282180	0.0135953	-0.00117553	-0.0198771	0.0455583	781.887	771.104	748.991	785.197	788.118	840.605	816.848	829.06	896.414	O.T.	H3K27ac
ZNF84	12	rs187936610	133421098	rs9738216	129281788	0.0308551	0.00737896	-0.0132038	0.0390649	772.894	771.557	751.32	786.852	787.469	840.605	818.423	829.145	896.414	O.T.	H3K27ac
ZNF84	12	rs4758955	133435595	rs1438991	90674600	0.00792966	-0.012813	0.0197184	-0.0611441	783.381	816.622	797.706	778.864	733.041	729.088	783.474	717.738	709.482	O.T.	H3K27ac
ZNF84	12	rs4758955	133435595	rs7311928	131576593	0.00941857	-0.100556	-0.00741998	0.0545056	813.237	796.334	796.26	704.632	777.538	782.508	744.406	748.471	790.547	O.T.	H3K27ac
ZNF84	12	rs184823323	133470792	rs2247890	6580941	0.00689647	-0.0260087	0.0412232	-0.0516102	813.137	843.833	897.579	799.428	776.051	797.413	773.221	722.536	692.376	O.T.	H3K27ac
ZNF84	12	rs7298644	133485415	rs1388589	40553285	0.00670175	0.00493474	0.0137374	-0.0520636	800.962	789.602	819.091	776.57	760.781	742.112	830.824	736.767	602.728	O.T.	H3K27ac
ZNF84	12	rs7298644	133485415	rs12809358	133021634	0.00883543	-0.0715502	-0.03686	0.0518514	823.623	784.359	768.307	734.122	777.37	767.654	741.653	769.297	833.345	O.T.	H3K27ac
ZNF84	12	rs1278607	133490463	rs61916194	9436083	0.00504824	0.112441	0.0436373	-0.043498	702.706	727.565	735.461	773.208	780.051	799.115	892.011	827.176	793.742	O.T.	H3K27ac
ZNF84	12	rs1278607	133490463	rs12822417	9436252	0.0082575	0.043691	-0.0484867	0.0434894	737.159	720.338	671.061	789.372	779.096	770.377	818.215	828.649	960.852	O.T.	H3K27ac
ZNF84	12	rs1278607	133490463	rs1971536	109255377	0.0274947	0.0481156	-0.0280988	0.0396938	732.745	703.445	710.566	774.626	797.514	777.554	797.979	865.408	855.675	O.T.	H3K27ac
ZNF84	12	rs7136665	133493082	rs4453321	24968749	0.0445541	0.0145908	-0.0111438	0.0411131	781.489	746.264	753	804.201	786.653	821.384	765.462	868.676	925.35	O.T.	H3K27ac
ZNF84	12	rs7980504	133496960	rs2900466	10693347	0.0373378	0.102222	0.0211309	-0.0356763	724.617	747.215	741.511	783.274	788.462	785.449	858.572	882.891	757.027	O.T.	H3K27ac
ZNF84	12	rs7980504	133496960	rs1012529	92927720	0.0334732	0.104976	0.0341731	-0.0393137	726.571	731.328	777.796	798.221	782.781	784.636	856.058	858.97	796.424	O.T.	H3K27ac
ZNF84	12	rs10357	133500611	rs9738836	129281838	0.00771411	0.0187736	-0.000924906	0.0487089	764.297	754.467	773.485	774.129	807.899	857.585	806.358	845.9	1020.85	O.T.	H3K27ac
ZNF84	12	rs115680663	133525343	rs10848282	131577100	0.00354747	0.119819	0.0208019	-0.0554963	751.067	757.943	781.855	822.016	802.155	791.834	1087.81	840.903	813.759	O.T.	H3K27ac
ZNF84	12	rs115680663	133525343	rs10848280	131576799	0.00942958	0.126778	0.00870502	-0.0490435	752.655	760.544	756.118	833.944	801.15	798.635	1114.11	882.243	811.972	O.T.	H3K27ac
ZNF84	12	rs115680663	133525343	rs11829968	6291425	0.0126346	0.0294408	-0.00900428	0.0522239	763.23	754.312	757.453	785.472	814.843	827.608	805.759	900.428	1417.5	UnA	H3K4me1
ZNF84	12	rs11147178	133531127	rs1388588	40553296	0.0135084	0.0168761	-0.0412764	0.039141	755.957	747.685	704.233	799.416	769.282	777.305	814.091	809.299	860.428	O.T.	H3K27ac
ZNF84	12	rs551263149	133681556	rs6488679	14521376	0.0330678	0.0926994	0.0417956	-0.0361115	695.261	757.802	759.191	793.198	783.205	787.676	864.173	820.712	829.12	O.T.	H3K27ac
ZNF84	12	rs551263149	133681556	rs10771859	31790119	0.0384144	-0.00199561	-0.0507755	0.0401609	806.754	756.293	726.399	794.683	799.823	779.406	788.719	818.424	849.378	O.T.	H3K27ac
ZNF84	12	rs551263149	133681556	rs2335231	49581390	0.0211654	0.0301832	-0.0403197	0.0408226	761.753	730.638	675.315	775.803	794.244	788.732	809.291	843.149	842.743	O.T.	H3K4me1
ZNF84	12	rs7133691	133703194	rs2632344	32425210	0.0208188	0.0133007	-0.0689404	0.0474954	748.089	718.257	647.232	750.282	766.431	736.288	775.434	809.828	821.274	O.T.	H3K27ac
ZNF84	12	rs7957365	133736662	rs4445685	51714570	0.00389373	0.0918262	0.0708096	-0.0521569	704.509	746.678	802.427	760.845	773.563	821.819	842.178	802.551	793.315	O.T.	H3K27ac
ZNF84	12	rs367600706	133790290	rs1233058	48044214	0.0230452	-0.0996377	-0.0661195	0.044034	877.096	830.553	817.148	833.566	795.238	780.017	737.515	757.348	777.359	UnA	H3K4me1
ZNF84	12	rs145539163	133792517	rs10881070	47584050	0.0411823	0.132473	0.00528851	-0.0465688	763.573	763.619	770.672	878.441	818.405	804.769	1015.15	910.746	863.147	UnA	H3K4me1
ZNF84	12	rs145539163	133792517	rs10881073	47585593	0.0212866	0.148736	0.0172599	-0.0538587	744.855	765.387	773.476	868.13	831.29	810.426	1015.15	1056	830.596	UnA	H3K4me1
ZNF84	12	rs140984505	133801203	rs10743612	28015391	0.0151862	-0.0289799	0.050496	-0.0466963	811.148	853.686	937.461	802.718	781.003	825.087	767.314	742.727	699.544	O.T.	H3K27ac
ZNF84	12	rs141656502	133840525	rs7971713	94623074	0.00152302	0.00387738	-0.0379277	0.0449829	794.498	749.193	727.874	749.376	794.594	798.15	814.373	822.805	880.513	O.T.	H3K4me1
ZNF84	12	rs143158851	133840909	rs1973589	104939515	0.0306617	0.00541565	0.0416499	-0.0330799	770.248	797.308	830.142	755.622	789.227	788.692	770.793	758.682	728.423	UnA	H3K4me1
ZNF84	12	rs143158851	133840909	rs523398	69752775	0.0191121	-0.0653114	-0.0261589	0.033298	808.061	813.345	776.091	799.113	771.482	793.166	737.851	728.802	812.9	O.T.	H3K27ac
LRCH1	13	rs148781298	47091072	rs11619917	46273154	0.00245218	-1.72e-05	-0.0683136	0.0424454	2021.42	1898.24	1739.54	2041.96	1961.13	1938.54	2009.67	2078.34	2076.39	L.D.	H3K27ac
TBC1D4	13	rs1864726	75825210	rs17325351	75871330	0.0356523	-0.259715	0.000949	0.164337	1920.48	1720.27	1947.89	1453.49	1708.77	2097.45	1104.85	1570.62	1845.13	L.D.	H3K27ac
STK24	13	rs12867034	99254220	rs7997823	100018856	0.0358873	0.0550933	0.0166748	-0.03769	3074.87	3091.43	3192.86	3239.97	3232.53	3176.29	3435.12	3038.11	2945.74	L.D.	H3K27ac
TMTC4	13	rs193249153	100733971	rs7997823	100018856	0.0361389	-0.0868798	-0.0841771	0.0588535	290.309	257.049	252.261	259.571	262.421	259.665	246.612	240.796	281.636	L.D.	H3K27ac
SLC10A2	13	rs3759501	103720678	rs701562	103622720	0.04565	0.521989	0.146983	-0.309186	14.9701	12.6084	26.8772	23.973	18.1816	24.8082	42.2784	22.3867	14.8338	O.T.	H3K27ac
ARHGEF7	13	rs9515402	111966803	rs7336746	111573649	0.0174482	-0.130557	-0.0370167	0.0438387	3783.29	3581.31	3510.58	3288.9	3325.49	3317.31	2728.22	3165.81	3157.5	L.D.	H3K27ac
OSGEP	14	rs17111750	20910408	rs12896466	21091364	0.0121559	0.0729699	0.0359685	-0.0432638	946.482	979.481	1021.95	1028	1017.92	1016.08	1084.03	1028.8	998.436	L.J.	H3K27ac
OSGEP	14	rs17111750	20910408	rs12896295	21091208	0.0115026	0.073096	0.0358446	-0.0434748	946.482	979.481	1021.95	1028	1018.91	1008.23	1084.03	1028.8	998.436	L.J.	H3K27ac
TRAJ12	14	rs11847104	22358116	rs11157832	23273883	0.0284798	0.117155	-0.12989	0.177125	6.89054	5.77645	5.31514	8.03355	8.42169	11.6073	8.42051	11.4593	8.86988	L.D.	H3K27ac
TRAJ12	14	rs12880936	22736376	rs12879369	23273057	0.0118411	0.284202	0.0902601	-0.147713	6.70321	6.92173	8.03873	8.87529	7.99141	7.87781	10.8826	10.5328	6.7422	L.D.	H3K27ac
TRAJ12	14	rs12880936	22736376	rs12884337	23273114	0.0304182	0.295685	0.0359134	-0.129884	6.69896	7.1065	7.34323	9.38155	8.61965	7.54901	12.2562	9.73171	8.0978	L.D.	H3K27ac
C14orf93	14	rs3811269	22741847	rs12879369	23273057	0.0229698	-0.00413325	0.0182241	-0.0383568	234.588	241.727	244.612	234.231	229.473	219.956	233.36	222.968	230.171	L.D.	H3K27ac
TRAJ35	14	rs226985	22963646	rs12879369	23273057	0.0152546	-0.120813	0.12883	-0.172646	6.65734	7.11282	8.70436	6.1872	5.66751	5.4556	4.69789	3.99571	3.16172	L.J.	H3K27ac
TRAJ34	14	rs1964574	22983567	rs2331772	23271100	0.0460249	0.132286	0.131619	-0.195249	3.94343	4.76879	4.99494	3.36608	3.74681	3.77201	3.89618	4.2824	2.86136	L.J.	Both
ABHD4	14	rs365517	23021285	rs3811207	22974256	0.0431369	0.184779	0.108324	-0.0745539	754.613	584.379	690.6	633.513	648.754	685.673	791.212	734.909	716.422	L.J.	H3K27ac
TRAJ34	14	rs12888861	23025932	rs12879369	23273057	0.0246943	-0.00575428	-0.271139	0.185898	4.35058	2.19401	2.14578	3.8929	3.9171	3.51533	3.76074	4.2683	4.56129	L.J.	H3K27ac
ABHD4	14	rs7146222	23073365	rs1263636	23008736	0.0243786	0.201352	0.0958073	-0.0675209	557.976	565.887	696.544	690.959	710.795	694.194	785.672	791.001	773.876	L.D.	H3K27ac
TRAJ60	14	rs3751484	23103355	rs12884337	23273114	0.00682416	0.126574	0.262004	-0.473894	1.51092	1.76001	2.43379	1.69825	1.43423	1.16714	1.06806	0.815167	0.192689	L.D.	H3K27ac
SLC7A7	14	rs6572756	23258921	rs5027249	23270596	0.00108401	-0.149027	-0.0113141	0.220941	511.263	399.016	385.697	425.148	433.712	615.072	274.921	537.889	747.259	S.A.	H3K27ac
MMP14	14	rs55991936	23272681	rs1263636	23008736	0.0292678	-0.552652	-0.00614266	0.286097	40.04	40.0902	39.0596	23.8119	29.3485	43.4075	20.7509	13.7984	47.0883	L.J.	H3K27ac
SLC7A7	14	rs11851258	23278882	rs12884337	23273114	0.0469718	-0.176739	0.341755	0.108606	357.282	560.514	613.087	263.313	525.439	754.903	306.326	434.21	788.834	L.D.	H3K27ac
SLC7A7	14	rs11157836	23279173	rs3811207	22974256	0.0367866	0.059922	0.121963	-0.163736	547.662	593.813	690.809	554.514	531.264	498.37	926.819	469.85	456.353	L.D.	H3K27ac
RBM23	14	rs11623552	23348194	rs1263636	23008736	0.0326372	-0.05808	-0.0222409	0.0251148	1964.94	1931.6	1878.74	1833.11	1873.07	1864.04	1814.28	1746.4	1878.28	L.J.	H3K27ac
HAUS4	14	rs55714926	23382602	rs1263636	23008736	0.0486249	0.123716	0.00401092	-0.0358457	1476.43	1444.63	1480.27	1672.9	1590.41	1540.46	1805.54	1650.87	1811.98	L.J.	H3K27ac
RBM23	14	rs3751497	23475953	rs3811207	22974256	0.0415742	-0.00690228	0.0224359	-0.0208823	1969.03	1941.13	1981.97	1873.66	1824.24	1897.29	1917.22	1843.89	1799.45	L.J.	H3K27ac
PSMB5	14	rs8003201	23477593	rs2331772	23271100	0.0386671	-0.00937608	-0.0253428	0.0333293	2050.48	1954.79	1914.82	1952.48	1985.36	2026.53	2039.63	2104.87	2150.77	L.J.	Both
RBM23	14	rs12590429	23482940	rs12884337	23273114	0.0407745	-0.000863603	0.0182206	-0.0339296	1847.71	1915.01	1929.19	1888.48	1818.53	1808.1	1856.47	1751.7	1736.74	L.D.	H3K27ac
TRAJ49	14	rs10139243	23670193	rs12879369	23273057	0.00451568	-0.462139	-0.489435	0.247635	41.3982	17.2147	25.3796	27.3332	20.1162	14.828	15.6295	17.1527	16.2583	L.D.	H3K27ac
SDR39U1	14	rs11158276	24129472	rs3811207	22974256	0.00796543	0.0199965	0.0191281	-0.0389472	803.166	810.074	828.439	795.777	801.921	783.386	826.232	800.717	725.601	L.D.	H3K27ac
DHRS4L2	14	rs17199551	24646469	rs3811207	22974256	0.00310654	0.0431002	0.047482	-0.0943901	496.641	515.253	545.174	501.596	514.724	461.798	447.876	539.572	392.392	L.D.	H3K27ac
CBLN3	14	rs2255591	24901844	rs1263636	23008736	0.0385061	0.405796	0.135633	-0.0837222	105.002	118.538	157.246	180.579	169.328	179.832	251.206	234.018	237.64	L.J.	H3K27ac
SRP54	14	rs79963893	35116562	rs1712349	35400075	0.0189759	0.0648342	0.00446333	-0.0263189	2735.01	2761.91	2762.67	2917.18	2869.15	2794.59	2820.49	3141.89	2782.56	L.D.	H3K27ac
KIAA0391	14	rs10143040	35489504	rs1712349	35400075	0.00321933	0.00130657	-0.00401903	0.0330923	1410.55	1375.95	1375.73	1380.99	1415.49	1483.68	1361	1547.99	1507.84	L.D.	H3K27ac
PPP2R3C	14	rs9783661	35665374	rs1712349	35400075	0.00723335	-0.00224277	-0.0243466	0.0427742	917.957	909.08	871.845	920.084	907.64	953.393	906.719	992.012	1024.22	L.D.	H3K27ac
PPP2R3C	14	rs72666607	35770806	rs1712349	35400075	0.00150355	-0.00148705	-0.0187326	0.0497804	930.355	905.409	883.619	907.686	912.154	966.164	920.115	1017.16	1079.59	L.J.	H3K27ac
JKAMP	14	rs17096225	59907552	rs8005975	60687278	0.00710589	0.0118203	-0.0382674	0.0295028	727.095	704.434	719.067	749.647	733.158	701.676	750.72	775.353	785.698	L.D.	H3K27ac
JKAMP	14	rs17096225	59907552	rs216516	60687052	0.0140743	0.0123162	-0.0302987	0.0247136	718.726	717.421	711.713	747.195	737.865	708.094	751.287	767.867	791.938	L.D.	H3K27ac
GPR135	14	rs3742645	59931840	rs8005975	60687278	0.0158218	0.126634	0.0836267	-0.0934374	40.0133	42.6468	47.6675	45.3162	44.7287	46.8455	50.7551	48.0021	37.5055	L.J.	H3K27ac
GPR135	14	rs3742645	59931840	rs216516	60687052	0.00736053	0.133919	0.093497	-0.0961976	40.0137	41.3537	52.646	44.681	45.9411	44.3629	52.425	46.5063	41.3117	L.J.	H3K27ac
JKAMP	14	rs10147008	59990474	rs216516	60687052	0.0397967	-0.0123475	0.0196561	-0.0222544	752.033	769.29	791.694	743.765	734.203	731.179	723.079	738.522	703.292	L.J.	H3K27ac
ZBTB1	14	rs3818240	64902493	rs34110441	64876545	0.022504	0.0509656	0.0109121	-0.0306342	2370.73	2408.1	2386.23	2477.2	2447.98	2557.58	2688.39	2317.9	2347.02	L.D.	H3K27ac
MTHFD1	14	rs2236225	64908845	rs34110441	64876545	0.0478158	0.00166698	-0.0174092	-0.0134658	7064.08	6980.33	6788	7018.8	6825.2	6610.61	7125.44	6862.15	6450.18	L.J.	H3K27ac
CHURC1-FNTB	14	rs111372722	65431401	rs34110441	64876545	0.0343237	-0.819424	-0.0476817	0.290437	170.875	160.555	151.997	64.5511	110.21	78.172	46.3563	60.1644	63.775	L.D.	H3K27ac
CHURC1	14	rs111372722	65431401	rs34110441	64876545	0.0229424	-0.169811	-0.00876276	0.0553449	1512.65	1515.75	1474.88	1290.89	1382.94	1360.71	952.637	1179.95	1201.17	L.D.	H3K27ac
BATF	14	rs4899569	76025005	rs17104243	76662370	0.000918656	0.0687728	0.0670794	-0.0825719	1204.97	1326.78	1364.02	1309.53	1252.86	1190.37	1377.18	1358.44	1177.86	L.D.	Both
GPATCH2L	14	rs17104277	76697113	rs77636166	76654194	0.0181161	-0.144919	-0.181748	0.0789975	2671.89	2113.57	1804.53	2275.12	2235.34	1988.31	1346.8	973.234	1598.43	L.D.	H3K4me1
GSTZ1	14	rs8004444	77181107	rs2886131	78020290	0.0037679	0.100151	0.0700213	-0.0607257	584.192	624.812	663.694	637.853	640.806	652.551	711.647	668.838	642.319	L.D.	H3K27ac
SNW1	14	rs10150057	77703404	rs7153686	78019883	0.0119623	0.0043455	-0.00696358	0.030481	2085.53	2058.16	2068.69	2092.12	2135.18	2188.29	2071.6	2269.75	2290.64	L.D.	H3K27ac
POMT2	14	rs384491	77723469	rs7153686	78019883	0.0299637	0.00708174	-0.0342545	0.0600204	223.241	207.218	211.157	222.193	236.767	232.596	221.602	232.747	257.894	L.D.	H3K27ac
TMED8	14	rs4899650	77776501	rs2886131	78020290	0.0284104	-0.00365915	0.0106248	-0.0215177	2896.17	2890.58	2999.41	2876.32	2820.41	2828.2	2859.79	2789.95	2666.36	L.D.	H3K27ac
TMED8	14	rs4899650	77776501	rs7153686	78019883	0.0478042	-0.0396684	-0.0063243	0.0198722	2916.76	2901.64	2886.66	2826.02	2818.57	2938.1	2686.6	2796.72	2878.82	L.D.	H3K27ac
GSTZ1	14	rs8016187	77790872	rs17104243	76662370	0.0163252	0.0421288	-0.022456	0.0496412	632.939	625.305	572.326	652.824	684.281	682.734	705.974	733.815	806.583	L.J.	Both
SPTLC2	14	rs12880663	77956246	rs7153686	78019883	0.00215587	-0.143535	-0.0275602	0.0844079	2124.86	1918.1	1948.01	1711.16	1839.89	1925.93	1508.38	1741.5	1976.12	L.D.	H3K27ac
SPTLC2	14	rs8011528	77981829	rs9806055	78020224	0.00637246	-0.137668	-0.0837173	0.103735	2228.27	2073.55	1993.5	1917.05	1850.88	2133.37	1651.11	1911.08	1911.18	L.D.	H3K27ac
TRAF3	14	rs35187570	103234663	rs11846404	104156108	0.00449871	0.00486347	-0.0481973	0.0521457	3606.01	3328.87	3318.12	3547.08	3610.18	3734.67	3692.62	3835.34	3647.35	L.J.	H3K27ac
TDRD9	14	rs3759573	103590772	rs17791722	104286210	0.0179862	0.400105	0.49245	-0.336758	3.93662	3.88295	6.29698	4.44084	6.6176	6.42247	7.50786	5.82667	4.9321	O.T.	H3K27ac
TNFAIP2	14	rs7155695	103612767	rs12586322	104154882	0.0433291	0.0762798	-0.190373	0.119625	1776	1616.09	996.584	1944.15	1760.25	1593.64	2132.53	2078.19	3051.9	O.T.	H3K27ac
BAG5	14	rs3759584	103990799	rs1155751	104286547	0.0181735	0.0417011	0.02476	-0.0223957	1117.04	1173.97	1182.02	1191.81	1205.64	1179.45	1226.15	1182.99	1174.19	L.D.	H3K27ac
ZFYVE21	14	rs942866	104014935	rs10873550	105127721	0.0135592	0.0165212	-0.049317	0.0449442	329.335	325.624	297.898	350.1	353.717	336.439	345.638	374.182	366.763	L.D.	H3K27ac
ZFYVE21	14	rs9652403	104036024	rs11846404	104156108	0.00178792	0.0881719	0.0744348	-0.0541543	323.925	326.881	518.512	338.452	349.111	353.433	380.59	363.05	354.619	L.J.	H3K27ac
XRCC3	14	rs9652403	104036024	rs11846404	104156108	0.0129432	0.0955258	0.112346	-0.0430198	610.905	693.123	733.133	665.494	712.491	774.236	746.133	741.89	794.223	L.J.	H3K27ac
ZFYVE21	14	rs8008382	104054425	rs11846404	104156108	0.00112659	0.0813882	0.0936136	-0.0602163	325.74	329.665	518.512	334.612	349.041	360.826	372.544	359.653	352.284	L.D.	H3K27ac
XRCC3	14	rs8008382	104054425	rs17791722	104286210	0.0299906	0.0900757	0.107733	-0.0405811	596.645	682.884	733.133	667.175	723.163	719.138	729.566	736.061	782.229	L.D.	H3K27ac
IGHA2	14	rs34527763	105062190	rs861547	104155317	0.00147621	0.664996	0.956391	-0.931811	3269.52	2619.01	1585.2	580.179	3546	5534.61	15391.1	1430.02	806.519	L.D.	H3K27ac
IGHA2	14	rs34527763	105062190	rs12586322	104154882	0.0113894	-0.741196	-0.771471	0.853294	2015.06	2642.15	1845.35	4493.73	4444.12	317.078	1080.62	4716.16	138.397	L.D.	H3K27ac
CRIP1	14	rs2819427	105412275	rs10873550	105127721	0.0289994	-0.0438459	0.0840842	-0.09551	2011.92	2392.21	2238.59	1903.95	2004.12	1270.85	1912.94	1763.14	1609.71	L.J.	H3K27ac
IGHJ4	14	rs35916062	105541197	rs10873550	105127721	0.0362101	0.127266	-0.303587	0.577087	48.4017	30.3282	27.5106	50.203	63.9987	119.534	85.8465	119.288	37.5631	L.J.	H3K27ac
IGHM	14	rs8020782	106221139	rs10873550	105127721	0.0452973	-0.420602	-0.0421209	0.198654	296860	278020	270526	209665	217146	369868	129959	130353	133235	L.D.	H3K27ac
IGHM	14	rs8020782	106221139	rs150949427	105128596	0.010701	-0.414574	-0.0338459	0.243329	292800	273628	275019	194558	235741	486202	130267	129823	133235	L.D.	H3K27ac
IGHM	14	rs2753492	106307418	rs7147151	105553763	0.00222502	-0.233805	-0.240153	0.242926	354342	243017	365896	311303	287555	301938	233729	297602	429670	L.D.	H3K27ac
IGHV3-71	14	rs56225485	106450598	rs10137758	107153690	0.00012146	-0.502134	-0.826186	0.941088	42.165	11.7965	11.2975	16.7295	34.6964	17.8724	14.6252	39.3851	109.132	L.D.	H3K4me1
BRF1	14	rs10145292	106699962	rs7147151	105553763	0.0369027	-0.0531473	-0.0467079	0.0438132	589.217	559.056	542.689	553.662	549.459	572.363	523.708	573.21	475.308	L.D.	H3K27ac
IGHV1-69	14	rs2014563	107174399	rs10137758	107153690	0.0108933	-1.54416	-0.980434	0.826803	3250.66	3407.4	117.565	627.933	340.207	142.4	123.121	418.067	216.875	L.J.	H3K4me1
HERC2P10	15	rs76068657	30746670	rs2240101	31115709	0.00102955	-0.185704	-0.971737	0.335677	15.0249	7.36344	2.18346	11.9555	8.62127	3.58231	13.0584	8.19718	4.76151	UnA	H3K27ac
HERC2P10	15	rs4779773	31028041	rs2240101	31115709	0.000161621	-0.276138	-1.16032	0.326495	17.7917	6.99649	2.02099	14.6883	8.09246	3.18249	12.6976	7.19945	1.01738	UnA	H3K27ac
SRP14	15	rs4924402	40245754	rs7165988	38988815	0.0315075	0.0246666	0.00188125	0.0407499	5490.31	5482.84	5617.1	5647.04	5890.56	5848.4	5097.98	6572.74	7122.24	L.D.	H3K27ac
EIF2AK4	15	rs12917160	40285277	rs7165988	38988815	0.0211168	0.0558047	0.0369784	-0.0368725	1970.74	2035.26	2174.74	2104.74	2066.17	2112.88	2186.75	2118.99	2126.84	L.D.	H3K27ac
EIF2AK4	15	rs998713	40378467	rs1472296	38988279	0.0448437	0.0795984	0.0448226	-0.032355	1868.94	1973.25	2057.27	2098.18	2073.47	2107.67	2070.27	2181.55	2104.12	L.D.	H3K27ac
IVD	15	rs11853293	40645347	rs7165988	38988815	0.0396581	0.0981455	0.0215564	-0.0433867	1660.71	1748.7	1675.79	1859.85	1810.52	1680.2	1966.81	2036.66	1656.5	L.D.	H3K27ac
ADAL	15	rs2242069	43713634	rs555001	43545728	0.00153845	-0.0253412	0.00940214	-0.0567048	332.562	336.481	333.056	324.35	304.996	307.806	338.555	296.821	239.872	L.D.	H3K27ac
GNB5	15	rs2231290	52405335	rs4776012	52472955	1.45e-05	-0.00304011	0.0650449	-0.110754	660.591	737.59	802.697	689.022	602.532	665.125	627.277	596.682	525.259	L.J.	H3K27ac
GNB5	15	rs67163040	52479018	rs10519312	51912971	0.0121782	-0.179212	-0.0317443	0.0655342	684.342	685.563	642.369	588.059	604.22	629.609	415.372	556.733	462.31	O.T.	H3K27ac
LACTB	15	rs55862039	63451563	rs332261	64383029	0.00923048	0.0628325	0.0628547	-0.0660554	1066.39	1111.34	1522.63	1164.33	1150.57	1194.49	1205.21	1127.16	1005.5	L.D.	H3K27ac
TRIP4	15	rs11071755	63793936	rs332261	64383029	0.0491918	0.0185572	-0.00296702	0.0347545	515.14	517.256	494.782	524.454	541.054	556.33	537.946	563.861	692.185	L.J.	H3K27ac
FBXL22	15	rs2053594	64151344	rs332261	64383029	0.00285489	-0.14148	-0.135118	0.16443	18.5912	17.0428	15.0162	16.6408	16.2665	15.5798	13.0793	19.2982	15.8816	L.J.	H3K27ac
HERC1	15	rs113453908	64159176	rs925251	64175124	0.000696676	-0.188093	-0.222155	0.119533	3829.73	3024.36	2501.1	3117.35	2903	2334.22	2667.03	2719.44	2443.29	L.J.	Both
HERC1	15	rs1867272	64181470	rs332261	64383029	0.0381154	0.114061	-0.106476	0.0774101	2879.3	2469.68	2240.2	3164.4	3168.91	3019.07	3581.36	3791.08	3477.87	L.J.	H3K27ac
HERC1	15	rs41472644	64182558	rs11852815	63888113	0.0286022	-0.214229	-0.0493466	0.0691068	3615.44	3512.42	3095.9	2960.77	3001.19	3148.05	2588.8	2342.93	3041.43	L.J.	Both
HERC1	15	rs401090	64331477	rs11852815	63888113	0.00453091	0.00907854	0.0356857	-0.0966882	3369.44	3396.16	3559.62	3255.9	3095.41	3194.04	3845.07	3267.34	2161.09	L.J.	Both
HERC1	15	rs401090	64331477	rs4074448	63888495	0.0102752	-0.15389	-0.0595865	0.0881418	3527.14	3423.27	3221.21	3235.68	3125.71	3179.85	2161.09	3610.47	3315.22	L.J.	Both
HERC1	15	rs401090	64331477	rs4984251	63889022	0.028142	-0.144945	-0.0524683	0.0815796	3510.53	3417.03	3265.91	3257.09	3113.29	3182.4	2161.09	3532.66	3502.82	L.J.	Both
SNX22	15	rs35561890	64441036	rs4984251	63889022	0.0485224	0.234438	0.13403	-0.0937848	410.133	622.669	655.996	688.245	719.498	719.893	848.119	810.46	770.972	L.J.	Both
SNX1	15	rs2414848	64662458	rs4984251	63889022	0.0357237	-0.00466216	0.0403614	-0.0299651	3055.34	3028.33	3048.33	2944.87	3087.26	3047.81	2982.67	2928.95	2857.17	L.D.	Both
SNX1	15	rs2414849	64662460	rs4074448	63888495	0.00266641	0.00610002	0.0772362	-0.047047	3055.34	3049.67	2942.95	2917.75	3090.62	3182.85	2977.8	2943.91	2867.7	L.D.	Both
SNX22	15	rs7403751	64979291	rs332261	64383029	0.027358	0.122736	0.115225	-0.142739	675.88	911.257	694.84	711.567	691.04	631.973	812.498	712.89	398.029	L.D.	H3K27ac
ANKDD1A	15	rs57653046	65134587	rs2037517	65165436	0.00619235	-0.28772	-0.426378	0.14566	325.686	224.329	118.237	224.74	207.051	126.045	130.622	147.593	130.211	L.J.	H3K27ac
PSMA4	15	rs7163689	78565478	rs34593439	79234957	0.0230203	0.0124836	-0.009329	0.0285398	4544.87	4482.82	4513.54	4589.83	4693.9	4662.52	4654.82	4915.25	5010.68	L.D.	H3K27ac
PSMA4	15	rs56117933	78832349	rs11855406	79234864	0.0198709	0.0644741	0.00299133	-0.0262118	4567.35	4532.28	4585.86	4872.91	4787.45	4601.73	4899.19	4795.38	4717.59	L.J.	H3K27ac
CTSH	15	rs112348856	79127523	rs12324886	79054108	0.0364143	-0.280205	-0.0630927	0.0972587	9840.4	9796.15	9101.44	8378.25	8026.82	8584.82	5375.3	6883.48	7512.94	L.D.	H3K27ac
CTSH	15	rs8039661	79259009	rs12898323	79054084	0.014442	0.159021	0.158715	-0.0930123	6904.74	8153.26	9702.43	8166.4	8883.95	8760.64	9274.9	9904.65	8789.48	L.D.	H3K27ac
SEC11A	15	rs79238968	84765739	rs8038249	86253911	0.0240654	-0.0203642	-0.0277826	0.0336977	2434.86	2371.49	2312.61	2323.1	2450.48	2404.64	2531.62	2354.78	2582.49	O.T.	H3K27ac
KLHL25	15	rs338535	86251590	rs338527	86261659	0.0342527	0.00730006	-0.01222	0.0564268	102.663	98.6496	99.3133	104.318	109.919	129.163	100.631	114.08	115.594	S.A.	H3K27ac
C15orf38-AP3S2	15	rs4932251	90369682	rs28468074	90435600	2.21e-13	-0.239676	-0.213626	0.12695	410.978	335.694	267.628	325.254	292.611	274.65	254.871	266.795	275.708	L.J.	H3K27ac
AP3S2	15	rs2882752	90384066	rs28468074	90435600	3.08e-09	-0.16553	-0.162733	0.0880357	727.716	631.936	528.131	637.195	575.126	550.591	525.485	538.088	535.261	L.J.	H3K27ac
ZNF710	15	rs34409906	90639534	rs2601205	90961813	0.039689	-0.0761405	-0.0459329	0.0401254	824.199	770.787	731.466	732.386	751.299	746.689	718.401	716.754	725.784	L.D.	H3K27ac
GDPGP1	15	rs17245269	90704506	rs2601205	90961813	0.0197087	0.190068	0.0238676	-0.089622	108.748	108.527	114.617	130.628	122.369	117.016	146.953	154.874	103.037	L.D.	H3K27ac
CRTC3	15	rs12905843	90893461	rs7403304	91228236	0.025588	-0.0367279	-0.00555952	-0.0497953	1213.41	1213.28	1171.93	1160.7	1171.55	1013.82	1119.2	1013.62	662.909	L.J.	H3K27ac
UNC45A	15	rs17593423	91483531	rs2601205	90961813	0.0430905	-0.00519521	0.0141298	-0.0192277	1766.71	1809.9	1824.02	1784.34	1732.8	1755.89	1742.65	1757.4	1684.88	L.J.	H3K27ac
FAM174B	15	rs285729	93226337	rs389334	93209615	0.0225787	0.213742	0.159491	-0.179289	717.394	896.301	957.865	865.637	934.698	598.715	1091.54	959.481	594.328	L.D.	Both
NPRL3	16	rs2858934	213142	rs540	420907	0.0178428	-0.112959	-0.000272591	0.0557571	1376.95	1377.41	1378.03	1257.93	1291.32	1374.16	1028.97	1266.92	1399.99	L.D.	H3K27ac
DECR2	16	rs3848365	374617	rs540	420907	0.0210224	-0.0225453	-0.0332894	0.0724177	153.2	146.291	138.582	136.074	161.172	160.062	152.118	159.121	177.925	L.J.	H3K27ac
NME4	16	rs8058185	492368	rs540	420907	0.025972	0.00888129	0.0497928	-0.0584391	1974.4	2498.43	2623.44	2470.23	2421.27	2339.68	2448.3	2191.01	2189.07	L.D.	H3K27ac
MRPL28	16	rs8050046	592974	rs540	420907	0.00183149	0.0258828	-0.0492686	-0.037118	1934.7	1816.81	1865.02	1951.16	1829.4	1623.01	1981.09	1819.31	1574.64	L.D.	H3K27ac
TMEM8A	16	rs4984801	1339927	rs540	420907	0.0346778	-0.0712299	-0.117452	0.035269	1249.15	1115.09	993.487	1189.32	1072.77	991.743	1015.55	1059.65	980.065	L.D.	H3K27ac
ZNF213	16	rs560947	3185737	rs731045	3152233	0.00198824	0.100664	-0.0116057	-0.0530597	207.948	213.349	201.727	233.7	220.745	205.801	257.631	231.595	200.815	L.J.	H3K4me1
NLRC3	16	rs12449110	3542920	rs2892165	4324293	0.0253826	-0.00846777	-0.040947	0.0811193	458.686	433.901	427.076	449.468	489.847	463.073	412.392	493.675	631.34	L.D.	H3K27ac
NMRAL1	16	rs3747577	4415696	rs2892165	4324293	0.00424204	-0.0115793	-0.085527	0.0452966	1020.24	909.014	768.692	896.772	906.184	898.793	951.946	939.142	944	L.D.	H3K27ac
GLYR1	16	rs2660241	4940023	rs17137242	4798072	0.0117336	0.0417227	0.0155316	-0.0192964	2996.67	3054.85	3077.67	3082.63	3095.18	3109.08	3267.93	3211.55	3072.77	L.D.	Both
ZNF500	16	rs2660241	4940023	rs17137242	4798072	6.45e-05	0.163017	0.0515516	-0.0842237	271.427	259.462	280.038	264.901	288.654	278.989	330.147	328.41	254.879	L.D.	Both
NAGPA	16	rs2286966	5050897	rs17137242	4798072	0.0413075	-0.00111013	-0.0338432	0.0411844	208.82	197.309	189.417	198.096	211.628	210.305	181.617	221.463	218.107	L.D.	Both
SOCS1	16	rs34582516	11153652	rs7192768	11004905	0.000102486	-0.202904	-0.0615166	0.199274	685.248	658.196	623.659	511.521	718.874	732.103	339.194	517.078	998.278	L.D.	Both
DEXI	16	rs9927527	11212681	rs7193637	11764920	0.00346127	0.0999232	0.0156626	-0.0471034	418.98	431.853	437.515	479.608	458.264	443.128	518.877	458.681	450.192	L.J.	H3K27ac
RMI2	16	rs152303	11308099	rs13331560	11707014	0.0459523	-0.158153	-0.0480828	0.061987	864.488	844.598	812.071	755.663	745.64	729.08	659.254	657.98	859.741	L.D.	H3K27ac
RMI2	16	rs10451095	11321992	rs1794024	11381202	0.0145748	-0.173153	-0.190641	0.0814524	964.369	796.957	726.683	823.548	683.083	627.373	672.834	747.812	665.673	L.D.	H3K27ac
RMI2	16	rs9936951	11330779	rs7198004	11207617	0.00561859	-0.202885	-0.0819351	0.0736306	956.916	878.17	808.438	768.794	778.707	755.824	631.324	688.841	701.616	L.J.	H3K27ac
RMI2	16	rs9936951	11330779	rs9746695	11207894	0.00820982	-0.187585	-0.0830166	0.0724789	926.057	887.47	730.212	770.543	775.17	761.098	643.085	685.972	706.706	L.J.	H3K27ac
RMI2	16	rs814260	11335999	rs7192768	11004905	0.00343896	0.294694	0.0467786	-0.0842665	548.696	700.459	701.992	918.244	841.902	795.17	1097.54	1013.59	921.042	L.D.	Both
RMI2	16	rs243325	11354497	rs4781128	11707571	0.0241371	-0.151035	0.030445	-0.0608503	868.854	896.189	899.088	739.655	721.303	734.293	640.933	596.913	408.992	L.D.	H3K27ac
RMI2	16	rs737008	11374866	rs13331560	11707014	0.0480844	0.222517	0.0617292	-0.056887	562.112	607.767	664.477	767.823	728.476	766.884	889.756	880.339	798.351	L.J.	H3K27ac
RMI2	16	rs737008	11374866	rs7193637	11764920	0.0280992	0.238674	0.0701667	-0.0551745	568.732	591.677	618.688	707.341	755.608	766.642	899.555	888.934	823.024	L.D.	H3K27ac
RMI2	16	rs2868410	11428101	rs36110069	11207817	0.043536	0.0977784	0.0203421	-0.0768039	744.546	751.361	686.446	802.616	784.087	838.098	924.961	659.35	536.704	L.J.	H3K27ac
RMI2	16	rs9938869	11461071	rs72781049	11707633	0.0399387	0.0754526	-0.0794024	0.0730164	732.675	634.411	725.414	763.049	739.207	817.865	831.059	900.126	880.557	L.D.	H3K27ac
RMI2	16	rs11074966	11464550	rs7193637	11764920	0.00723031	-0.239928	-0.0462372	0.0911636	853.19	846.973	787.427	694.504	730.88	753.521	483.934	635.635	653.986	L.D.	H3K27ac
RMI2	16	rs11645451	11466110	rs9923856	11210415	0.00106198	-0.205877	-0.0366471	0.123478	843.711	798.338	806.079	674.058	754.962	762.882	546.936	709.542	835.872	L.D.	H3K27ac
RMI2	16	rs11645451	11466110	rs36110069	11207817	0.000646809	-0.189553	-0.0800283	0.139124	855.45	768.779	758.879	696.218	757.595	693.103	598.39	709.542	867.538	L.D.	H3K27ac
RMI2	16	rs73515468	11467267	rs7192768	11004905	0.00283721	-0.319515	-0.0558978	0.12001	880.394	855.45	799.131	578.272	737.688	754.954	539.244	496.296	634.296	L.D.	Both
SNN	16	rs12932282	11488974	rs13331560	11707014	0.00559556	0.0257545	0.0416506	-0.153709	1030.52	1057.88	1138.56	1059.66	1029.62	722.255	860.564	794.517	690.114	L.D.	H3K27ac
RMI2	16	rs12596613	11491007	rs113876019	11380500	0.00127467	-0.140424	-0.148977	0.122015	879.534	723.177	729.836	784.094	779.24	755.815	637.941	659.073	793.544	L.D.	H3K27ac
LITAF	16	rs2868424	11678289	rs13331560	11707014	0.00370184	0.00352782	0.036571	-0.0536986	7359.49	7595.45	7923.06	7520.43	7092.34	7353.21	7757.21	6439.05	6829.87	L.J.	H3K27ac
LITAF	16	rs2868424	11678289	rs4781128	11707571	0.000623528	-0.0933515	-0.0507012	0.0581987	7906.92	7488.11	7165.45	7327.07	7158.31	7470.29	6487.01	6512.78	7757.21	L.J.	H3K27ac
LITAF	16	rs1981763	11681722	rs7193637	11764920	0.0150793	0.0914251	0.0316386	-0.0406007	7015.59	7278.18	7522.38	7712.21	7774.07	7488.67	8048.55	7801.16	8021.53	L.J.	H3K27ac
TXNDC11	16	rs8056774	11887530	rs7193637	11764920	0.00152524	-0.111867	-0.151216	0.0693855	3080.54	2372.83	2111.37	2753.83	2589.82	2349.36	2468.41	2431.51	2407.48	L.J.	H3K27ac
GSPT1	16	rs11570139	12059038	rs7193637	11764920	0.035779	-0.00580871	0.0190377	-0.022387	4312.04	4379.84	4490.79	4288.17	4242.26	4229.09	4271.18	4162.17	4107.29	L.J.	H3K27ac
SNX29	16	rs8051349	12105523	rs7192768	11004905	0.0434942	-0.0229115	-0.0646836	0.043801	2735.42	2913.16	2688.25	3075.07	2865.27	2796.28	3003.69	2900.39	3067.93	O.T.	Both
PRMT7	16	rs12325430	67853425	rs57434514	68402649	0.0114506	0.0618555	0.198663	-0.0483805	890.21	1125.8	1301.89	936.437	1065.43	1231.33	1013.35	1114.73	1294.12	L.D.	H3K27ac
NFATC3	16	rs12325430	67853425	rs57434514	68402649	0.0328447	-0.0371309	-0.026585	0.0337781	2102.89	2029.28	2036	2018.35	2066.92	1954.73	1947.88	2047.42	2052.45	L.D.	H3K27ac
VAC14	16	rs4985559	70715999	rs12929374	70827361	0.0196476	0.0438845	0.113424	-0.0371532	973.6	1063.49	1613.47	1028.72	1071.79	1221.44	1060.76	1112.17	1152.44	L.D.	H3K27ac
CMTR2	16	rs4985371	70960061	rs8044133	70828269	0.0479382	-0.0298217	-0.0203108	0.0223455	1081.69	1051.69	1032.95	1061.76	1098.1	998.732	1017.6	1029.68	1061.82	L.D.	H3K27ac
WWOX	16	rs4402580	78380517	rs62045081	78132246	0.0404512	-0.0146606	-0.0546063	-0.0326966	229.726	211.809	205.85	221.504	205.692	194.162	220.4	195.245	171.595	UnA	H3K27ac
CENPN	16	rs10083777	81065282	rs2970080	81035533	8.28e-05	0.21711	0.0144926	-0.102049	625.622	681.242	694.657	770.736	794.705	682.406	988.841	812.141	833.128	UnA	Both
CENPN	16	rs804889	81096539	rs2602443	81035077	0.000616897	-0.144578	-0.16736	0.0690209	1040.44	804.551	611.377	730.874	767.032	688.331	715.096	708.715	672.576	UnA	H3K4me1
CENPN	16	rs804889	81096539	rs2970081	81035180	0.000616897	-0.144578	-0.16736	0.0690209	1040.44	804.551	611.377	730.874	767.032	688.331	715.096	708.715	672.576	UnA	H3K4me1
CENPN	16	rs200502523	81140413	rs4401042	81812392	0.000739617	-0.00563031	0.162947	-0.0904808	608.849	941.345	807.153	707.895	770.711	822.658	706.234	695.043	681.055	L.D.	H3K4me1
CENPN	16	rs200502523	81140413	rs4273032	81812236	0.00707227	-0.152808	-0.129819	0.0764145	807.153	941.345	608.849	799.546	744.937	732.017	683.287	701.586	711.021	L.D.	H3K4me1
PLCG2	16	rs7201045	81959952	rs4401042	81812392	0.0255028	0.1065	0.0813627	-0.0485732	7619.87	9223.81	9865.63	9242.33	9241.92	9555.91	10103.5	10047.9	9928.22	L.D.	H3K4me1
CDH13	16	rs824400	83989936	rs58120536	84627208	0.000135177	0.276624	0.364689	-0.22337	10.0354	16.2102	23.5407	13.9651	16.8219	16.1083	18.4728	17.3887	15.5713	L.D.	H3K27ac
CDH13	16	rs824400	83989936	rs2925060	84627544	0.00831379	0.284546	0.197461	-0.14461	9.89563	14.5142	17.6382	15.535	15.02	16.1672	20.3559	17.1597	17.0257	L.D.	H3K27ac
MBTPS1	16	rs3785017	84093931	rs9319460	85260097	0.0374601	0.0224868	-0.0118631	0.0258552	1658.66	1637.3	1627.4	1702.32	1733.21	1735.28	1671.25	1828.66	1868.21	L.D.	H3K27ac
MBTPS1	16	rs12596367	84146861	rs59458341	85259889	0.00330479	-0.0186252	0.031852	-0.0351765	1687.07	1790.88	1738.42	1719.65	1675.89	1717.79	1632.63	1579.73	1535.15	L.D.	H3K27ac
MBTPS1	16	rs12596367	84146861	rs9929153	85259757	0.0280319	-0.0137305	0.028226	-0.0237273	1667.4	1749.31	1771.55	1713.25	1689.38	1715.43	1635.88	1602.42	1586.03	L.D.	H3K27ac
MBTPS1	16	rs10153188	84173974	rs2925060	84627544	0.04993	0.0144841	-0.00350952	0.027959	1651.89	1663.03	1656.28	1695.98	1738.26	1727.66	1394.98	1829.27	2049.2	L.D.	H3K27ac
TLDC1	16	rs11642514	84525005	rs4783028	84627167	0.00114846	-0.112906	-0.0874405	0.0672778	389.801	367.428	335.75	364.198	351.093	343.578	306.655	343.21	336.216	L.D.	H3K27ac
TLDC1	16	rs11641949	84536887	rs6564050	84541520	0.0356201	0.0796876	0.011491	-0.0434436	314.775	340.855	342.2	370.421	363.797	331.64	385.265	354.434	361.944	L.D.	Both
TLDC1	16	rs11641949	84536887	rs2925060	84627544	0.0187699	0.00352889	-0.0304061	0.0450634	357.101	338.57	325.984	351.976	351.432	375.844	357.906	376.077	384.273	L.D.	H3K27ac
TLDC1	16	rs8056424	84538458	rs2925060	84627544	0.00617649	0.0139006	-0.0301973	0.0652685	356.97	336.56	330.991	349.096	368.667	392.097	390.773	419.786	399.376	L.J.	H3K27ac
TLDC1	16	rs7184461	84549077	rs4783028	84627167	0.0189759	0.0984637	0.0538484	-0.053206	295.643	326.02	339.236	349.603	345.059	347.211	374.14	361.29	337.527	L.J.	H3K27ac
TLDC1	16	rs7184461	84549077	rs58120536	84627208	0.0260423	0.0301757	-0.0425243	0.0509924	328.814	313.042	281.787	342.444	346.905	363.447	350.627	378.611	372.757	L.J.	H3K27ac
COTL1	16	rs2914838	84629314	rs16974558	84787111	0.00558105	0.164953	0.0510099	-0.174589	9470.51	10194.6	10582.1	11709.5	9714.9	9263.62	12350.9	9883.03	9129.02	L.J.	H3K27ac
USP10	16	rs3751761	84733551	rs2925060	84627544	0.0176914	0.0855798	0.00773538	-0.033235	3713.24	3748.5	3775.31	4198.51	3881.18	3866.53	4247.59	4365.29	4064.26	L.J.	H3K27ac
USP10	16	rs55709560	84749252	rs62050724	84636747	0.0134705	-0.0128733	0.0292938	-0.0261107	3847.76	4005.62	4034.02	3763.4	3738.18	3950.07	3753.48	3643.2	3757.79	L.D.	H3K27ac
USP10	16	rs8044808	84786175	rs8062266	84539291	0.0124334	0.0393945	0.017059	-0.0325975	3720.68	3790	3818.55	3831.6	3820.63	3248.12	4116.34	3706.38	3935.11	L.D.	H3K27ac
USP10	16	rs8044808	84786175	rs12924123	84541424	0.0257437	0.0425372	0.0168036	-0.0252887	3709.52	3764.63	3845.97	3830.01	3825.18	3741.7	4127.83	3925.88	3935.11	L.J.	Both
USP10	16	rs774304	84810949	rs62048601	84548446	0.0429614	-0.0267211	-0.0173656	0.0191045	3878.56	3796.74	3705.08	3731.6	3814.65	3679.97	3700.03	3671.22	3911.2	L.D.	H3K27ac
KIAA0513	16	rs6564096	85069401	rs2925060	84627544	0.0240984	0.229854	0.0785702	-0.0978759	258.192	263.735	297.977	311.343	295.21	301.003	359.786	380.065	289.989	L.D.	H3K27ac
KIAA0513	16	rs12597072	85070377	rs2925060	84627544	0.000272327	0.28388	0.0906603	-0.169076	259.604	277.664	314.232	339.593	327.591	282.112	380.378	371.393	278.466	L.D.	H3K27ac
KLHL36	16	rs9319460	85260097	rs4783028	84627167	0.00249612	0.0625016	0.0313484	-0.0454801	1333.33	1389	1451.91	1400.44	1415.12	1288.72	1527.22	1410.92	1377.52	L.J.	H3K27ac
KLHL36	16	rs11149739	85418362	rs1465594	84547841	0.010563	-0.101033	-0.0399183	0.0424325	1619.24	1472.59	1437.42	1375.48	1372.44	1389.17	1211.25	1354.3	1381.66	L.D.	H3K27ac
GINS2	16	rs4240779	85670616	rs2925060	84627544	0.0494966	0.0689134	0.0493455	-0.0277501	1249.48	1296.4	1342.54	1318.9	1362.63	1396.97	1430.48	1412.09	1401.86	L.D.	H3K27ac
GINS2	16	rs4240779	85670616	rs9929153	85259757	0.00766335	0.00238031	-0.0626919	0.0400786	1303.75	1330.6	1149.5	1395.4	1361.31	1332.29	1387.61	1412.7	1438.8	L.D.	H3K27ac
GINS2	16	rs4240779	85670616	rs9319460	85260097	0.0186932	0.00621268	-0.0540332	0.0341033	1303.75	1337.35	1189.64	1395.4	1359.94	1339.89	1389.35	1413.8	1431.66	L.D.	H3K27ac
GINS2	16	rs10514608	85713173	rs4783028	84627167	0.00259235	0.0859679	0.0286377	-0.0459297	1317.22	1338.44	1396.23	1422.51	1418.42	1388.75	1579.62	1418.53	1364.36	L.J.	H3K27ac
GINS2	16	rs4843679	85784123	rs58120536	84627208	0.0494968	-0.0209461	0.0466252	-0.0310078	1412.01	1472.4	1467.09	1374.67	1391.44	1453.15	1349.95	1326.68	1290.05	L.D.	H3K27ac
GINS2	16	rs3866569	85887693	rs59458341	85259889	0.0266071	-0.0519274	-0.0382345	0.0344535	1440.45	1401.18	1294.62	1380.66	1371.21	1367.4	1300.94	1335.34	1398.64	L.D.	H3K27ac
GSE1	16	rs1693952	86267171	rs62050724	84636747	0.0231275	-0.0171671	0.0299657	-0.040766	1744.01	1759.98	1844.96	1674.06	1701.86	1595.42	1697.69	1531.56	1893.11	L.D.	H3K27ac
MVD	16	rs4782393	88713501	rs11649140	88766940	0.0389457	0.02151	-0.0612957	0.0482429	2001.2	1877.04	1759.92	2074.59	2015.91	2189.7	2097.53	2111.83	2252.13	L.D.	H3K27ac
CTU2	16	rs7186861	88761282	rs3743980	89180935	0.00338156	-0.0279865	-0.0533139	0.0530699	438.028	437.472	401	431.391	420.693	445.399	470.92	452.64	471.452	L.D.	H3K27ac
CTU2	16	rs2016979	88807092	rs4782447	89181890	0.0273098	0.121626	0.0198472	-0.0472808	481.678	413.475	422.865	429.375	442.208	428.479	544.256	478.6	456.617	L.D.	H3K27ac
PIEZO1	16	rs11076713	88822747	rs4782447	89181890	0.0254535	-0.0305972	-0.0586015	0.0506762	2680.18	2905.06	2729.29	2650.38	2954.61	2879.03	3004.14	2940.92	3152.93	L.D.	H3K27ac
TRAPPC2L	16	rs15829	88874778	rs3743980	89180935	0.027757	-0.0926836	-0.0174225	0.0429726	929.172	872.701	865.458	829.143	823.146	872.74	708.36	841.556	789.761	L.D.	H3K27ac
TRAPPC2L	16	rs200313144	88901051	rs11649140	88766940	0.028369	-0.0963607	-0.00262901	0.0528427	888.815	905.13	836.401	799.029	858.971	881.791	796.587	825.353	776.764	L.D.	H3K27ac
TRAPPC2L	16	rs2911451	88954344	rs3743980	89180935	0.00392831	-0.110147	-0.0338331	0.0508473	950.339	888.419	886.403	846.504	841.988	836.576	746.799	792.196	900.062	L.D.	H3K27ac
CDK10	16	rs13332145	89081075	rs11649140	88766940	0.00355841	-0.112241	-0.0337625	0.0815906	819.818	808.211	748.752	748.952	759.068	841.666	544.888	801.891	698.106	L.D.	H3K27ac
ACSF3	16	rs8044701	89176878	rs11649140	88766940	0.0134138	-0.0961084	-0.0705032	0.0469672	1083.65	1028.69	1062.85	997.542	963.054	911.71	903.981	916.001	1011.99	L.J.	H3K27ac
ACSF3	16	rs3096304	89373707	rs4782447	89181890	0.0130275	0.053173	0.0141773	-0.0500007	963.199	1002.02	1054.44	1093.07	978.266	947.613	995.151	998.734	910.551	L.D.	H3K27ac
SPG7	16	rs3096309	89431603	rs4782447	89181890	0.00592789	0.0235923	0.0501135	-0.0473073	1489.65	1669.43	1781.03	1676.71	1543.82	1559.87	1690.34	1524.71	1473.11	L.D.	H3K27ac
SPG7	16	rs889573	89437560	rs73251038	88845931	0.0176251	-0.0106515	0.0326103	-0.0281491	1545.6	1598.66	1629.33	1516.52	1521.92	1563.68	1510.57	1472.49	1432.8	L.J.	H3K27ac
SPG7	16	rs889573	89437560	rs3743980	89180935	0.00474062	0.0192497	0.0234784	-0.0320685	1510.43	1562.16	1615.69	1556.12	1531.23	1506.72	1552.22	1522.48	1461.02	L.D.	H3K27ac
FANCA	16	rs369230	89645437	rs73251038	88845931	0.0372422	0.0579943	0.0545183	-0.044925	1238.3	1337.91	1166.23	1289.73	1339.64	1311.22	1385.94	1344.42	1212.88	L.D.	H3K27ac
CHMP1A	16	rs187720	89680337	rs73251038	88845931	0.0119862	-0.00922183	0.0281796	-0.0276574	2001.02	2039.3	2076.89	1967.86	1965.8	2032.9	1961.42	1894.75	1830.22	L.D.	H3K27ac
SPATA33	16	rs2437956	89716251	rs73251038	88845931	0.00283821	-0.0187629	-0.161669	0.0966263	170.212	128.438	117.086	142.095	142.767	135.542	153.29	156.241	146.646	L.D.	H3K27ac
FANCA	16	rs745543556	89743018	rs73251038	88845931	0.0290733	-0.0319397	0.0216171	-0.0443117	1369.93	1411.42	1420.15	1327.06	1313.21	1224.27	1286.54	1211.09	1158.75	L.D.	H3K27ac
CDK10	16	rs11355220	89802307	rs11649140	88766940	0.0381154	-0.0908204	-0.0419031	0.0508748	844.859	813.977	770.416	758.2	765.788	761.425	712.892	814.106	765.572	L.D.	H3K27ac
FANCA	16	rs57027421	89917258	rs11649140	88766940	0.022685	-0.0926732	-0.0359768	0.0432129	1432.13	1398.11	1280.08	1295.99	1326.02	1316.38	1197.87	1252.3	1259.4	L.D.	H3K27ac
FANCA	16	rs55911767	89930656	rs1974583	89834971	0.0034901	-0.0453476	-0.124062	0.0504605	1436.67	1279.77	1118.19	1355.49	1285.84	1149.7	1371.77	1270.47	1317.99	L.J.	H3K4me1
SPATA33	16	rs58806053	89932143	rs4782447	89181890	0.0452973	-0.166768	-0.079482	0.0676105	157.568	173.326	155.993	157.617	155.138	149.872	148.16	134.287	147.613	L.D.	H3K27ac
SPATA33	16	rs11641848	90075090	rs73251038	88845931	0.00849236	0.12013	0.0484912	-0.0789747	134.263	143.005	136.494	148.703	149.644	137.892	172.127	151.071	137.843	L.D.	H3K27ac
C17orf97	17	rs6565719	215798	rs34637009	260909	9.52e-14	-0.110211	0.811296	0.14082	9.00533	46.536	89.0637	12.4725	51.686	82.1607	10.7651	52.981	64.0957	L.D.	H3K27ac
C17orf97	17	rs62056174	216540	rs7502594	260182	1.49e-37	0.216885	1.42954	-0.229213	10.6555	65.5755	138.696	12.0595	70.1227	124.639	8.63389	72.2342	124.728	L.D.	H3K27ac
C17orf97	17	rs4260117	240040	rs7502594	260182	9.67e-59	-0.358288	0.794845	0.307398	10.7225	73.0017	127.178	13.2396	69.4534	124.062	10.4306	66.5986	133.483	L.D.	H3K27ac
C17orf97	17	rs6565721	241190	rs12951915	260762	3.88e-12	-1.4435	-0.519081	1.07599	96.5861	141.088	120.544	55.1005	77.4328	101.644	11.8183	67.0738	115.08	L.D.	H3K27ac
VPS53	17	rs6565721	241190	rs12951915	260762	0.0138991	-0.0985017	-0.11975	0.0691319	1665.42	1113.89	1047.78	1242.49	1229.74	1196.17	1146.95	1153.66	1142.54	L.D.	H3K27ac
WDR81	17	rs598974	706862	rs62088172	1666253	0.00223058	-0.00398343	0.0405622	-0.0448032	616.486	648.584	677.897	614.103	614.779	592.411	617.342	577.474	599.199	L.D.	H3K27ac
INPP5K	17	rs2120233	947233	rs2447092	2295635	0.0180494	-0.00617522	0.0493103	-0.0358525	644.474	682.99	724.877	652.092	666.156	659.36	644.357	624.888	631.525	O.T.	H3K27ac
SMYD4	17	rs35544336	1762923	rs34107519	1666097	0.00545777	0.00387263	0.0355686	-0.0390941	505.534	542.34	578.31	566.566	536.417	534.264	531.138	513.711	497.717	L.D.	H3K27ac
SRR	17	rs7207749	1931702	rs2447092	2295635	0.0334459	0.0290984	-0.018733	0.0676442	398.311	389.646	382.958	405.855	433.992	449.394	409.402	486.556	456.878	L.D.	H3K27ac
MNT	17	rs2447090	2298974	rs2447092	2295635	0.00165591	-0.101195	-0.101006	0.0492826	470.425	418.915	357.993	429.306	419.065	371.153	390.045	347.076	389.925	S.A.	H3K27ac
MNT	17	rs7226226	2407298	rs2325756	3630621	0.0445349	0.00377919	-0.0589285	0.0396994	395.164	395.271	340.589	436.77	418.478	418.298	429.435	427.469	445.52	L.D.	H3K27ac
SERPINF1	17	rs111246919	2629478	rs34107519	1666097	0.0158143	-0.257696	-0.130291	0.113544	110.687	71.3206	72.9789	68.0738	72.5577	69.6612	56.4824	60.2487	62.5419	L.D.	H3K27ac
MNT	17	rs3968348	2636144	rs2447107	2257864	0.00707497	0.00443627	-0.0290021	-0.044013	437.665	439.693	421.163	457.457	425.202	384.743	447.927	399.638	362.831	L.D.	H3K27ac
RPA1	17	rs11655694	2800160	rs2447092	2295635	0.0143073	-0.0493762	-0.0403393	0.0298506	5151.76	4776.69	4734.98	4942.98	4921.27	4839.87	4685.19	4782.02	4857.58	L.D.	H3K27ac
TRPV3	17	rs4790519	3456735	rs2325756	3630621	0.0207773	0.518883	0.269377	-0.229623	133.148	176.794	229.288	240.874	261.971	263.965	380.555	306.386	252.416	L.D.	H3K27ac
P2RX5-TAX1BP3	17	rs150846	3494868	rs2325756	3630621	0.039733	0.00184094	0.164583	-0.0658114	87.515	106.995	136.668	100.045	100.759	109.551	91.5995	95.9012	101.995	L.D.	H3K27ac
ITGAE	17	rs150846	3494868	rs2449110	5125333	0.0247678	-0.128327	-0.0754185	0.0547479	327.423	266.802	257.876	261.396	249.767	254.354	218.11	247.622	240.139	L.D.	H3K27ac
SHPK	17	rs465563	3513719	rs111452503	3616327	0.0494375	0.11785	0.0340613	-0.0313335	473.871	455.15	477.707	497.222	516.788	511.637	580.815	543.756	540.582	L.D.	H3K27ac
SHPK	17	rs62069929	3515275	rs2875723	3616633	0.0388665	0.153767	0.00706604	-0.0266042	493.396	485.541	494.794	567.637	550.992	565.772	666.554	644.005	574.463	L.D.	H3K27ac
SHPK	17	rs12451830	3522905	rs2325756	3630621	1.24e-05	-0.121009	-0.0940387	0.0614057	643.406	532.146	531.705	548.589	525.896	505.555	476.922	489.156	511.902	L.D.	H3K27ac
SHPK	17	rs224508	3525231	rs2325756	3630621	0.000505113	-0.137983	-0.0685104	0.0437772	645.182	564.55	554.186	543.764	522.795	529.366	475.831	484.014	488.443	L.D.	H3K27ac
SHPK	17	rs375167371	3583440	rs2875723	3616633	0.000667623	-0.0918328	-0.0635719	0.0552543	583.913	536.58	503.249	528.437	515.824	531.978	486.458	502.316	478.406	L.D.	H3K27ac
SHPK	17	rs375167371	3583440	rs111452503	3616327	0.0119207	-0.0906006	-0.0484003	0.0422646	593.528	539.144	520.979	523.45	518.483	529.521	492.442	498.011	483.832	L.D.	H3K27ac
ITGAE	17	rs8066216	3599662	rs2447092	2295635	0.00190175	0.00128218	0.0839925	-0.0705319	252.171	254.761	318.778	249.046	255.217	249.934	248.196	229.064	226.15	L.D.	H3K27ac
RNF167	17	rs781851	3956171	rs34494905	5202922	0.0180813	0.0221504	-0.0140014	0.0463051	2590.97	2632.79	2432.61	2671.05	2631.02	2752.97	2801.48	3281.43	3660.37	L.D.	Both
CHRNE	17	rs12939591	4814022	rs2449110	5125333	0.00113734	0.889058	-0.0165141	-0.36066	7.89356	10.3019	9.28445	27.8142	19.6729	11.5735	49.4023	19.3629	13.7637	L.D.	H3K27ac
C17orf107	17	rs111454129	4862266	rs2449110	5125333	0.0177125	0.386621	-0.0134128	-0.187929	18.9441	19.8267	18.8613	28.8612	23.2839	19.9364	44.2065	30.4321	13.5401	L.D.	H3K27ac
CHRNE	17	rs346828	4926882	rs2449110	5125333	0.000142093	-0.864454	-0.865409	0.427116	62.9414	21.2481	10.6697	25.0239	18.0431	10.6972	10.5908	10.4476	10.4449	L.J.	H3K27ac
SPAG7	17	rs72828872	4953756	rs111452503	3616327	0.0335784	0.106193	0.00119401	-0.027833	1505.07	1523.52	1515.7	1699.36	1626.51	1592.22	1852.55	1929.2	1717.66	O.T.	H3K27ac
SPAG7	17	rs12602643	4972118	rs2875723	3616633	0.0308878	-0.0523	-0.0249379	0.0232433	1617.22	1572.29	1545.96	1532.69	1552.84	1511.54	1467.81	1452.28	1568.06	O.T.	H3K27ac
SPAG7	17	rs12602643	4972118	rs2325756	3630621	0.0474341	-0.0519852	-0.0218629	0.0222915	1608.03	1579.65	1544.21	1511.71	1561.94	1510.77	1470.85	1457.07	1547.49	O.T.	H3K27ac
ZNF232	17	rs201498598	4978718	rs2449110	5125333	0.0314686	-0.137625	0.0154039	0.070427	284.183	285.438	293.583	263.142	268.324	304.662	181.365	243.169	253.091	L.D.	H3K27ac
SPAG7	17	rs9908838	4992114	rs34494905	5202922	0.00595537	0.036734	0.0527803	-0.0323533	1477.77	1552.1	1681.96	1529.45	1574.82	1534.76	1589.45	1568.04	1572.56	L.D.	Both
SPAG7	17	rs9908838	4992114	rs62075063	5202873	0.0484802	0.039015	0.033293	-0.0213403	1478.26	1511.26	1587.13	1530.73	1557.34	1557.17	1593.87	1565.35	1574.03	L.D.	Both
SCIMP	17	rs143502809	5185402	rs2325756	3630621	0.018322	0.30638	0.0756907	-0.157383	1939.92	2159.72	2237.93	2586.22	2559.51	2376.57	3590.59	2292.77	1143.44	L.D.	H3K27ac
C1QBP	17	rs11650692	5334678	rs2449110	5125333	0.0378531	0.00326837	-0.0185228	0.0183644	6345.93	6142.51	6025.39	6219.56	6280.23	6316.81	6344.3	6430.23	6365.12	L.D.	H3K27ac
NUP88	17	rs12451437	5683211	rs35005573	5202839	0.043195	-0.00163159	-0.0308182	-0.0363583	2477.43	2467.26	2280.92	2440.8	2305.07	2202.56	2542.64	2272.49	1942.92	L.D.	Both
MED31	17	rs2302838	6021541	rs2449110	5125333	0.047309	0.00746236	0.0299524	-0.0288447	244.585	252.702	258.383	242.024	247.538	246.544	254.647	238.964	235.178	L.D.	H3K27ac
MED31	17	rs907941	6362387	rs1983180	6656774	0.00198547	-0.0655069	-0.0435174	0.0412426	260.64	255.484	246.525	249.736	245.214	240.132	228.927	243.374	252.547	L.D.	H3K27ac
MED31	17	rs907941	6362387	rs1983178	6656636	0.00459281	-0.0632009	-0.0373746	0.0376616	260.772	253.505	252.107	249.736	245.214	240.132	228.927	243.013	252.949	L.D.	H3K27ac
ELP5	17	rs113086489	7171356	rs12943490	8760814	0.00152368	-0.19986	-0.0613442	0.0458202	1345.46	1286.89	1110.8	1101.35	1087.97	1108.6	905.616	936.334	930.44	O.T.	H3K27ac
SAT2	17	rs12603951	7458149	rs12943490	8760814	0.0127716	-0.0563949	0.0494866	-0.038929	608.701	625.188	700.994	559.825	543.314	594.253	540.153	521.257	518.91	L.D.	H3K27ac
NDEL1	17	rs9903286	8523722	rs12943490	8760814	0.0472432	0.051457	0.0173698	-0.0283423	891.445	911.761	902.378	934.748	930.246	937.013	996.465	948.978	863.013	L.D.	H3K27ac
GOSR1	17	rs28642125	28797195	rs7213974	29034817	0.023225	0.0219857	-0.00141837	0.0476987	1480.03	1493.67	1392.44	1487.51	1620.77	1552.68	1665.93	1744.65	1556.41	L.J.	H3K27ac
RFFL	17	rs2879309	32823928	rs57708672	33571309	0.0368655	0.0113262	-0.10355	0.0527504	2473.39	2173.03	1629.52	2275.09	2160.82	2100.06	2368.28	2282.22	2419.15	L.D.	H3K27ac
CCT6B	17	rs1008094	33113206	rs883416	33570441	0.0179362	0.0508021	-0.0444115	0.129898	54.7414	51.2325	50.0263	59.4649	58.8782	70.7593	67.3715	66.4603	115.189	L.D.	H3K27ac
CCT6B	17	rs1008094	33113206	rs57708672	33571309	0.00260971	0.0527924	-0.0656769	0.160338	54.6319	50.8125	47.5783	54.8708	65.6426	66.8881	72.7221	60.8059	115.189	L.D.	H3K27ac
CCT6B	17	rs34366099	33164096	rs57708672	33571309	0.0349584	0.0781979	-0.0422895	0.0921936	52.7757	50.6405	48.3788	55.5079	56.9604	59.0821	66.1108	75.4874	95.2999	L.D.	H3K27ac
SLFN5	17	rs17629188	33457028	rs57708672	33571309	0	0.412531	0.699906	-0.236859	947.762	2441.67	4032.36	1709.92	2533.67	4037.36	1184.99	3641.51	3520.61	L.J.	H3K27ac
SLFN5	17	rs8076499	33602464	rs883416	33570441	0	0.137154	0.921842	-0.110465	543.638	2208.87	3897.27	616.843	2176.39	4142.18	533.208	2162.21	3933.51	L.D.	H3K27ac
RPL23	17	rs4491579	36019049	rs13380815	38027583	0.00347663	-0.0114673	-0.102759	0.0636126	33918.4	27942.6	24185.1	31015.2	30336.8	29666.8	30695.3	31957.1	31807.5	L.D.	H3K27ac
PPP1R1B	17	rs1268310	37163477	rs13380815	38027583	0.029879	-0.413269	-0.271755	0.224196	3.80727	2.53567	2.08369	2.08734	1.96619	1.99763	1.7215	1.5882	2.28177	L.D.	H3K27ac
RAPGEFL1	17	rs11654153	37601147	rs13380815	38027583	0.000116519	0.210947	0.198801	-0.144629	98.2713	111.803	92.9011	122.063	129.159	141.215	151.124	132.658	124.88	L.D.	H3K27ac
RAPGEFL1	17	rs11654153	37601147	rs4065275	38080865	0.000190854	-0.0481746	-0.153739	0.131559	120.058	106.526	98.0956	138.947	125.622	129.758	122.203	133.887	153.237	L.D.	H3K27ac
MIEN1	17	rs77749396	38073840	rs12150298	37834541	0.0018933	0.0226253	0.0355534	-0.0347899	674.129	586.548	620.709	586.712	598.216	584.61	593.609	582.847	561.356	L.D.	H3K4me1
ORMDL3	17	rs7217240	38105334	rs12150298	37834541	3.92e-05	0.0264919	-0.122232	0.0844286	2192.21	1988.03	1744.71	2334.97	2243.38	2139.58	2314.45	2318.92	2561.54	L.J.	H3K4me1
GSDMB	17	rs11871317	38122882	rs13380815	38027583	0.000490175	-0.138486	-0.182516	0.0880764	568.175	464.839	395.152	457.419	453.925	386.309	463.646	434.85	425.217	L.D.	H3K27ac
ORMDL3	17	rs11871317	38122882	rs13380815	38027583	0.000304829	-0.102182	-0.195781	0.0666688	2464.28	2024.1	1657.79	2165.61	2013.16	1685.83	1941.22	1947.98	1714.59	L.D.	H3K27ac
MED24	17	rs9303283	38192633	rs13380815	38027583	0.0291473	0.00460542	-0.0191374	0.0198666	2280.09	2232.78	2264.03	2270.56	2261.27	2228.3	2274.19	2366.86	2386.42	L.D.	H3K27ac
RAPGEFL1	17	rs12941497	38255594	rs13380815	38027583	6.96e-05	0.284019	0.100685	-0.134635	104.452	117.442	128.781	144.329	138.271	134.468	174.964	160.53	123.285	L.J.	H3K27ac
ORMDL3	17	rs75905358	38284863	rs12150298	37834541	0.00205283	-0.0630689	-0.10904	0.0815267	2275.19	2064.81	1843.53	2210.92	2055.32	2032.99	2121.1	2140.04	2308.83	L.D.	H3K4me1
PLEKHM1	17	rs9901510	42680216	rs7222444	43507649	0.0360243	-0.0650964	-0.0258734	0.0406274	679.926	610.894	609.697	636.123	674.615	649.452	596.648	632.226	640.115	L.D.	H3K27ac
SPATA32	17	rs7215764	43338941	rs1724390	43663247	0.020582	-0.0955577	0.132831	-0.13746	16.8658	17.017	34.2369	16.1584	15.5641	14.3357	14.0377	12.8547	10.1173	L.D.	H3K27ac
KANSL1	17	rs7214514	43387104	rs8068300	44202690	0.00259706	0.0608627	0.220056	-0.0982685	891.873	1229.59	1443.47	935.47	1094.56	1204.24	1050.96	1057.85	1106.58	L.J.	H3K4me1
KANSL1	17	rs7214514	43387104	rs2696694	44343370	0.00019534	-0.135926	-0.355161	0.105073	1640.53	1232.14	874.792	1481.7	1218.1	883.413	1263.98	1135.72	989.298	L.J.	H3K27ac
LRRC37A	17	rs8327	43472507	rs2532345	44343902	0.0409525	-0.598147	-0.384947	0.285424	201.274	153.184	92.137	134.469	104.658	101.172	42.3664	77.6131	100.644	L.J.	Both
KANSL1	17	rs1230099	43478713	rs8068300	44202690	6.31e-07	0.0382242	0.161169	-0.150359	958.422	1150.18	1355.83	1045.05	1045.6	1029.17	996.88	929.335	792.847	L.J.	H3K4me1
KANSL1	17	rs1230099	43478713	rs2696694	44343370	1.47e-09	-0.321377	-0.299561	0.178386	1629.88	1258.28	906.672	1205.84	1110.95	959.858	942.267	767.35	989.01	L.J.	H3K27ac
KANSL1	17	rs1230099	43478713	rs113564729	44179095	6.8e-06	-0.243862	-0.150094	0.146159	1322.27	1151.84	962.477	1043.27	1034.02	1051.83	794.531	954.491	1026.79	L.J.	H3K4me1
LRRC37A	17	rs10401005	43557805	rs2532345	44343902	0.028529	0.658454	0.262292	-0.305121	41.8273	81.5659	80.4325	117.092	96.9528	111.684	200.636	158.488	85.8892	L.J.	Both
LRRC37A4P	17	rs2668683	43660196	rs34782243	44343282	0.00127229	0.00448739	-0.267965	-0.292436	547.602	337.398	281.376	541.558	322.962	174.24	513.035	202.61	77.5224	S.A.O.T.	H3K27ac
LRRC37A4P	17	rs2668683	43660196	rs2668714	44343291	0.00127229	0.00448739	-0.267965	-0.292436	547.602	337.398	281.376	541.558	322.962	174.24	513.035	202.61	77.5224	S.A.O.T.	H3K27ac
LRRC37A4P	17	rs2668683	43660196	rs2668715	44343304	0.00127229	0.00448739	-0.267965	-0.292436	547.602	337.398	281.376	541.558	322.962	174.24	513.035	202.61	77.5224	S.A.O.T.	H3K27ac
LRRC37A4P	17	rs2668683	43660196	rs2732593	44267164	0.000658251	0.018861	-0.349563	-0.293347	547.602	347.495	256.134	540.135	324.225	101.824	513.035	202.61	77.5224	S.A.O.T.	H3K4me1
LRRC37A4P	17	rs2668683	43660196	rs2732594	44267170	0.000658251	0.018861	-0.349563	-0.293347	547.602	347.495	256.134	540.135	324.225	101.824	513.035	202.61	77.5224	S.A.O.T.	H3K4me1
LRRC37A4P	17	rs2668683	43660196	rs2732595	44267227	0.000658251	0.018861	-0.349563	-0.293347	547.602	347.495	256.134	540.135	324.225	101.824	513.035	202.61	77.5224	S.A.O.T.	H3K4me1
LRRC37A4P	17	rs2668683	43660196	rs2696690	44344178	9.58e-05	0.0193755	-0.208235	-0.388952	547.602	318.49	338.802	541.558	326.614	149.222	513.035	167.968	49.6201	S.A.O.T.	H3K4me1
LRRC37A4P	17	rs2668683	43660196	rs2668716	44343371	8.78e-05	0.0209262	-0.220663	-0.391384	547.602	318.49	338.802	541.558	323.71	138.484	513.035	167.968	49.6201	S.A.O.T.	H3K27ac
LRRC37A4P	17	rs2668683	43660196	rs34200189	44343125	7.12e-05	0.023088	-0.22572	-0.393159	547.602	318.49	338.802	541.558	324.677	132.732	513.035	167.968	49.6201	S.A.O.T.	H3K27ac
LRRC37A4P	17	rs2668683	43660196	rs2732660	44272679	0.00156805	0.0230957	-0.352519	-0.290997	547.602	328.108	281.094	540.135	324.225	101.824	513.035	202.61	77.5224	S.A.O.T.	Both
LRRC37A4P	17	rs2668683	43660196	rs2696438	44272928	0.00156805	0.0230957	-0.352519	-0.290997	547.602	328.108	281.094	540.135	324.225	101.824	513.035	202.61	77.5224	S.A.O.T.	Both
LRRC37A4P	17	rs2668683	43660196	rs2696692	44343719	4.7e-05	0.0275058	-0.239122	-0.39716	547.602	318.49	338.802	541.558	325.279	118.257	513.035	167.968	49.6201	S.A.O.T.	Both
LRRC37A4P	17	rs2668683	43660196	rs2532344	44343930	4.38e-05	0.0281674	-0.240681	-0.397699	547.602	318.49	338.802	541.558	325.558	116.489	513.035	167.968	49.6201	S.A.O.T.	H3K4me1
KANSL1	17	rs2668683	43660196	rs2732660	44272679	0.0442834	0.0955938	0.426111	-0.0909278	858.114	1334.65	1044.01	939.395	1337.71	1858.36	1032.2	1495.22	1411.37	S.A.	Both
KANSL1	17	rs2668683	43660196	rs2696438	44272928	0.0442834	0.0955938	0.426111	-0.0909278	858.114	1334.65	1044.01	939.395	1337.71	1858.36	1032.2	1495.22	1411.37	S.A.	Both
LRRC37A4P	17	rs2668683	43660196	rs2696694	44343370	0.00477677	-0.598674	0.0703839	0.312693	338.802	384.252	554.598	249.73	400.601	539.793	77.5224	202.61	513.035	S.A.O.T.	H3K27ac
KANSL1	17	rs528886893	44412993	rs113564729	44179095	0.000549713	-0.144992	-0.165555	0.100756	1297.76	1002.33	996.666	1166.6	1158.36	927.193	907.744	946.355	1063.57	L.D.	H3K4me1
KANSL1	17	rs548924244	44413000	rs2532345	44343902	0.00983294	-0.167764	-0.205455	0.0919272	1292.95	1078.88	822.421	1096.65	992.593	851.3	915.859	891.962	913.269	L.D.	Both
LRRC37A	17	rs564828190	44497887	rs2532345	44343902	0.000246877	0.772868	0.330506	-0.384183	42.6811	47.3721	22.5175	208.099	199.736	90.0603	225.226	122.676	103.745	L.D.	Both
ARL17A	17	rs564828190	44497887	rs2696694	44343370	3.61e-10	-0.315339	-0.0888994	0.293114	125.458	196.522	204.79	204.789	271.13	294.635	136.346	195.039	361.62	O.T.	H3K27ac
ARL17A	17	rs564828190	44497887	rs2532345	44343902	1.49e-07	-0.0844439	-0.0321287	0.248455	208.67	192.472	135.055	206.535	292.42	390.77	171.57	301.648	399.37	O.T.	Both
LRRC37A	17	rs557006396	44533574	rs62071575	44344456	0.00191721	-0.759083	0.316424	0.526913	107.718	237.874	309.114	89.5701	229.774	339.882	37.1825	159.725	264.391	L.D.	H3K4me1
ARL17A	17	rs75104997	44573874	rs2532345	44343902	1.4e-06	0.0140246	0.489195	-0.247141	198.66	321.539	431.896	169.428	268.348	333.537	208.497	183.899	135.055	O.T.	Both
KANSL1	17	rs4061819	44574009	rs2532315	44213934	0.0334643	0.0570274	0.410829	-0.058627	874.805	1184.78	1321.96	907.806	1339.95	1897.51	973.951	1336.35	1531.74	L.D.	Both
ARL17A	17	rs551691455	44574285	rs8068300	44202690	0.0446709	-0.225963	0.196176	-0.143392	241.653	283.254	356.144	222.671	176.646	219.077	287.376	125.235	135.71	O.T.	H3K4me1
KANSL1	17	rs551691455	44574285	rs113564729	44179095	3.01e-07	0.428405	0.0556639	-0.147804	858.69	918.543	979.189	1384.62	1255.75	1108.8	1691.21	1231.2	954.613	L.D.	H3K4me1
ARL17A	17	rs551691455	44574285	rs113564729	44179095	0.0228213	-0.493035	-0.152645	0.163303	338.945	271.283	254.388	203.316	189.016	221.103	131.834	145.77	287.376	O.T.	H3K4me1
KANSL1	17	rs551691455	44574285	rs8068300	44202690	3.63e-07	0.147329	-0.0559966	0.147354	974.017	907.56	852.145	1104.95	1271.55	1385.62	954.613	1325.21	1730.06	L.D.	H3K4me1
KANSL1	17	rs9889328	44612339	rs2696694	44343370	1.57e-15	-0.339505	-0.371788	0.196863	1748.53	1318.22	857.841	1276.51	1204.34	926.673	839.926	920.125	997.977	L.D.	H3K27ac
KANSL1	17	rs9889328	44612339	rs2532345	44343902	8.74e-05	-0.237497	-0.316549	0.101931	1593.67	1236.99	833.989	1280.22	982.965	868.223	1011	915.276	850.472	L.D.	Both
ARL17A	17	rs201103889	44626773	rs8068300	44202690	5.09e-11	-0.150829	0.10304	-0.320642	272.409	312.452	334.217	217.677	152.013	128.895	200.486	170.409	100.728	O.T.	H3K4me1
ARL17A	17	rs201103889	44626773	rs113564729	44179095	1.09e-09	-0.747814	-0.0686964	0.29565	327.724	308.056	292.343	130.299	157.151	223.263	105.72	176.686	199.177	O.T.	H3K4me1
LRRC37A	17	rs146980124	44627649	rs2696694	44343370	0.00855478	0.119788	-0.412317	-0.353927	186.429	102.693	122.805	292.647	199.077	78.4448	229.477	133.628	36.878	L.D.	H3K27ac
LRRC37A	17	rs146980124	44627649	rs34200189	44343125	0	-0.459885	0.399962	0.448614	115.914	186.429	265.68	74.3711	233.745	353.383	37.7013	221.365	360.108	L.D.	H3K27ac
LRRC37A	17	rs146980124	44627649	rs2668716	44343371	1.96e-261	-0.447272	0.465551	0.380011	115.914	265.68	186.429	74.3711	233.34	361.898	37.7013	221.66	310.219	L.D.	H3K27ac
ARL17B	17	rs146980124	44627649	rs2668716	44343371	0.0184495	-0.0789826	-0.0937472	0.0832946	764.87	761.971	549.591	723.217	707.34	707.151	656.664	711.421	730.385	L.D.	H3K27ac
ARL17B	17	rs146980124	44627649	rs34200189	44343125	0.02977	-0.0779374	-0.0847501	0.0787516	764.87	549.591	761.971	723.217	708.474	702.264	656.664	708.122	802.538	L.D.	H3K27ac
ARL17A	17	rs576794564	44639096	rs62071575	44344456	0.0114648	-0.306946	-0.27185	-0.108248	365.163	287.525	232.718	278.719	158.726	120.847	197.81	125.228	101.929	O.T.	H3K4me1
ARL17A	17	rs576794564	44639096	rs1918798	44222335	0.0350207	-0.304152	-0.303682	-0.102776	365.163	278.757	142.791	280.23	149.733	134.247	197.81	127.758	43.4747	O.T.	Both
ARL17A	17	rs576794564	44639096	rs2696590	44221602	0.0331816	-0.304073	-0.310391	-0.103206	365.163	278.757	142.791	280.23	152.156	128.689	197.81	127.758	43.4747	O.T.	Both
ARL17A	17	rs576794564	44639096	rs2532235	44272000	0.0331816	-0.304073	-0.310391	-0.103206	365.163	278.757	142.791	280.23	152.156	128.689	197.81	127.758	43.4747	O.T.	Both
ARL17A	17	rs576794564	44639096	rs12150320	44213204	0.0326372	-0.304069	-0.314173	-0.103485	365.163	278.757	142.791	280.23	152.133	127.28	197.81	127.758	43.4747	O.T.	Both
ARL17A	17	rs576794564	44639096	rs2696604	44214094	0.0326372	-0.304069	-0.314173	-0.103485	365.163	278.757	142.791	280.23	152.133	127.28	197.81	127.758	43.4747	O.T.	Both
ARL17A	17	rs576794564	44639096	rs740711	44214814	0.0326372	-0.304069	-0.314173	-0.103485	365.163	278.757	142.791	280.23	152.133	127.28	197.81	127.758	43.4747	O.T.	H3K4me1
ARL17A	17	rs576794564	44639096	rs740710	44214815	0.0326372	-0.304069	-0.314173	-0.103485	365.163	278.757	142.791	280.23	152.133	127.28	197.81	127.758	43.4747	O.T.	H3K4me1
ARL17A	17	rs576794564	44639096	rs2532314	44217112	0.0326372	-0.304069	-0.314173	-0.103485	365.163	278.757	142.791	280.23	152.133	127.28	197.81	127.758	43.4747	O.T.	H3K27ac
ARL17A	17	rs576794564	44639096	rs2696594	44220790	0.0326372	-0.304069	-0.314173	-0.103485	365.163	278.757	142.791	280.23	152.133	127.28	197.81	127.758	43.4747	O.T.	Both
ARL17A	17	rs576794564	44639096	rs2532308	44220942	0.0326372	-0.304069	-0.314173	-0.103485	365.163	278.757	142.791	280.23	152.133	127.28	197.81	127.758	43.4747	O.T.	Both
ARL17A	17	rs576794564	44639096	rs2532307	44221350	0.0326372	-0.304069	-0.314173	-0.103485	365.163	278.757	142.791	280.23	152.133	127.28	197.81	127.758	43.4747	O.T.	Both
ARL17A	17	rs576794564	44639096	rs1406074	44222067	0.0326372	-0.304069	-0.314173	-0.103485	365.163	278.757	142.791	280.23	152.133	127.28	197.81	127.758	43.4747	O.T.	Both
ARL17A	17	rs576794564	44639096	rs2696587	44222460	0.0326372	-0.304069	-0.314173	-0.103485	365.163	278.757	142.791	280.23	152.133	127.28	197.81	127.758	43.4747	O.T.	Both
ARL17A	17	rs576794564	44639096	rs2532305	44223060	0.0326372	-0.304069	-0.314173	-0.103485	365.163	278.757	142.791	280.23	152.133	127.28	197.81	127.758	43.4747	O.T.	Both
ARL17A	17	rs576794564	44639096	rs1918797	44223243	0.0326372	-0.304069	-0.314173	-0.103485	365.163	278.757	142.791	280.23	152.133	127.28	197.81	127.758	43.4747	O.T.	H3K27ac
ARL17A	17	rs576794564	44639096	rs1918796	44223387	0.0326372	-0.304069	-0.314173	-0.103485	365.163	278.757	142.791	280.23	152.133	127.28	197.81	127.758	43.4747	O.T.	H3K27ac
ARL17A	17	rs576794564	44639096	rs2696586	44225234	0.0326372	-0.304069	-0.314173	-0.103485	365.163	278.757	142.791	280.23	152.133	127.28	197.81	127.758	43.4747	O.T.	H3K4me1
ARL17A	17	rs576794564	44639096	rs1406071	44225485	0.0326372	-0.304069	-0.314173	-0.103485	365.163	278.757	142.791	280.23	152.133	127.28	197.81	127.758	43.4747	O.T.	H3K4me1
ARL17A	17	rs576794564	44639096	rs1406070	44225802	0.0326372	-0.304069	-0.314173	-0.103485	365.163	278.757	142.791	280.23	152.133	127.28	197.81	127.758	43.4747	O.T.	H3K4me1
ARL17A	17	rs576794564	44639096	rs2696585	44226030	0.0326372	-0.304069	-0.314173	-0.103485	365.163	278.757	142.791	280.23	152.133	127.28	197.81	127.758	43.4747	O.T.	H3K4me1
ARL17A	17	rs576794564	44639096	rs2532304	44226126	0.0326372	-0.304069	-0.314173	-0.103485	365.163	278.757	142.791	280.23	152.133	127.28	197.81	127.758	43.4747	O.T.	H3K4me1
ARL17A	17	rs576794564	44639096	rs2696582	44226561	0.0326372	-0.304069	-0.314173	-0.103485	365.163	278.757	142.791	280.23	152.133	127.28	197.81	127.758	43.4747	O.T.	H3K4me1
ARL17A	17	rs576794564	44639096	rs2532293	44233589	0.0326372	-0.304069	-0.314173	-0.103485	365.163	278.757	142.791	280.23	152.133	127.28	197.81	127.758	43.4747	O.T.	H3K27ac
ARL17A	17	rs576794564	44639096	rs1528074	44234060	0.0326372	-0.304069	-0.314173	-0.103485	365.163	278.757	142.791	280.23	152.133	127.28	197.81	127.758	43.4747	O.T.	H3K27ac
ARL17A	17	rs576794564	44639096	rs2532256	44255017	0.0326372	-0.304069	-0.314173	-0.103485	365.163	278.757	142.791	280.23	152.133	127.28	197.81	127.758	43.4747	O.T.	H3K27ac
ARL17A	17	rs576794564	44639096	rs2732590	44266972	0.0326372	-0.304069	-0.314173	-0.103485	365.163	278.757	142.791	280.23	152.133	127.28	197.81	127.758	43.4747	O.T.	H3K4me1
ARL17A	17	rs576794564	44639096	rs2696439	44273264	0.0326372	-0.304069	-0.314173	-0.103485	365.163	278.757	142.791	280.23	152.133	127.28	197.81	127.758	43.4747	O.T.	Both
ARL17A	17	rs576794564	44639096	rs2532404	44302881	0.0326372	-0.304069	-0.314173	-0.103485	365.163	278.757	142.791	280.23	152.133	127.28	197.81	127.758	43.4747	O.T.	H3K27ac
ARL17A	17	rs576794564	44639096	rs62070943	44304203	0.0326372	-0.304069	-0.314173	-0.103485	365.163	278.757	142.791	280.23	152.133	127.28	197.81	127.758	43.4747	O.T.	H3K27ac
ARL17A	17	rs576794564	44639096	rs1724390	43663247	0.033977	-0.304047	-0.310309	-0.103182	365.163	278.757	142.791	278.719	156.216	127.28	197.81	127.758	43.4747	O.T.	H3K27ac
ARL17A	17	rs576794564	44639096	rs2668654	44366315	0.033147	-0.30403	-0.315134	-0.103527	365.163	278.757	142.791	278.719	156.416	124.791	197.81	127.758	43.4747	O.T.	Both
ARL17A	17	rs576794564	44639096	rs2732602	44367453	0.0324918	-0.304018	-0.319587	-0.103849	365.163	278.757	142.791	278.719	156.401	122.577	197.81	127.758	43.4747	O.T.	Both
ARL17A	17	rs576794564	44639096	rs2696600	44216226	0.0317905	-0.30401	-0.315714	-0.103548	365.163	278.757	142.791	280.23	154.058	124.326	197.81	127.758	43.4747	O.T.	H3K27ac
ARL17A	17	rs576794564	44639096	rs2732603	44367288	0.0368463	-0.303477	-0.313994	-0.101652	364.473	282.02	142.791	278.719	156.401	122.577	197.57	130.169	43.4747	O.T.	Both
ARL17A	17	rs576794564	44639096	rs2532315	44213934	0.0256536	-0.302753	-0.29535	-0.105314	365.163	276.451	262.665	280.23	152.133	127.28	197.81	127.969	69.0385	O.T.	Both
ARL17A	17	rs576794564	44639096	rs56130708	44366665	0.0194934	-0.302673	-0.30819	-0.111519	365.163	279.298	198.605	278.719	156.401	122.577	197.81	127.758	43.4747	O.T.	Both
ARL17A	17	rs576794564	44639096	rs1528075	44220454	0.0326595	-0.302184	-0.312789	-0.10188	364.298	278.739	142.791	281.313	154.571	127.28	197.81	129.548	50.0911	O.T.	Both
ARL17A	17	rs576794564	44639096	rs17663792	44272552	0.0175491	-0.302156	-0.299953	-0.113161	365.163	278.716	211.699	280.23	152.133	127.28	197.81	127.758	43.4747	O.T.	Both
ARL17A	17	rs576794564	44639096	rs17662235	44233776	0.0117302	-0.30021	-0.289608	-0.120088	365.163	276.767	255.557	280.23	152.133	127.28	197.81	127.758	43.4747	O.T.	H3K27ac
ARL17A	17	rs576794564	44639096	rs17585214	44233811	0.0117302	-0.30021	-0.289608	-0.120088	365.163	276.767	255.557	280.23	152.133	127.28	197.81	127.758	43.4747	O.T.	H3K27ac
ARL17A	17	rs576794564	44639096	rs2109092	44232959	0.0181464	-0.300208	-0.309889	-0.113031	365.163	278.757	142.791	280.23	152.133	127.28	199.426	125.773	43.4747	O.T.	H3K27ac
ARL17A	17	rs576794564	44639096	rs2532250	44366410	0.0103751	-0.30014	-0.29152	-0.118293	365.163	277.963	245.085	278.719	156.401	122.577	197.81	129.143	54.9435	O.T.	Both
ARL17A	17	rs576794564	44639096	rs2696605	44213921	0.0109425	-0.299881	-0.287863	-0.121256	365.163	276.451	262.665	280.23	152.133	127.28	197.81	127.758	43.4747	O.T.	Both
ARL17A	17	rs576794564	44639096	rs2532294	44233433	0.00762097	-0.299571	-0.282529	-0.124953	365.163	277.594	250.493	280.23	152.133	127.28	197.81	127.758	43.4747	O.T.	H3K27ac
LRRC37A	17	rs576794564	44639096	rs2532294	44233433	0.000243249	-0.473757	0.743266	0.378617	97.2546	248.952	298.187	71.2703	224.996	346.181	37.7013	205.85	590.634	L.D.	H3K27ac
LRRC37A	17	rs576794564	44639096	rs17663792	44272552	0.000474638	-0.472027	0.760957	0.367175	97.2546	249.87	302.148	71.2703	224.996	346.181	37.7013	205.85	590.634	L.D.	Both
LRRC37A	17	rs576794564	44639096	rs17662235	44233776	0.000483191	-0.470672	0.762761	0.366188	97.2546	247.254	361.013	71.2703	224.996	346.181	37.7013	205.85	590.634	L.D.	H3K27ac
LRRC37A	17	rs576794564	44639096	rs17585214	44233811	0.000483191	-0.470672	0.762761	0.366188	97.2546	247.254	361.013	71.2703	224.996	346.181	37.7013	205.85	590.634	L.D.	H3K27ac
LRRC37A	17	rs576794564	44639096	rs2732602	44367453	0.000799281	-0.469904	0.815945	0.355909	97.2546	249.085	390.563	63.2147	233.556	341.181	37.7013	205.85	590.634	L.D.	Both
LRRC37A	17	rs576794564	44639096	rs2668654	44366315	0.000830963	-0.469866	0.806304	0.355457	97.2546	249.085	390.563	63.2147	233.386	334.484	37.7013	205.85	590.634	L.D.	Both
LRRC37A	17	rs576794564	44639096	rs2696594	44220790	0.000926778	-0.469231	0.780886	0.35444	97.2546	249.085	390.563	71.2703	224.996	346.181	37.7013	205.85	590.634	L.D.	Both
LRRC37A	17	rs576794564	44639096	rs2532308	44220942	0.000926778	-0.469231	0.780886	0.35444	97.2546	249.085	390.563	71.2703	224.996	346.181	37.7013	205.85	590.634	L.D.	Both
LRRC37A	17	rs576794564	44639096	rs2532307	44221350	0.000926778	-0.469231	0.780886	0.35444	97.2546	249.085	390.563	71.2703	224.996	346.181	37.7013	205.85	590.634	L.D.	Both
LRRC37A	17	rs576794564	44639096	rs1406074	44222067	0.000926778	-0.469231	0.780886	0.35444	97.2546	249.085	390.563	71.2703	224.996	346.181	37.7013	205.85	590.634	L.D.	Both
LRRC37A	17	rs576794564	44639096	rs2696587	44222460	0.000926778	-0.469231	0.780886	0.35444	97.2546	249.085	390.563	71.2703	224.996	346.181	37.7013	205.85	590.634	L.D.	Both
LRRC37A	17	rs576794564	44639096	rs2532305	44223060	0.000926778	-0.469231	0.780886	0.35444	97.2546	249.085	390.563	71.2703	224.996	346.181	37.7013	205.85	590.634	L.D.	Both
LRRC37A	17	rs576794564	44639096	rs1918797	44223243	0.000926778	-0.469231	0.780886	0.35444	97.2546	249.085	390.563	71.2703	224.996	346.181	37.7013	205.85	590.634	L.D.	H3K27ac
LRRC37A	17	rs576794564	44639096	rs1918796	44223387	0.000926778	-0.469231	0.780886	0.35444	97.2546	249.085	390.563	71.2703	224.996	346.181	37.7013	205.85	590.634	L.D.	H3K27ac
LRRC37A	17	rs576794564	44639096	rs2532293	44233589	0.000926778	-0.469231	0.780886	0.35444	97.2546	249.085	390.563	71.2703	224.996	346.181	37.7013	205.85	590.634	L.D.	H3K27ac
LRRC37A	17	rs576794564	44639096	rs1528074	44234060	0.000926778	-0.469231	0.780886	0.35444	97.2546	249.085	390.563	71.2703	224.996	346.181	37.7013	205.85	590.634	L.D.	H3K27ac
LRRC37A	17	rs576794564	44639096	rs2696439	44273264	0.000926778	-0.469231	0.780886	0.35444	97.2546	249.085	390.563	71.2703	224.996	346.181	37.7013	205.85	590.634	L.D.	Both
LRRC37A	17	rs545764163	44663783	rs62071575	44344456	4.16e-272	0.435221	1.03191	-0.278666	39.0984	215.212	360.182	80.1422	232.347	253.971	130.214	274.066	277.271	L.D.	H3K4me1
ARL17B	17	rs7209664	44687411	rs2532345	44343902	0.0127033	0.0179258	-0.0622136	0.0727537	698.066	618.188	627.922	663.49	735.685	704.355	796.813	768.489	800.277	L.D.	Both
KANSL1	17	rs145226569	44815318	rs8068300	44202690	8.02e-06	-0.0701041	0.221769	-0.112468	1029.93	1260.93	1559.76	1008.44	1004.8	1242.66	900.43	879.448	862.293	L.D.	H3K4me1
KANSL1	17	rs145226569	44815318	rs113564729	44179095	1.02e-05	-0.287872	-0.215928	0.109429	1529.78	1251.74	1024.2	1225.17	972.001	1047.99	860.206	893.504	900.43	L.D.	H3K4me1
LRRC37A	17	rs199494	44869063	rs1724390	43663247	9.77e-152	0.280176	1.18583	-0.220306	47.7371	215.074	460.938	63.6181	231.001	353.267	87.0661	229.952	350.355	L.D.	H3K27ac
LRRC37A	17	rs199494	44869063	rs2532250	44366410	8.11e-191	0.286601	1.21564	-0.253858	47.7371	222.236	504.699	63.6181	232.557	310.141	87.0661	230.812	336.953	L.D.	Both
LRRC37A	17	rs199494	44869063	rs2732603	44367288	5.1e-181	0.286663	1.23937	-0.251383	47.7371	222.236	504.699	63.6181	231.001	353.267	87.0306	228.37	342.12	L.D.	Both
LRRC37A	17	rs199494	44869063	rs2696690	44344178	4.09e-163	0.287942	1.1308	-0.220014	47.7371	208.401	430.449	63.6181	228.863	333.544	87.0661	230.435	323	L.D.	H3K4me1
LRRC37A	17	rs199494	44869063	rs2532344	44343930	1.42e-152	0.288136	1.15053	-0.214291	47.7371	208.401	430.449	63.6181	231.001	353.267	87.0661	233.08	328.07	L.D.	H3K4me1
LRRC37A	17	rs199494	44869063	rs1918798	44222335	3.37e-155	0.289477	1.16778	-0.22324	47.7371	215.074	460.938	63.6181	232.024	316.548	89.8726	228.872	350.355	L.D.	Both
LRRC37A	17	rs199494	44869063	rs2696692	44343719	2.49e-171	0.289479	1.18126	-0.233158	47.7371	215.074	460.938	63.6181	229.013	352.678	87.0661	232.213	331.464	L.D.	Both
LRRC37A	17	rs199494	44869063	rs2532234	44272266	2.96e-156	0.29016	1.17028	-0.223964	47.7371	215.074	460.938	63.6181	231.345	324.689	89.8726	228.872	350.355	L.D.	Both
LRRC37A	17	rs199494	44869063	rs17663792	44272552	2.32e-156	0.290229	1.17052	-0.224036	47.7371	215.074	460.938	63.6181	231.289	325.36	89.8726	228.872	350.355	L.D.	Both
LRRC37A	17	rs199494	44869063	rs2668716	44343371	1.94e-184	0.290509	1.17545	-0.240431	47.7371	215.074	460.938	63.6181	231.744	319.899	87.0661	232.687	322.154	L.D.	H3K27ac
LRRC37A	17	rs199494	44869063	rs34782243	44343282	4.23e-216	0.290727	1.15236	-0.255764	47.7371	215.074	460.938	63.6181	232.014	292.479	87.0661	230.957	305.377	L.D.	H3K27ac
LRRC37A	17	rs199494	44869063	rs2668714	44343291	4.23e-216	0.290727	1.15236	-0.255764	47.7371	215.074	460.938	63.6181	232.014	292.479	87.0661	230.957	305.377	L.D.	H3K27ac
LRRC37A	17	rs199494	44869063	rs2668715	44343304	4.23e-216	0.290727	1.15236	-0.255764	47.7371	215.074	460.938	63.6181	232.014	292.479	87.0661	230.957	305.377	L.D.	H3K27ac
LRRC37A	17	rs199494	44869063	rs2732602	44367453	8.92e-180	0.291146	1.23904	-0.249414	47.7371	222.236	504.699	63.6181	231.001	353.267	87.0661	234.09	342.12	L.D.	Both
LRRC37A	17	rs199494	44869063	rs2732660	44272679	2.34e-177	0.291799	1.19288	-0.236008	47.7371	215.074	460.938	63.6181	231.001	353.267	89.8726	227.212	346.594	L.D.	Both
LRRC37A	17	rs199494	44869063	rs2696438	44272928	2.34e-177	0.291799	1.19288	-0.236008	47.7371	215.074	460.938	63.6181	231.001	353.267	89.8726	227.212	346.594	L.D.	Both
LRRC37A	17	rs199494	44869063	rs2109092	44232959	1.7e-162	0.291909	1.18504	-0.228015	47.7371	215.074	460.938	64.2298	227.276	353.267	89.8726	228.872	350.355	L.D.	H3K27ac
LRRC37A	17	rs199494	44869063	rs2696594	44220790	3.17e-165	0.291975	1.1906	-0.229472	47.7371	215.074	460.938	63.6181	231.001	353.267	89.8726	228.872	350.355	L.D.	Both
LRRC37A	17	rs199494	44869063	rs2532308	44220942	3.17e-165	0.291975	1.1906	-0.229472	47.7371	215.074	460.938	63.6181	231.001	353.267	89.8726	228.872	350.355	L.D.	Both
LRRC37A	17	rs199494	44869063	rs2532307	44221350	3.17e-165	0.291975	1.1906	-0.229472	47.7371	215.074	460.938	63.6181	231.001	353.267	89.8726	228.872	350.355	L.D.	Both
LRRC37A	17	rs199494	44869063	rs1406074	44222067	3.17e-165	0.291975	1.1906	-0.229472	47.7371	215.074	460.938	63.6181	231.001	353.267	89.8726	228.872	350.355	L.D.	Both
LRRC37A	17	rs199494	44869063	rs2696587	44222460	3.17e-165	0.291975	1.1906	-0.229472	47.7371	215.074	460.938	63.6181	231.001	353.267	89.8726	228.872	350.355	L.D.	Both
LRRC37A	17	rs199494	44869063	rs2532305	44223060	3.17e-165	0.291975	1.1906	-0.229472	47.7371	215.074	460.938	63.6181	231.001	353.267	89.8726	228.872	350.355	L.D.	Both
LRRC37A	17	rs199494	44869063	rs1918797	44223243	3.17e-165	0.291975	1.1906	-0.229472	47.7371	215.074	460.938	63.6181	231.001	353.267	89.8726	228.872	350.355	L.D.	H3K27ac
LRRC37A	17	rs199494	44869063	rs1918796	44223387	3.17e-165	0.291975	1.1906	-0.229472	47.7371	215.074	460.938	63.6181	231.001	353.267	89.8726	228.872	350.355	L.D.	H3K27ac
LRRC37A	17	rs199494	44869063	rs2532293	44233589	3.17e-165	0.291975	1.1906	-0.229472	47.7371	215.074	460.938	63.6181	231.001	353.267	89.8726	228.872	350.355	L.D.	H3K27ac
LRRC37A	17	rs199494	44869063	rs1528074	44234060	3.17e-165	0.291975	1.1906	-0.229472	47.7371	215.074	460.938	63.6181	231.001	353.267	89.8726	228.872	350.355	L.D.	H3K27ac
LRRC37A	17	rs199494	44869063	rs2696439	44273264	3.17e-165	0.291975	1.1906	-0.229472	47.7371	215.074	460.938	63.6181	231.001	353.267	89.8726	228.872	350.355	L.D.	Both
LRRC37A	17	rs199494	44869063	rs17662235	44233776	1.83e-159	0.292235	1.17782	-0.226152	47.7371	215.074	460.938	63.6181	229.327	348.906	89.8726	228.872	350.355	L.D.	H3K27ac
LRRC37A	17	rs199494	44869063	rs17585214	44233811	1.83e-159	0.292235	1.17782	-0.226152	47.7371	215.074	460.938	63.6181	229.327	348.906	89.8726	228.872	350.355	L.D.	H3K27ac
LRRC37A	17	rs199494	44869063	rs56130708	44366665	1.29e-197	0.293841	1.24337	-0.259373	47.7371	222.236	504.699	63.6181	231.001	353.267	87.0661	233.593	334.464	L.D.	Both
LRRC37A	17	rs199494	44869063	rs2668654	44366315	5.46e-199	0.294687	1.24383	-0.260282	47.7371	222.236	504.699	63.6181	231.001	353.267	87.0661	233.951	332.902	L.D.	Both
LRRC37A	17	rs199494	44869063	rs2696590	44221602	3.21e-183	0.295522	1.19475	-0.239913	47.7371	215.074	460.938	63.6181	231.001	353.267	89.8726	228.918	340.054	L.D.	Both
LRRC37A	17	rs199494	44869063	rs2532235	44272000	3.21e-183	0.295522	1.19475	-0.239913	47.7371	215.074	460.938	63.6181	231.001	353.267	89.8726	228.918	340.054	L.D.	Both
LRRC37A	17	rs199494	44869063	rs1406068	44234526	3.94e-184	0.296094	1.19503	-0.240514	47.7371	215.074	460.938	63.6181	231.001	353.267	89.8726	229.178	339.057	L.D.	H3K27ac
LRRC37A	17	rs199494	44869063	rs2532294	44233433	3.87e-181	0.298312	1.18364	-0.239293	47.7371	215.074	460.938	63.6181	229.327	348.906	89.8726	230.096	335.536	L.D.	H3K27ac
LRRC37A	17	rs199494	44869063	rs2732593	44267164	1.39e-200	0.298528	1.19845	-0.249376	47.7371	215.074	460.938	63.6181	231.001	353.267	89.8726	228.956	331.372	L.D.	H3K4me1
LRRC37A	17	rs199494	44869063	rs2732594	44267170	1.39e-200	0.298528	1.19845	-0.249376	47.7371	215.074	460.938	63.6181	231.001	353.267	89.8726	228.956	331.372	L.D.	H3K4me1
LRRC37A	17	rs199494	44869063	rs2732595	44267227	1.39e-200	0.298528	1.19845	-0.249376	47.7371	215.074	460.938	63.6181	231.001	353.267	89.8726	228.956	331.372	L.D.	H3K4me1
LRRC37A	17	rs199494	44869063	rs1528075	44220454	1.34e-195	0.31325	1.2051	-0.248585	46.0127	209.034	460.938	63.6181	231.001	353.267	91.269	229.605	340.919	L.D.	Both
LRRC37A	17	rs3933653	44888742	rs2732603	44367288	0.000872564	0.393346	1.30325	-0.385045	55.4475	220.384	456.22	86.9151	239.838	360.496	99.5368	205.39	301.427	L.D.	Both
LRRC37A	17	rs3933653	44888742	rs2109092	44232959	0.00150333	0.403016	1.25432	-0.365005	55.8613	213.92	438.139	89.1178	239.28	372.53	102.125	211.719	301.427	L.D.	H3K27ac
LRRC37A	17	rs3933653	44888742	rs2532234	44272266	0.00143112	0.405199	1.25104	-0.362945	55.4475	218.358	409.669	89.1178	239.28	372.53	102.125	211.719	301.427	L.D.	Both
LRRC37A	17	rs3933653	44888742	rs2696590	44221602	0.00085369	0.408993	1.26647	-0.380901	55.4475	218.198	438.139	89.1178	239.485	351.704	102.125	211.719	301.427	L.D.	Both
LRRC37A	17	rs3933653	44888742	rs2532235	44272000	0.00085369	0.408993	1.26647	-0.380901	55.4475	218.198	438.139	89.1178	239.485	351.704	102.125	211.719	301.427	L.D.	Both
LRRC37A	17	rs3933653	44888742	rs1918798	44222335	0.000846937	0.40984	1.26642	-0.381391	55.4475	218.198	438.139	89.1178	240.421	343.551	102.125	211.719	301.427	L.D.	Both
LRRC37A	17	rs3933653	44888742	rs1528075	44220454	0.000666734	0.423345	1.26654	-0.387914	54.9775	216.242	438.139	90.5664	240.177	353.188	102.125	211.719	301.427	L.D.	Both
LRRC37A	17	rs3933653	44888742	rs2950705	44343121	0.000578736	0.436679	1.26648	-0.396037	55.4475	218.198	438.139	94.6312	241.138	360.496	102.125	211.719	301.427	L.D.	H3K27ac
KANSL1	17	rs34724124	44902516	rs2532345	44343902	0.00592802	-0.147224	-0.266548	0.0798171	1388.34	1129.4	848.069	1268.19	1016.07	808.797	1051.29	963.231	929.345	L.D.	Both
LRRC37A	17	rs75230966	44967530	rs34200189	44343125	8.86e-148	0.367886	0.984659	-0.282262	58.5795	228.7	350.56	90.7884	227.932	363.438	130.666	258.991	222.52	L.D.	H3K27ac
LRRC37A	17	rs8080518	45057481	rs1528075	44220454	0.0270747	0.235126	1.29219	-0.263235	59.0541	231.514	375.95	68.3012	225.574	348.528	96.2777	226.849	388.834	L.D.	Both
LRRC37A	17	rs11570508	45228560	rs34782243	44343282	1.72e-89	0.241224	0.928595	-0.192271	60.42	227.111	317.534	77.4118	235.284	335.643	105.824	218.45	296.878	L.D.	H3K27ac
LRRC37A	17	rs11570508	45228560	rs2668714	44343291	1.72e-89	0.241224	0.928595	-0.192271	60.42	227.111	317.534	77.4118	235.284	335.643	105.824	218.45	296.878	L.D.	H3K27ac
LRRC37A	17	rs11570508	45228560	rs2668715	44343304	1.72e-89	0.241224	0.928595	-0.192271	60.42	227.111	317.534	77.4118	235.284	335.643	105.824	218.45	296.878	L.D.	H3K27ac
LRRC37A	17	rs11570508	45228560	rs2696690	44344178	9.73e-103	0.241382	0.977758	-0.209619	60.42	225.179	351.794	77.4118	233.985	347.66	105.824	207.433	329.928	L.D.	H3K4me1
LRRC37A	17	rs11570508	45228560	rs34200189	44343125	2.94e-92	0.245827	0.99119	-0.207984	60.42	227.831	345.414	77.4118	233.782	357.878	105.824	221.436	321.163	L.D.	H3K27ac
LRRC37A	17	rs11570508	45228560	rs2532344	44343930	5.16e-89	0.246958	0.999195	-0.204337	60.42	226.821	353.872	77.4118	234.49	366.26	105.824	221.436	321.163	L.D.	H3K4me1
LRRC37A	17	rs11570508	45228560	rs62071575	44344456	5.51e-79	0.247347	0.921526	-0.1779	60.42	221.066	332.455	77.4118	234.993	344.326	105.824	218.45	296.878	L.D.	H3K4me1
LRRC37A	17	rs11570508	45228560	rs56130708	44366665	7.68e-91	0.250425	1.02819	-0.208981	60.42	227.717	363.321	77.4118	237.452	380.077	105.824	221.436	321.163	L.D.	Both
LRRC37A	17	rs11570508	45228560	rs2732603	44367288	3e-108	0.254411	1.05633	-0.232381	60.42	228.154	380.891	77.098	231.361	380.077	105.824	221.436	321.163	L.D.	Both
LRRC37A	17	rs11570508	45228560	rs2532250	44366410	1.66e-107	0.257022	1.02042	-0.227417	60.42	227.717	363.321	77.4118	236.85	356.605	105.824	221.436	321.163	L.D.	Both
LRRC37A	17	rs11570508	45228560	rs2696692	44343719	1.32e-115	0.258809	1.0261	-0.235776	60.42	226.358	376.524	77.4118	233.505	358.893	105.824	221.436	321.163	L.D.	Both
LRRC37A	17	rs11570508	45228560	rs2732602	44367453	7.8e-109	0.258937	1.05726	-0.231914	60.42	228.154	380.891	77.4118	237.452	380.077	105.824	221.436	321.163	L.D.	Both
LRRC37A	17	rs11570508	45228560	rs1724390	43663247	5.54e-106	0.25928	1.03878	-0.225779	60.42	225.146	388.292	77.4118	235.447	375.035	105.824	221.436	321.163	L.D.	H3K27ac
LRRC37A	17	rs11570508	45228560	rs2668654	44366315	2.02e-118	0.262892	1.05279	-0.242005	60.42	228.154	380.891	77.4118	237.381	366.141	105.824	221.436	321.163	L.D.	Both
LRRC37A	17	rs11570508	45228560	rs2732593	44267164	4.01e-94	0.269849	0.992184	-0.206014	60.42	225.091	352.442	77.4118	235.447	375.035	123.313	214.849	321.163	L.D.	H3K4me1
LRRC37A	17	rs11570508	45228560	rs2732594	44267170	4.01e-94	0.269849	0.992184	-0.206014	60.42	225.091	352.442	77.4118	235.447	375.035	123.313	214.849	321.163	L.D.	H3K4me1
LRRC37A	17	rs11570508	45228560	rs2732595	44267227	4.01e-94	0.269849	0.992184	-0.206014	60.42	225.091	352.442	77.4118	235.447	375.035	123.313	214.849	321.163	L.D.	H3K4me1
LRRC37A	17	rs11570508	45228560	rs2532294	44233433	4.92e-113	0.274136	1.01102	-0.228092	60.42	225.932	361.323	77.4118	233.314	371.074	123.313	214.849	321.163	L.D.	H3K27ac
LRRC37A	17	rs11570508	45228560	rs1918798	44222335	1.62e-107	0.274381	1.01302	-0.222551	60.42	225.974	360.965	77.4118	235.447	375.035	123.313	214.849	321.163	L.D.	Both
LRRC37A	17	rs11570508	45228560	rs2532234	44272266	9.13e-110	0.276272	1.01597	-0.224888	60.42	225.367	366.053	77.4118	235.447	375.035	123.313	214.849	321.163	L.D.	Both
LRRC37A	17	rs11570508	45228560	rs17663792	44272552	5.42e-110	0.276461	1.01626	-0.225121	60.42	225.317	366.473	77.4118	235.447	375.035	123.313	214.849	321.163	L.D.	Both
LRRC37A	17	rs11570508	45228560	rs2668716	44343371	7.79e-175	0.276696	1.05156	-0.284252	60.42	228.154	380.891	77.4118	234.041	347.473	105.824	225.326	276.252	L.D.	H3K27ac
LRRC37A	17	rs11570508	45228560	rs2732660	44272679	1.11e-151	0.283109	1.04881	-0.257631	60.42	225.146	388.292	77.4118	235.447	375.035	123.313	203.552	315.851	L.D.	Both
LRRC37A	17	rs11570508	45228560	rs2696438	44272928	1.11e-151	0.283109	1.04881	-0.257631	60.42	225.146	388.292	77.4118	235.447	375.035	123.313	203.552	315.851	L.D.	Both
LRRC37A	17	rs11570508	45228560	rs17662235	44233776	1.08e-136	0.285313	1.04309	-0.253916	60.42	225.146	388.292	77.4118	233.314	371.074	123.313	214.849	321.163	L.D.	H3K27ac
LRRC37A	17	rs11570508	45228560	rs17585214	44233811	1.08e-136	0.285313	1.04309	-0.253916	60.42	225.146	388.292	77.4118	233.314	371.074	123.313	214.849	321.163	L.D.	H3K27ac
LRRC37A	17	rs11570508	45228560	rs2696594	44220790	1.03e-130	0.285634	1.04542	-0.248359	60.42	225.146	388.292	77.4118	235.447	375.035	123.313	214.849	321.163	L.D.	Both
LRRC37A	17	rs11570508	45228560	rs2532308	44220942	1.03e-130	0.285634	1.04542	-0.248359	60.42	225.146	388.292	77.4118	235.447	375.035	123.313	214.849	321.163	L.D.	Both
LRRC37A	17	rs11570508	45228560	rs2532307	44221350	1.03e-130	0.285634	1.04542	-0.248359	60.42	225.146	388.292	77.4118	235.447	375.035	123.313	214.849	321.163	L.D.	Both
LRRC37A	17	rs11570508	45228560	rs1406074	44222067	1.03e-130	0.285634	1.04542	-0.248359	60.42	225.146	388.292	77.4118	235.447	375.035	123.313	214.849	321.163	L.D.	Both
LRRC37A	17	rs11570508	45228560	rs2696587	44222460	1.03e-130	0.285634	1.04542	-0.248359	60.42	225.146	388.292	77.4118	235.447	375.035	123.313	214.849	321.163	L.D.	Both
LRRC37A	17	rs11570508	45228560	rs2532305	44223060	1.03e-130	0.285634	1.04542	-0.248359	60.42	225.146	388.292	77.4118	235.447	375.035	123.313	214.849	321.163	L.D.	Both
LRRC37A	17	rs11570508	45228560	rs1918797	44223243	1.03e-130	0.285634	1.04542	-0.248359	60.42	225.146	388.292	77.4118	235.447	375.035	123.313	214.849	321.163	L.D.	H3K27ac
LRRC37A	17	rs11570508	45228560	rs1918796	44223387	1.03e-130	0.285634	1.04542	-0.248359	60.42	225.146	388.292	77.4118	235.447	375.035	123.313	214.849	321.163	L.D.	H3K27ac
LRRC37A	17	rs11570508	45228560	rs2532293	44233589	1.03e-130	0.285634	1.04542	-0.248359	60.42	225.146	388.292	77.4118	235.447	375.035	123.313	214.849	321.163	L.D.	H3K27ac
LRRC37A	17	rs11570508	45228560	rs1528074	44234060	1.03e-130	0.285634	1.04542	-0.248359	60.42	225.146	388.292	77.4118	235.447	375.035	123.313	214.849	321.163	L.D.	H3K27ac
LRRC37A	17	rs11570508	45228560	rs2696439	44273264	1.03e-130	0.285634	1.04542	-0.248359	60.42	225.146	388.292	77.4118	235.447	375.035	123.313	214.849	321.163	L.D.	Both
LRRC37A	17	rs11570508	45228560	rs2109092	44232959	1.56e-134	0.287113	1.04373	-0.252682	60.42	225.146	388.292	78.5177	230.438	375.035	123.313	214.849	321.163	L.D.	H3K27ac
LRRC37A	17	rs11570508	45228560	rs2696590	44221602	2.62e-141	0.289302	1.04148	-0.258263	60.42	225.146	388.292	77.4118	235.641	361.554	123.313	214.849	321.163	L.D.	Both
LRRC37A	17	rs11570508	45228560	rs2532235	44272000	2.62e-141	0.289302	1.04148	-0.258263	60.42	225.146	388.292	77.4118	235.641	361.554	123.313	214.849	321.163	L.D.	Both
LRRC37A	17	rs11570508	45228560	rs1406068	44234526	7.51e-142	0.289757	1.04128	-0.258757	60.42	225.146	388.292	77.4118	235.907	360.466	123.313	214.849	321.163	L.D.	H3K27ac
LRRC37A	17	rs11570508	45228560	rs2950705	44343121	0.00993806	0.342444	1.23057	-0.35111	60.42	228.154	380.891	82.9438	233.453	375.035	123.313	214.849	321.163	L.D.	H3K27ac
LRRC37A	17	rs11655943	45385640	rs2696694	44343370	0.0190965	0.217844	-0.462121	-0.28523	258.851	185.115	90.7696	293.02	154.347	80.6833	263.497	188.785	43.7209	L.D.	H3K27ac
SCRN2	17	rs62067380	46000406	rs62065845	46589990	0.00803456	-0.186548	0.00698492	0.0780653	516.779	520.969	522.606	426.214	471.525	514.013	453.392	375.115	504.723	L.D.	H3K27ac
SCRN2	17	rs7406338	46045484	rs62065845	46589990	0.00567092	-0.0149834	-0.0945123	0.0698657	529.363	427.126	468.479	504.722	478.889	496.746	472.528	529.497	528.066	L.D.	H3K27ac
SKAP1	17	rs4423463	46369616	rs62065845	46589990	0.00856502	-0.127572	-0.0524909	0.0628493	1869.57	1812.2	1731.17	1756.13	1661.18	1741.23	1439.56	1606.74	1703.81	L.J.	H3K27ac
LRRC59	17	rs8076712	48515943	rs9890200	48624523	0.0164758	-0.00764327	0.0111101	-0.0300593	2928.93	2965.04	2994.33	2932.24	2836.66	2836.13	2868.47	2740.66	2628.35	L.D.	H3K27ac
SPATA20	17	rs9914894	48614674	rs73351675	48585554	0.0028846	0.0241865	0.127292	-0.181235	734.816	786.727	960.68	740.785	727.937	655.183	769.419	587.758	502.393	L.D.	H3K27ac
SPATA20	17	rs198538	48642693	rs75639658	48585734	0.00272187	-0.237489	-0.349649	0.250708	843.239	637.71	333.946	739.542	571.326	713.971	496.455	463.552	1014.84	L.D.	H3K27ac
MSI2	17	rs11653840	54739062	rs4794673	54947988	0.0430744	-0.0124367	-0.0443032	0.0460912	2546.68	2501.31	2378.71	2670.54	2515.98	2579	2511.74	2674.18	2836.68	L.D.	H3K27ac
SUPT4H1	17	rs2332932	55567633	rs4794673	54947988	0.0163687	-0.0132861	-0.00286687	0.0276021	1306.78	1269.13	1279.49	1291.99	1266.93	1334.77	1310.75	1353.93	1389.06	L.D.	H3K27ac
BPTF	17	rs7209581	66174416	rs34297832	65812642	5.77e-08	0.168066	0.0205875	-0.0800709	2795.08	2863.85	2931.38	3136.4	3236.95	2952.76	3829.76	3456.64	2947.37	L.J.	H3K27ac
MRPS7	17	rs8075276	73257986	rs1661716	73567535	0.0446512	0.129098	0.0438566	-0.0237447	916.242	1342.7	1516.18	1560.66	1574.14	1589.06	1743.16	1735.67	1746.47	L.J.	Both
SLC25A19	17	rs4789196	73411280	rs1661715	73567846	0.0267929	-0.0110748	0.0501998	-0.0430249	1159.49	1092.56	1092.26	997.935	1003.15	1025.73	998.375	953.485	938.615	L.D.	Both
MYO15B	17	rs820240	73583027	rs1661716	73567535	0.00107597	-0.693966	-0.71406	0.29897	49.9437	43.9412	45.0208	76.1755	29.6423	22.614	26.0223	24.4626	21.9492	L.J.	Both
MYO15B	17	rs2290454	73587414	rs1661715	73567846	0.000407377	0.872942	-0.0634791	-0.452669	26.1505	25.6458	22.0219	72.3445	35.8108	23.539	61.9837	53.6176	28.7389	L.D.	Both
MRPS7	17	rs62090774	73678859	rs1661715	73567846	0.0249973	0.0429242	0.024981	-0.0291856	1625.78	1666.25	1696.97	1728.54	1673.79	1771.11	1719.16	1702.53	1632.18	L.D.	Both
ITGB4	17	rs820388	73746370	rs2305525	73566561	0.0082133	0.171984	0.176937	-0.179864	23.5723	24.0952	26.2576	26.2864	28.9278	29.6096	33.0357	25.1692	20.6632	L.D.	Both
TRIM65	17	rs10401031	73799110	rs9889965	73874770	0.0117954	-0.0624392	-0.014199	0.0532955	606.411	592.008	569.197	559.745	604.309	557.611	560.827	583.357	615.614	L.D.	H3K27ac
AANAT	17	rs11655146	74923959	rs9903178	74235205	0.0172809	0.289433	0.209138	-0.198592	10.3072	12.0772	24.4688	13.4725	13.3258	12.4557	17.6783	15.5615	12.9543	O.T.	H3K27ac
C17orf99	17	rs8069081	76158027	rs7210947	77337256	0.0325945	0.0386525	-0.173347	0.160732	105.795	86.4476	59.0326	94.3733	112.314	109.733	97.8231	146.054	119.372	L.J.	H3K27ac
SYNGR2	17	rs7221314	76758251	rs7210947	77337256	0.019431	-0.00816185	0.0113802	-0.0413509	9734.13	9671.9	10001.2	9643.5	9420.99	8953.56	9356.34	8783.93	8327.62	O.T.	H3K27ac
USP36	17	rs8071100	76783078	rs12149993	78754499	0.0240226	0.115168	0.0704286	-0.0436386	1174.9	1399.11	1433.93	1492.86	1507.02	1580.27	1649.04	1616.17	1590.41	L.D.	H3K27ac
USP36	17	rs4796817	76802648	rs9916601	77707018	0.0339232	0.085257	0.0642527	-0.0380643	1384.24	1429	1667.53	1489.69	1558.34	1557.37	1625.84	1619.19	1568.24	L.D.	H3K27ac
USP36	17	rs62075626	76814400	rs12949402	78755764	0.00319743	0.0642431	0.00339642	-0.0554316	1550.34	1552.81	1571.81	1651.87	1540.64	1568.41	1743.65	1683.12	1299.4	L.D.	H3K27ac
USP36	17	rs7213204	76831800	rs72852757	78754579	0.0267319	0.0617772	-0.0265766	0.033779	1447.03	1440.98	1450.71	1570.98	1534.85	1553.82	1651.89	1724.95	2004.2	L.D.	H3K27ac
ENPP7	17	rs4889905	77656906	rs9916601	77707018	0.0415233	0.0868011	-0.663414	-0.257376	13.3419	7.62776	1.97484	13.5975	7.36516	1.85444	20.0971	4.19748	1.43697	L.D.	H3K27ac
ENPP7	17	rs4889905	77656906	rs11868696	77706406	0.0226731	0.0971859	-0.658001	-0.273446	13.9876	8.15415	2.44432	13.7967	7.86272	1.95763	20.0971	4.87485	1.24397	L.D.	H3K27ac
GAA	17	rs12600845	78077714	rs12051781	78074468	2.94e-08	-0.0765712	-0.393172	0.243378	481.572	328.174	212.761	447.85	352.004	402.093	416.025	441.58	592.969	L.D.	H3K4me1
EIF4A3	17	rs12938610	78136448	rs12051781	78074468	0.00143004	0.000167294	0.00893471	-0.0351189	2938.21	2937.94	3048.7	2877.97	2810.75	2720.75	2941.69	2811.79	2581.8	L.D.	H3K4me1
RNF213	17	rs7215994	78893671	rs12051781	78074468	0.0156535	-0.0139855	0.0366541	-0.0662682	11166.7	11905.8	11980.2	11159.9	10696.3	10248.5	11184.5	9517.24	9899.69	L.D.	H3K4me1
RPTOR	17	rs62068550	78917533	rs12149993	78754499	0.0381453	-0.118564	-0.0311711	0.051189	925.128	911.367	877.167	855.818	862.707	865.371	551.692	791.438	824.242	L.D.	H3K27ac
SLC38A10	17	rs36066656	79335043	rs9903799	79454756	0.0156006	-0.0448053	-0.0410165	0.0407243	1841.97	1773.26	1768.64	1763.74	1763.86	1692.4	1685.01	1758.81	1871.78	L.D.	H3K27ac
ARL16	17	rs8066164	79434341	rs9911340	79455609	3.45e-05	-0.158812	-0.056235	0.111233	444.967	407.695	378.28	364.932	414.47	444.714	345.493	340.432	406.87	L.D.	H3K27ac
ARL16	17	rs2075722	79503472	rs9903799	79454756	0.0104317	0.0996505	0.0290657	-0.0990434	401.067	409.974	430.358	446.197	421.639	396.662	447.644	503.745	136.126	L.D.	H3K27ac
ARL16	17	rs2075722	79503472	rs8076294	79456537	0.00689519	0.107637	0.0404723	-0.10058	396.408	413.438	426.926	447.615	423.772	410.026	447.644	503.745	136.126	L.D.	H3K27ac
ARL16	17	rs117824378	79539213	rs9911340	79455609	0.00146757	-0.203472	-0.0488502	0.0798362	464.502	445.708	432.673	395.211	374.245	416.146	291.551	370.401	394.866	L.J.	H3K27ac
ARL16	17	rs3830068	79622899	rs8076294	79456537	0.00126276	-0.208287	-0.0427199	0.0890384	466.841	459.234	419.831	374.164	383.014	397.775	314.621	385.674	414.381	L.D.	H3K27ac
ARL16	17	rs3830068	79622899	rs9903799	79454756	0.0415493	-0.18335	-0.0382423	0.0623259	466.392	459.078	401.876	374.372	381.567	421.086	339.758	384.405	327.8	L.D.	H3K27ac
NPLOC4	17	rs79125732	79667228	rs7209180	79581519	2.81e-14	0.247354	0.0157069	-0.162848	2823.85	2857.31	2930.32	3635.34	3105.61	2610.71	5006.6	2465.72	2736.86	L.J.	Both
TBCD	17	rs68184499	80940081	rs4789689	80414763	0.0422106	-0.0521492	0.0989477	-0.0628855	2466.92	2893.65	3280.88	2592.81	2643.08	2794.24	2423.06	2359.52	2298.84	L.D.	H3K27ac
TBCD	17	rs76271653	80940396	rs4789689	80414763	0.00480291	-0.00529141	0.0865483	-0.0644761	2483.94	2692.53	2835.94	2454.66	2605.29	2638.57	2488.61	2301.74	2298.66	L.D.	H3K27ac
CBX3P2	18	rs8086018	2189734	rs79107829	2636277	0.0202306	0.122765	0.100733	-0.0916253	24.8608	28.4502	30.1996	30.1637	30.3747	29.692	32.188	30.0279	27.2709	L.D.	H3K27ac
SMCHD1	18	rs481184	2838460	rs625527	2968752	0.0309088	-0.00901906	-0.0248023	0.0385805	3720.44	3536.56	3496.03	3785.24	3591.42	3830.25	3846.46	3695.32	3818.35	L.D.	H3K27ac
LPIN2	18	rs1785282	2948476	rs7228238	2641314	0.0182806	-0.0692004	-0.0349117	0.0381934	1693.43	1672.37	1571.11	1565.85	1606.07	1546.97	1471.15	1567.32	1545.31	L.D.	H3K27ac
LPIN2	18	rs1785282	2948476	rs58112781	2639976	0.0184969	-0.0553589	-0.0412119	0.0534329	1677.07	1645.97	1487.37	1579.27	1584.01	1636.2	1499.16	1627.96	1555.58	L.D.	H3K27ac
MYL12B	18	rs1662336	3263391	rs79107829	2636277	0.0207227	0.0737895	0.0602406	-0.0386963	4862.41	5252.03	5696.57	5231.34	5287.48	5420.32	5633.08	5520.77	5493.47	L.J.	H3K27ac
RALBP1	18	rs34488193	8977944	rs4500811	9710153	0.0347022	-0.0370179	-0.0047616	0.0245928	2587.53	2549.56	2605.2	2480.52	2553.59	2530.27	2383.56	2530.12	2663.41	L.D.	H3K27ac
ANKRD12	18	rs6506628	8981530	rs264267	10926303	0.0389419	0.122598	-0.000893249	-0.0538768	1476.27	1482.3	1471.96	1652.88	1557.48	1484.1	3269.3	1623.64	1688.96	L.D.	H3K27ac
ANKRD12	18	rs4798756	9019271	rs4798782	9174739	0.0240917	0.0213547	0.0381357	-0.0509128	1550.92	1590.03	1606.34	1539.94	1476.66	1551.46	1701.2	1476.47	1357.54	L.J.	H3K4me1
ANKRD12	18	rs4798756	9019271	rs11663997	9404699	0.0298735	-0.0856284	-0.0369093	0.0478918	1650.11	1593.55	1517.06	1510.49	1507.85	1570.03	1378.72	1501.33	1509.55	L.D.	H3K27ac
ANKRD12	18	rs4798756	9019271	rs4500811	9710153	0.0269691	-0.0719006	-0.0335706	0.0526451	1619.44	1595.4	1450.34	1512.99	1492.08	1678.93	1417.45	1512.93	1568.6	L.D.	H3K27ac
NDUFV2	18	rs8097012	9026379	rs264182	10956043	0.018591	-0.00577801	0.0182631	-0.0183717	3062.67	3136.67	3157.74	3026.24	2996.49	3054.67	3067.86	2980.68	2928.9	L.D.	H3K27ac
NDUFV2	18	rs8097012	9026379	rs264181	10955299	0.00175992	0.00191616	0.0226875	-0.0237576	3061.67	3104.76	3189.92	3021.9	3009.99	3025.17	3083.46	2990.66	2920.6	L.D.	H3K27ac
NDUFV2	18	rs12456408	9357576	rs4500811	9710153	0.0485519	0.0438333	0.00223056	-0.0200657	2999.45	3022.02	3003.69	3123.48	3056.01	3009.12	3310.4	3189.52	3228.44	L.J.	H3K27ac
TWSG1	18	rs28550784	9416998	rs72865387	10955081	0.0277101	-0.0193041	0.0657045	-0.0933318	1427.03	1512.35	1716.5	1433.95	1373.44	1177.85	1313.03	1169.17	1253.14	L.D.	H3K27ac
RAB31	18	rs661373	10595311	rs264181	10955299	0.0248462	-0.395105	-0.0293493	0.194089	828.876	848.205	841.732	616.43	671.599	746.572	286.781	618.066	868.243	L.D.	H3K27ac
RAB31	18	rs661373	10595311	rs264182	10956043	0.0240911	-0.377054	-0.0552158	0.199745	831.909	871.895	789.681	617.512	687.762	731.193	329.645	654.844	877.53	L.D.	H3K27ac
PIEZO2	18	rs1876371	11005556	rs264267	10926303	0.0473291	0.43129	-0.00558276	-0.218681	1254.32	1099.73	1218.8	1789.18	1542.18	1184.45	2377.58	1798.24	192.769	L.J.	H3K27ac
DSG2	18	rs7236324	29075905	rs1790694	28642129	0.0449047	0.0581224	0.0841407	-0.131882	994.299	1164.35	1185.73	1107.67	1112.1	1048.61	789.848	1032.31	771.414	L.J.	H3K27ac
SEC11C	18	rs9950463	56809956	rs8093763	57503378	0.0494766	-0.015312	0.00417267	-0.0604359	2889.46	2947.33	2849.63	2928.03	2775.23	2577.31	2468.89	1737.88	2453.56	L.J.	H3K27ac
PIGN	18	rs66962489	59921373	rs10469244	59619358	0.0172497	0.0300922	-0.0481528	0.0545726	869.592	817.056	795.694	882.989	887.684	896.301	957.793	990.387	1147.98	L.D.	H3K27ac
ZCCHC2	18	rs589835	60160327	rs9962656	60847262	0.0256149	0.0188394	-0.0956346	0.0547134	720.29	678.535	595.095	774.984	747.778	704.224	781.542	803.578	782.696	L.D.	H3K27ac
SERPINB10	18	rs2168314	61177912	rs9948717	61576106	0.0270755	0.262812	1.14564	-0.26788	214.687	700.095	896.033	251.197	632.494	1540.59	344.213	607.147	1191.32	L.D.	H3K27ac
SERPINB10	18	rs1243063	61513490	rs9962656	60847262	0.0292163	-0.502219	-0.250749	0.285666	596.786	488.451	322.135	417.336	329.71	598.611	193.207	256.697	214.267	L.D.	H3K27ac
TSHZ1	18	rs7240600	72942807	rs1978899	72974689	0.000210442	-0.0920681	-0.147491	0.096749	621.012	463.908	404.932	465.396	469.603	448.459	466.947	461.89	501.11	L.D.	H3K27ac
MED16	19	rs17216649	855966	rs1609846	1096529	0.0204535	-0.072568	0.00601926	-0.067124	1191.86	1187.49	1219.14	1082.64	1067.79	875.329	1062.05	971.187	580.652	L.D.	H3K27ac
ATP5D	19	rs7255385	856783	rs4806886	985207	0.00591219	0.0128367	0.0194495	-0.0438077	1301.01	1339.27	1340.66	1314.05	1255.89	1282.9	1357.9	1336.45	1105.86	L.D.	H3K27ac
MED16	19	rs72984029	871033	rs4806886	985207	0.0011617	-0.222148	-0.0158017	0.0872684	1227.99	1163.79	1184.79	959.996	1044.19	1112.28	706.779	924.095	1046.96	L.D.	H3K27ac
MED16	19	rs149993641	908061	rs8112598	984218	0.0351397	-0.16483	-0.0270358	0.0654435	1248.42	1177.99	1156.97	1119.93	1006.11	1138.7	864.901	1070.72	1041.91	L.J.	H3K27ac
WDR18	19	rs8106918	994813	rs8112598	984218	4.05e-06	0.00585259	-0.14606	0.0966406	1114.76	1019.16	857.204	1195.64	1055	1076.78	1154.62	1302.47	1225.01	L.D.	H3K27ac
WDR18	19	rs11668754	998321	rs8112598	984218	7.95e-07	0.0540584	0.00685088	-0.102169	1111.23	1057.24	1148.6	1194.86	1100.33	978.566	1160.28	1032.94	842.648	L.D.	H3K27ac
CNN2	19	rs11085233	1007353	rs4806886	985207	0.0195585	0.0137748	0.0267374	-0.0470564	4962.75	5156.89	5162.75	5049.38	4907.79	4908.06	5342.74	4771.22	4433.08	L.D.	H3K27ac
WDR18	19	rs11085233	1007353	rs1609846	1096529	0.00986544	-0.094869	-0.022153	0.0713901	1064	1023.92	1021.89	952.871	985.74	1129.17	899.007	939.656	1388.09	L.D.	H3K27ac
AP3D1	19	rs12327760	1341509	rs10407872	3683995	0.0286223	0.0246524	-0.00397213	0.0305827	4419.18	4376.29	4482.94	4522.73	4586.77	4887.1	4656.6	4958.82	5285.24	L.D.	H3K27ac
AP3D1	19	rs12327760	1341509	rs10407023	3683928	0.0111129	0.0254369	-0.00210712	0.0408419	4404.74	4411.08	4311.5	4516.17	4624.5	5044.76	4684.32	4841.54	6130.88	L.D.	H3K27ac
AP3D1	19	rs34656710	2131580	rs1609846	1096529	0.0404794	0.0349897	0.00708089	-0.0266307	4403.97	4515.07	4476.47	4511.43	4361.1	4284.12	4721.76	4704.76	4184.23	L.D.	H3K27ac
DOT1L	19	rs12985448	2202245	rs12972198	2394322	0.045939	0.0463063	0.028629	-0.0286352	2657.02	2813.56	2752.47	2836.61	2812.45	2864.82	2934.59	2885.97	2660.45	L.D.	H3K27ac
SGTA	19	rs56137104	2267556	rs10407632	3683889	0.022114	-0.00932542	0.00682999	-0.032298	1922.55	1927.36	1974.72	1921.3	1838.64	1752.27	1778.79	1919.7	1842.02	L.D.	H3K27ac
SGTA	19	rs7256720	2720281	rs8113121	2542760	0.0269742	-0.0118747	0.0232891	-0.0231522	1942.41	1955.46	2104.54	1935.15	1910.68	1933.46	1893.66	1852.71	1832.13	L.D.	H3K27ac
SGTA	19	rs7256720	2720281	rs8113423	2542673	0.020699	-0.00531692	0.0286755	-0.0228983	1929.89	1964.42	2051.58	1905.98	1937.37	1923.59	1922.27	1840.34	1864.58	L.D.	H3K27ac
SGTA	19	rs7256720	2720281	rs28434552	2543163	0.00249002	0.00507583	0.0377672	-0.0296181	1921.38	1935.12	2087.19	1912.2	1925.57	1935.2	1931.9	1851.12	1853.86	L.D.	H3K27ac
HMG20B	19	rs55898173	2844957	rs10407632	3683889	0.0195148	0.0491696	0.0170348	-0.0317201	1195.43	1232.82	1243.14	1258.89	1234.56	1182.27	1321.12	1279.66	1270.99	L.D.	H3K27ac
PIP5K1C	19	rs12608939	3652680	rs10407632	3683889	1.1e-09	0.00509918	0.442376	-0.206909	963.443	1447.52	2101.97	899.425	1155.88	1499.6	953.885	920.046	1033.22	L.D.	H3K27ac
PIP5K1C	19	rs12608939	3652680	rs10407023	3683928	3.08e-08	0.00827757	0.549123	-0.220524	938.427	1517.83	2101.97	901.211	1346.07	1678.67	927.762	1047.02	860.925	L.D.	H3K27ac
PIP5K1C	19	rs7256592	3702934	rs10407872	3683995	5.52e-07	-0.00651171	0.0759908	0.206898	927.96	1003.64	995.184	905.354	1245.25	1733.82	958.303	1477.12	1850.94	L.D.	H3K27ac
MRPL54	19	rs2074994	3732229	rs10407632	3683889	0.0198709	-0.105873	-0.0200703	0.0615212	659.939	633.969	649.193	582.602	601.144	626.301	592.606	649.224	694.194	L.D.	H3K27ac
ZNF257	19	rs1230299	22624040	rs62112955	22234959	0.0185789	0.288473	0.756938	-0.292535	56.1529	118.822	234.273	73.8358	128.413	171.938	84.5256	129.457	85.018	UnA	H3K27ac
RPS16	19	rs58463306	39947059	rs17627	39923952	0.00401869	-0.0669567	-0.162137	0.0720275	27445	23430.7	19751.6	25207.2	23357.8	20403.3	23963	24108.6	20811.5	L.D.	H3K27ac
LGALS17A	19	rs7248018	40245690	rs11083534	40217692	0.0121216	0.222946	0.369984	-0.15055	158.79	249.033	320.481	199.678	228.208	318.807	268.729	257.624	314.268	L.J.	H3K27ac
ZNF575	19	rs1001581	44065388	rs56681946	44283031	0.0247124	-0.140185	-0.0530636	0.0796015	34.8231	35.3273	27.3373	30.8967	30.8722	35.3898	26.5485	31.7557	27.2485	L.J.	H3K4me1
ETHE1	19	rs3817	44090195	rs56681946	44283031	0.0256966	0.0274931	-0.0913918	0.0794907	593.793	574.228	431.294	626.051	619.889	628.582	621.252	718.883	614.529	L.D.	H3K4me1
PHLDB3	19	rs304719	44108635	rs1685191	44283232	0.0203382	0.13864	0.0675959	-0.0573703	191.797	227.141	220.431	231.992	237.248	239.024	270.217	253.722	243.975	L.J.	H3K4me1
PHLDB3	19	rs304719	44108635	rs56681946	44283031	0.0190039	0.0308163	-0.0930417	0.0622931	230.061	215.224	185.529	242.281	231.719	234.817	246.949	257.251	258.757	L.J.	H3K4me1
SMG9	19	rs2107621	44263766	rs1685191	44283232	0.0240984	0.00144033	0.0541612	-0.0436696	1089.35	1158.86	1219.03	1093.34	1128.66	1121.82	1130.06	1048.24	1046.48	L.J.	H3K4me1
SMG9	19	rs2107621	44263766	rs56681946	44283031	0.0233122	-0.0781322	-0.073704	0.0498923	1230.78	1097.58	963.392	1117.7	1133.56	1058.86	1056.24	1052.72	1123.88	L.J.	H3K4me1
ZNF155	19	rs76269493	44324133	rs62116613	44488352	5.75e-05	-0.0416014	-0.733459	0.153152	203.055	129.891	33.3732	204.051	134.809	24.393	205.368	124.946	96.6891	L.D.	H3K27ac
ZNF155	19	rs9304636	44334783	rs56681946	44283031	8.31e-05	0.179756	0.278967	-0.136637	134.529	198.039	221.973	173.568	192.565	215.731	200.599	202.126	210.199	L.D.	H3K4me1
ZNF155	19	rs9304636	44334783	rs1685191	44283232	0.000427985	-0.0226653	-0.217583	0.109616	230.509	170.358	127.566	195.718	190.277	174.664	212.942	198.548	202.45	L.D.	H3K4me1
CALM3	19	rs973679	47061564	rs11083840	47119910	0.0304001	0.082457	0.0850568	-0.0503634	10002.3	10823	14346.9	10853.2	11328.2	11030.6	11767.4	11680.7	11432.2	L.D.	Both
PTGIR	19	rs57848713	47122671	rs6509370	48760558	0.023825	-0.0568944	-0.074264	0.107555	261.567	236.722	223.196	243.928	254.601	264.228	241.983	257.5	303.978	L.J.	H3K27ac
AP2S1	19	rs9749237	47555541	rs10425518	47119573	0.0377827	0.0429101	0.0336082	-0.0378368	1242.58	1273.88	1360.8	1284.51	1275.89	1296.01	1371.85	1320.92	1206.07	L.D.	H3K4me1
SAE1	19	rs73061320	47685753	rs11083840	47119910	0.00660528	0.00320641	-0.0143283	0.0297005	4117.99	4099.89	3973.17	4115.57	4288.7	4215.65	4112.19	4223.32	4194.13	L.D.	Both
KPTN	19	rs2974227	48041933	rs11083840	47119910	0.00240942	0.126824	0.00951508	-0.076001	221.782	219.649	228.54	248.04	231.395	211.664	290.189	260.959	223.973	L.D.	Both
CARD8	19	rs7259206	48706796	rs151205765	48774102	0.00319264	0.101094	0.0197442	-0.045441	1842.54	1927.55	1887.56	2096.85	1964.77	2120.17	2179.64	2119.21	2025.69	L.J.	H3K27ac
CARD8	19	rs10410212	48765883	rs6509370	48760558	7.56e-06	-0.0231221	0.0236177	0.0546807	1824.56	1950.05	1940.75	1812.52	1972.83	2135.64	1745.58	2132.52	2270.31	S.A.	H3K27ac
CARD8	19	rs10423446	48773264	rs11083841	47120033	0.00937853	0.0655461	0.0385307	-0.0491093	1880.88	1983.06	1985.09	2018.94	1984.75	1928.16	2137.42	2056.22	2043.07	L.D.	Both
GRIN2D	19	rs7255860	48915605	rs10425518	47119573	0.042973	-0.177645	-0.16604	0.162635	17.4936	16.4561	8.65313	13.8067	14.28	10.4846	12.4649	14.8295	15.8569	L.D.	H3K4me1
SYNGR4	19	rs73050931	49065791	rs6509370	48760558	0.0382711	0.525284	0.169139	-0.22023	1.56376	1.90214	2.1587	2.94216	2.30158	2.53693	4.84361	3.42651	2.45714	L.D.	H3K27ac
FLT3LG	19	rs10426377	49092234	rs1152239	50420671	0.0445816	-0.0196894	-0.0157692	0.0437035	124.16	121.306	118.078	115.564	127.167	133.306	103.487	132.745	128.133	L.D.	H3K27ac
PPP1R15A	19	rs67486022	49360174	rs151205765	48774102	0.0189933	0.0265891	-0.0380527	0.0691899	2778.22	2679.4	2586.1	2855.9	2917.29	3068.02	2923.36	3301.96	3580.46	L.D.	H3K27ac
TULP2	19	rs55706579	49382969	rs7255188	50420156	0.00613469	0.732487	0.122008	-0.303705	26.6035	32.4372	30.3701	56.1278	48.5231	42.2529	119.051	74.1126	26.9016	L.J.	H3K27ac
C19orf68	19	rs7250446	49595007	rs6509370	48760558	0.00566774	-0.109062	-0.0334313	0.0526706	398.833	385.296	362.702	353.928	365.059	380.122	316.606	347.077	351.298	L.D.	H3K27ac
ALDH16A1	19	rs2946861	49943976	rs1152239	50420671	0.0439919	-0.16515	-0.0406375	0.0499933	725.859	641.929	638.02	600.714	590.917	601.391	456.7	532.09	546.117	L.D.	H3K27ac
ALDH16A1	19	rs2946861	49943976	rs7255188	50420156	0.0301297	-0.130618	-0.0707874	0.0502567	670.261	648.843	573.792	609.926	583.773	587.711	516.014	548.79	540.814	L.D.	H3K27ac
ALDH16A1	19	rs12978590	49966236	rs1152237	50421683	0.00796907	-0.221926	-0.0858941	0.0656345	815.859	777.38	700.264	653.296	618.909	616.951	505.351	550.924	566.443	L.D.	H3K27ac
ALDH16A1	19	rs12978590	49966236	rs1152239	50420671	0.0466639	-0.217916	-0.0645808	0.0532131	899.41	725.963	736.443	655.15	620.261	621.169	477.146	556.508	559.413	L.D.	H3K27ac
ALDH16A1	19	rs11879863	49971596	rs1152237	50421683	0.0362331	-0.17021	-0.0362787	0.050474	674.976	645.025	641.251	612.388	586.341	584.786	442.956	490.758	567.451	L.D.	H3K27ac
CPT1C	19	rs113169954	50203233	rs7255188	50420156	0.0275774	0.663921	-0.000979832	-0.191635	11.0193	10.3959	11.5039	21.7507	15.9186	14.549	47.1136	12.1484	33.3758	O.T.	H3K27ac
IL4I1	19	rs2072451	50299408	rs1152237	50421683	0.0217429	-0.0351526	-0.265475	0.126476	3571.39	2473.72	1951.73	3024.47	2735.54	2430.28	2861.55	3246.28	2777.56	L.D.	H3K27ac
IL4I1	19	rs3786663	50359404	rs1152239	50420671	0.0204649	-0.0489017	-0.286725	0.141619	4304.63	2506.61	2067.3	3117.24	2999.18	2444.2	3544.63	3167.28	3407.26	L.D.	H3K27ac
IL4I1	19	rs12971864	50428722	rs6509370	48760558	0.00537354	0.35806	0.100288	-0.169571	1930.89	2484.44	2609.92	3821.97	2818.49	2728.3	4103.18	2280.9	3399.45	L.D.	H3K27ac
IRF3	19	rs8102164	50825645	rs1152238	50421665	0.0251579	-0.0185769	-0.0204586	0.0326854	1791.12	1703.31	1680.47	1728.92	1755.78	1768.43	1579.66	1767.76	1791.89	L.D.	H3K27ac
IRF3	19	rs8102164	50825645	rs1152239	50420671	0.0431839	-0.0064304	-0.0199006	0.0269428	1788.8	1694.27	1679.77	1749.63	1756.25	1767.85	1664.29	1786.08	1778.01	L.D.	H3K27ac
SPIB	19	rs113193423	50849758	rs1152239	50420671	0.028395	-0.013153	-0.0382019	0.0807986	2451.86	2013.17	2006.04	2142.08	2168.14	2413.38	2159.29	2438.04	2417.06	L.J.	H3K27ac
ASPDH	19	rs4802715	51072920	rs1054713	51323501	0.0192059	0.508094	0.372283	-0.220995	1.67429	2.73875	5.24868	3.92766	4.20538	4.32076	5.36658	5.39409	5.11733	L.D.	H3K27ac
KLK4	19	rs806017	51406785	rs7255188	50420156	0.0481533	0.28826	0.131687	-0.162536	10.2004	13.1061	13.3692	15.1493	13.825	12.4439	19.2156	14.9006	15.6052	O.T.	H3K27ac
ZNF665	19	rs11666667	53698273	rs17239566	54706443	0.0278803	-0.0938718	0.0960477	-0.107658	99.4853	104.69	125.536	89.4715	88.6637	86.0662	81.8646	70.8499	65.4679	L.J.	H3K27ac
LAIR2	19	rs62131584	55034158	rs17239566	54706443	0.00638997	0.0248611	0.346686	-0.376959	2.43248	3.09236	4.99327	2.66374	1.85936	2.60658	2.41429	1.69511	0.921856	O.T.	H3K27ac
ZNF497	19	rs11668660	58873584	rs35631681	58999840	0.0432194	0.0834145	0.0404555	-0.053377	143.092	153.144	148.741	161.487	158.487	156.406	165.73	161.55	142.016	L.J.	H3K27ac
UBE2M	19	rs3794964	59070916	rs2033711	58999350	0.0311256	0.0112475	-0.0100049	0.0227527	1822.42	1783.2	1814.83	1866.55	1852.24	1860.18	1808.98	1883.94	2048.47	L.J.	H3K27ac
ZNF584	19	rs201861411	59107619	rs2033711	58999350	0.000220591	0.00429883	-0.1321	0.0704759	200.247	178.718	149.178	206.653	204.665	178.003	185.538	192.396	209.194	L.D.	H3K27ac
TBC1D20	20	rs6037639	415205	rs13039785	632567	0.0446754	-0.0424128	-0.0355977	0.0239811	788.512	740.971	729.563	743.086	745.05	722.458	716.562	722.146	735.942	L.J.	H3K27ac
CSNK2A1	20	rs204659	531221	rs6116961	633149	0.0255995	-0.00108227	0.0314338	-0.0245018	3399.31	3404.48	3432.79	3437.51	3449.23	3564.16	3446.73	3303.38	3328.38	L.J.	H3K27ac
SRXN1	20	rs6053666	628890	rs6116961	633149	3.05e-05	-0.0403188	-0.333988	0.137872	525.903	379.519	268.085	491.857	426.911	330.634	509.942	442.409	467.371	L.D.	H3K27ac
SRXN1	20	rs13043781	632504	rs6116961	633149	0.00404929	-0.0592996	-0.103181	-0.0857784	519.122	498.38	457.431	486.234	390.36	319.985	514.549	364.988	273.578	S.A.	H3K27ac
SRXN1	20	rs6107716	643919	rs13039785	632567	0.00422588	-0.0340672	-0.216755	-0.100526	496.94	393.681	326.414	490.936	352.85	260.951	434.54	280.408	196.267	L.D.	H3K27ac
ITPA	20	rs6076494	3195627	rs2423024	4790580	0.0140631	0.093547	-0.0493521	0.045694	1065.79	1028.91	912.656	1146.83	1151.29	1089.03	1284.17	1372.84	1185.64	L.D.	H3K27ac
ITPA	20	rs3810559	3207749	rs76360286	3137937	1.13e-05	0.0640154	0.0344054	-0.12715	1102.52	1221.39	1119.72	1185.97	1062.03	1100.63	1252.42	1026.83	758.327	L.D.	H3K27ac
ITPA	20	rs6139039	3210692	rs76360286	3137937	0.00210933	0.0484934	0.00872719	-0.0891107	1113.49	1105.46	1119.72	1164.42	1075.93	1100.63	1224.42	1042.13	758.327	L.D.	H3K27ac
ITPA	20	rs2326180	3302378	rs2423024	4790580	0.0476587	0.0295369	-0.0944155	0.0568312	1130.71	1017.1	699.397	1116.79	1125.3	993.86	1167.54	1203.5	1119.54	L.D.	H3K27ac
PANK2	20	rs55873637	3841147	rs7346461	4791074	0.0464899	0.0116057	-0.00782896	0.0287188	984.935	986.528	962.624	1002.46	1016.05	1043.74	1101.63	1024.04	1185.46	L.D.	H3K27ac
PANK2	20	rs16989000	3848416	rs962440	2964851	0.0495902	0.0454976	0.0149754	-0.0190982	948.843	985.663	984.948	994.575	1003.31	978.467	1055.88	1025.66	1028.45	L.D.	H3K27ac
MCM8	20	rs421067	5913653	rs4076098	4967355	0.0402812	-0.0736093	0.0185923	-0.0371445	1398.67	1431.9	1439.4	1299.79	1272.11	1302.46	1225.42	1152.25	990.069	L.D.	H3K27ac
POLR3F	20	rs1205215	18124520	rs6514973	19055397	0.0232376	0.0731889	0.00718788	-0.0345289	359.747	358.782	367.707	389.895	370.648	363.195	422.894	373.782	416.748	L.D.	H3K27ac
POLR3F	20	rs1205219	18126954	rs6514973	19055397	0.00902739	0.0848945	0.00120303	-0.0426954	369.482	358.796	369.827	393.386	374.547	364.264	439.245	414.083	375.807	L.D.	H3K27ac
DTD1	20	rs2144139	18208790	rs6514973	19055397	0.0299833	0.0715902	0.0310765	-0.0342544	993.937	1225.49	1239.1	1258.08	1260.54	1200.87	1317.65	1288.04	1236.56	L.D.	H3K27ac
DTD1	20	rs6075377	18589026	rs62217028	18710531	0.00659475	0.0739181	0.0788347	-0.0353005	1107.47	1229.16	1287.04	1208.69	1276.54	1308.07	1296.77	1319	1317.42	L.D.	Both
DTD1	20	rs6045581	18732516	rs62217028	18710531	0.00133117	0.0813484	0.0942392	-0.0566204	1131.31	1280.01	1303.56	1223.64	1271.39	1321.95	1317.82	1319.49	1260.32	L.D.	Both
DTD1	20	rs8182677	18762037	rs6514973	19055397	0.00241642	-0.164209	-0.0299101	0.05987	1308.14	1290.64	1233.59	1142.85	1122.29	1191.88	915.155	1199.04	1137.88	L.D.	H3K27ac
ABHD12	20	rs6050690	25565239	rs2258719	25275843	0.0386691	-0.0536851	0.00685996	0.0343174	995.485	1027.43	1079.41	1006.56	1033.13	1072.67	940.732	1012.36	1100.75	L.D.	Both
PYGB	20	rs6115241	25640732	rs2258719	25275843	0.00555525	-0.0184347	0.0289427	0.0351673	1367.6	1402.37	1450.18	1304.04	1474.27	1499.8	1302.59	1398.61	1607.84	L.D.	Both
PYGB	20	rs1988297	26209727	rs2258719	25275843	0.0168619	-0.00594277	0.0324477	0.0311101	1361.61	1405.44	1447.35	1342.33	1455.81	1536	1275.64	1499.8	1584.73	L.D.	Both
RPS21	20	rs6061763	60292790	rs2151512	60913495	0.0162997	0.0969769	0.0162338	-0.0411679	11554.9	11322.5	11722.1	12841.8	12179	12002.6	13201.6	11836.5	11784.9	L.D.	H3K27ac
RPS21	20	rs6061763	60292790	rs8124907	60913127	0.0140083	0.0192286	-0.0126518	0.0454712	11652.5	11350.9	11694.1	11892.4	12566.3	12763.8	11888	11321.1	13201.6	L.D.	H3K27ac
MTG2	20	rs2184161	60776275	rs62197295	61641630	0.015802	0.107658	0.0211417	-0.0426754	618.006	637.185	548.302	692.02	687.343	699.984	768.561	714.471	647.227	L.D.	H3K27ac
NKAIN4	20	rs13037524	61305200	rs62197295	61641630	0.00158492	-0.47576	-0.803791	0.737101	3.81824	1.5363	0.832704	3.28516	2.65369	5.13668	1.13992	1.90392	0.452458	L.D.	H3K27ac
GMEB2	20	rs3810484	62194103	rs2427531	62362116	0.018018	0.00832446	-0.000461001	0.0303653	635.892	646.665	623.36	637.029	654.589	648.656	652.013	690.575	739.707	L.D.	H3K4me1
ABHD16B	20	rs6062549	62488216	rs2427531	62362116	0.0306934	-0.233117	0.0293556	0.122491	91.1889	93.2225	99.0483	73.8231	88.0633	86.6268	29.5243	70.2785	93.1488	L.J.	H3K4me1
PRPF6	20	rs2427592	62643158	rs2427531	62362116	0.0290078	0.159832	-0.0483343	0.0811614	4072.2	3871.91	3711.07	4801.73	4946.89	5248.56	5543.16	6310.1	6493.57	L.J.	H3K4me1
LIPI	21	rs12482146	15536548	rs62208561	15459079	0.0148753	-0.352468	-0.247364	0.214857	8.42773	5.93396	5.33084	5.71225	5.65997	5.95091	4.0999	4.11128	7.96097	L.D.	H3K27ac
CCT8	21	rs2737043	29918343	rs3761337	30396478	0.029783	0.0211097	0.0998399	-0.0411794	11757.7	12295.4	14158.6	11193.8	11993.8	12651.9	12083.4	11890.5	12113.8	L.D.	H3K27ac
IL10RB	21	rs28385659	34653896	rs4816455	34815794	0.00897742	-0.0265953	-0.0003761	-0.0634955	1496.6	1481.75	1495.25	1460.97	1441.17	1310.49	1186.38	1393	540.329	L.D.	H3K27ac
IFNGR2	21	rs2246647	35168029	rs58481395	36014579	0.0108509	0.0148677	-0.00111745	0.0553558	2073.25	2012.35	2215.33	2076	2244.24	2294.28	2165.71	2197.19	2685.14	L.D.	H3K27ac
CLIC6	21	rs4817686	36000801	rs58481395	36014579	0.0489522	0.090634	-0.231772	0.2111	824.448	686.594	396.441	861.965	911.773	831.205	1104.39	1029.75	1851.74	L.J.	H3K27ac
HLCS	21	rs2845812	38298324	rs9974252	38580550	0.0264751	0.109562	0.0345253	-0.0605684	419.213	423.527	468.547	459.438	466.047	405.824	448.344	467.981	435.151	L.D.	H3K27ac
TTC3	21	rs9976050	38639294	rs9974252	38580550	0.0189526	-0.0685239	-0.0707883	0.0420961	5286.38	4866.56	4307.16	4845.52	4896.61	4709.4	4550.2	4701.41	4307.7	L.J.	H3K27ac
UBASH3A	21	rs112971184	43832679	rs28700238	43820573	0.000242963	0.349382	0.262833	-0.250302	49.0209	64.1213	78.8002	74.0562	77.5082	84.4554	50.742	55.1167	46.0422	L.J.	Both
RSPH1	21	rs9325636	43882808	rs228052	43953654	0.0397751	0.16684	-0.0161696	-0.260259	111.404	79.8925	87.669	97.2221	72.4299	61.7008	109.011	95.4978	39.7226	L.J.	H3K27ac
SLC37A1	21	rs6586318	43884666	rs228054	43954263	0.0150253	0.125857	0.134703	-0.062273	674.563	831.988	915.188	891.093	885.473	947.651	896.417	893.786	967.147	L.J.	H3K27ac
RSPH1	21	rs12482057	43936496	rs228054	43954263	7.8e-05	-0.579614	-0.0781922	0.463569	86.9999	77.8266	74.7156	52.4929	66.6097	114.553	24.7582	69.1433	76.5892	L.J.	H3K27ac
UBASH3A	21	rs7283513	44190435	rs228052	43953654	0.0339893	0.121959	0.190506	-0.135904	67.3199	54.4392	71.6732	58.0291	54.8865	66.7527	68.0608	61.2943	52.4188	L.D.	H3K27ac
WDR4	21	rs55687523	44205577	rs228052	43953654	0.0150722	0.129827	0.0200787	-0.0540329	546.374	539.889	555.046	583.996	574.109	555.598	730.212	640.552	608.298	L.D.	H3K27ac
WDR4	21	rs6586350	44239035	rs504313	44783399	0.044562	-0.0989383	-0.0418734	0.0443644	599.128	582.956	548.179	535.39	549.726	520.704	499.177	526.054	607.795	L.D.	Both
WDR4	21	rs8133114	44280705	rs762396	44783140	0.00871344	0.0856291	-0.0217213	0.0653164	535.204	529.915	486.244	571.159	598.183	679.569	663.085	660.524	834.181	L.D.	H3K4me1
NDUFV3	21	rs8134583	44280990	rs228054	43954263	0.00982332	-0.0340073	0.0175728	-0.090901	807.809	835.466	820.681	774.913	739.484	736.437	886.488	586.34	347.608	L.D.	H3K27ac
NDUFV3	21	rs34680693	44321643	rs504285	44783382	0.0338993	-0.237737	-0.0319494	0.0762478	842.187	831.487	800.769	717.588	712.352	694.692	405.294	654.803	779.754	L.D.	Both
NDUFV3	21	rs139616738	44330649	rs762396	44783140	0.00326364	-0.27646	0.0104904	-0.131233	833.502	831.963	832.118	631.953	706.78	462.06	0	661.651	0	L.D.	H3K4me1
WDR4	21	rs34637056	44355115	rs228054	43954263	0.0232206	-0.0929816	-0.0295175	0.0437827	608.638	577.493	570.685	550.524	545.23	574.864	543.972	515.848	573.06	L.D.	H3K27ac
WDR4	21	rs6586273	44366880	rs228052	43953654	0.0106952	0.172256	0.0143566	-0.0642166	557.53	537.882	551.032	602.87	595.447	576.412	779.271	756.806	565.802	L.D.	H3K27ac
WDR4	21	rs374349	44373545	rs762396	44783140	0.00243084	0.0606261	0.109009	-0.0761673	537.557	544.45	981	549.663	563.138	662.97	594.809	598.208	465.736	L.D.	H3K4me1
WDR4	21	rs374349	44373545	rs504313	44783399	0.0128657	0.00338065	-0.0606652	0.0467048	566.4	539.85	515.463	569.76	546.357	536.679	560.804	608.711	600.778	L.D.	Both
NDUFV3	21	rs234748	44392270	rs504285	44783382	0.0498731	0.129745	0.117903	-0.07618	566.118	767.364	779.754	737.9	771.841	776.07	826.278	812.208	758.855	L.D.	Both
NDUFV3	21	rs234748	44392270	rs504313	44783399	0.0295951	0.146407	0.125506	-0.0830824	408.015	745.793	779.754	735.516	773.494	762.777	829.773	816.497	759.854	L.D.	Both
NDUFV3	21	rs1672138	44394966	rs228054	43954263	0.0250752	0.0251415	-0.178546	0.0939447	604.281	671.459	242.392	783.679	736.864	738.16	807.367	814.283	812.714	L.D.	H3K27ac
NDUFV3	21	rs1672138	44394966	rs762396	44783140	0.000201239	0.0782891	-0.368742	0.191272	649.066	484.785	0	742.086	776.401	871.225	811.616	823.827	745.538	L.D.	H3K4me1
RRP1	21	rs162348	44913747	rs8127341	45341846	0.0239171	0.0207408	0.00656839	-0.0336402	1558.14	1499.7	1537.99	1560.12	1511.13	1460.81	1585.55	1457.38	1402.15	L.D.	H3K27ac
CSTB	21	rs2838366	45214323	rs8127341	45341846	0.0214408	-0.0574915	0.033586	-0.0931837	2148.69	2645.61	2659.68	2219.71	2293.36	2098.29	2551.22	1818.41	1670.53	L.J.	H3K27ac
C21orf33	21	rs62229738	45423697	rs8134436	45616497	3.65e-95	1.18688	0.0795764	-0.11796	184.959	198.831	171.469	885.905	628.592	766.824	1925.22	791.761	1108.73	L.D.	H3K27ac
C21orf33	21	rs62229738	45423697	rs2032327	45617328	2.17e-157	1.19536	0.107596	-0.144214	196.977	188.829	158.113	643.68	690.907	803.712	1925.22	791.761	1108.73	L.D.	H3K27ac
C21orf33	21	rs6518345	45477100	rs8127341	45341846	0.000687898	0.763375	0.132576	0.0261999	157.937	174.788	166.609	203.107	545.627	614.171	104.322	808.868	864.592	L.D.	H3K27ac
ICOSLG	21	rs2838522	45627976	rs8127341	45341846	0.0470993	0.288545	0.0730526	-0.0893228	1014.2	1038.56	1119.18	1144.28	1314.74	1299.95	1348.78	1708.25	1263.74	L.J.	H3K27ac
ICOSLG	21	rs2329711	45636387	rs2032327	45617328	2.95e-05	0.262079	0.0574038	-0.126206	1060.44	1049.09	1138.27	1177.66	1243.77	1105.67	1866.98	1565.82	1055.88	L.J.	H3K27ac
ICOSLG	21	rs8134498	45639368	rs2032327	45617328	0.017725	0.268665	-0.0247357	-0.0707015	1055.56	1038.01	1147.23	1174.33	1080.76	1041.39	1702.24	1733.74	1143.69	L.J.	H3K27ac
ICOSLG	21	rs56124762	45658474	rs8134436	45616497	1.11e-09	-0.0671272	-0.0126612	0.181286	1079.69	1054.17	1077.74	1113.11	1180.44	1378.53	994.766	1130.55	2070.71	L.D.	H3K27ac
LSS	21	rs2838861	46686619	rs11911263	47715863	0.0481766	-0.0371494	0.0462014	-0.0595123	3349.05	3541.36	3425.13	3304.65	3273.29	3280.91	3107.18	2585.24	3447.02	L.D.	Both
MCM3AP	21	rs9974361	46848841	rs11700398	47716552	0.00535543	0.0146278	0.0441139	-0.0355685	3239.69	3315.59	3500.7	3197.21	3244.38	3285.31	3368.71	3245.38	3182.13	L.D.	Both
MCM3AP	21	rs9974361	46848841	rs1888539	47716230	0.0156636	0.0163496	0.0441735	-0.0324587	3174.02	3318.93	3464.18	3140.95	3257.13	3268.19	3246.97	3295.74	3212.76	L.D.	Both
MCM3AP	21	rs9974361	46848841	rs71326310	47714588	0.00716749	0.0187335	0.0460086	-0.0355937	3208.98	3315.29	3476.75	3157.27	3247.95	3287.63	3401	3278.48	3087.9	L.D.	H3K27ac
MCM3AP	21	rs9974361	46848841	rs115961782	47717190	0.0107525	0.0217223	0.0497359	-0.0344268	3156.19	3301.37	3469.53	3167.07	3243.29	3284.71	3174.36	3336.12	3134.43	L.D.	H3K27ac
MCM3AP	21	rs9974361	46848841	rs4989912	47717218	0.0337497	0.027259	0.0324534	-0.0333094	3199.76	3293.15	3406.17	3226.43	3264.18	3246.64	2875.85	3361.56	3193.99	L.D.	H3K27ac
MCM3AP	21	rs9974361	46848841	rs10854481	47715563	0.00231594	0.0365291	0.0510382	-0.0424092	3031.13	3309.51	3436	3103.77	3251.9	3267.42	3370.67	3322.45	3130.83	L.D.	Both
YBEY	21	rs9984606	47580684	rs2839222	47776706	0.00179379	-0.0170678	-0.200646	0.110242	197.592	359.41	277.749	404.515	357.256	356.6	445.285	416.478	411.353	L.D.	H3K27ac
YBEY	21	rs60024066	47589477	rs2839222	47776706	0.0112135	-0.250544	-0.223784	0.109257	438.809	366.55	289.857	265.42	330.18	281.609	197.592	390.153	263.662	L.D.	H3K27ac
YBEY	21	rs11701729	47635713	rs10854481	47715563	0.0196953	-0.245066	-0.191339	0.0643002	487.358	403.257	329.728	350.77	358.646	300.202	291.414	286.775	267.812	L.D.	Both
YBEY	21	rs11701729	47635713	rs12627400	47715106	0.0122504	-0.184723	-0.211353	0.0586154	435.56	355.682	270.303	358.891	346.192	259.607	318.295	276.307	262.526	L.D.	Both
YBEY	21	rs915804	47649802	rs71326310	47714588	7.28e-12	-0.296392	-0.254447	0.153249	448.74	365.12	281.567	359.47	311.129	280.304	267.9	261.702	293.627	L.J.	H3K27ac
YBEY	21	rs915804	47649802	rs11700398	47716552	4.3e-07	-0.235618	-0.25575	0.106585	448.74	371.014	274.569	367.02	307.648	269.649	289.604	279.028	266.526	L.J.	Both
YBEY	21	rs4818829	47670633	rs71326310	47714588	1.26e-05	-0.258714	-0.219423	0.108742	446.749	366.489	281.63	363.971	344.498	285.808	297.139	269.963	284.082	L.D.	H3K27ac
YBEY	21	rs4818829	47670633	rs11700398	47716552	0.00570111	-0.196378	-0.209446	0.0679698	446.749	366.489	281.63	370.695	338.817	278.957	305.355	286.718	266.553	L.D.	Both
YBEY	21	rs2839170	47671305	rs11911263	47715863	3.07e-06	-0.116226	-0.104303	0.172065	332.497	300.814	264.233	291.964	313.328	335.238	265.968	343.212	403.027	L.J.	Both
YBEY	21	rs11700444	47709540	rs10854481	47715563	3.33e-09	-0.320371	-0.265134	0.153193	476.412	377.961	288.143	324.18	326.274	279.439	264.233	266.126	282.87	S.A.	Both
YBEY	21	rs11700444	47709540	rs1888539	47716230	4.76e-10	-0.256054	-0.277647	0.139677	427.895	361.942	259.703	343.195	325.789	266.893	264.233	270.885	280.003	S.A.	Both
SPATC1L	21	rs11911263	47715863	rs115961782	47717190	0.00253448	-0.44258	-0.103506	0.234574	313.746	289.802	253.49	196.635	211.797	273.968	151.888	239.387	273.576	S.A.O.T.	H3K27ac
SPATC1L	21	rs11911263	47715863	rs71326310	47714588	0.0467063	-0.336388	-0.0218163	0.155566	276.343	277.32	265.596	204.764	210.175	269.975	151.888	239.387	273.576	S.A.O.T.	H3K27ac
YBEY	21	rs115961782	47717190	rs11911263	47715863	2.55e-14	-0.228258	-0.293993	0.23857	418.333	331.731	264.233	342.48	292.402	335.238	266.076	347.376	403.027	S.A.	Both
YBEY	21	rs13049164	47823788	rs11911263	47715863	0.000464997	0.271349	0.0753751	-0.158096	279.73	300.901	316.167	366.211	350.47	390.153	417.608	412.201	197.592	L.D.	Both
YBEY	21	rs11702704	47868321	rs4989912	47717218	0.0328155	0.0806453	-0.207468	-0.0674459	432.874	358.712	289.626	536.586	352.506	273.153	463.436	391.751	261.029	L.D.	H3K27ac
YBEY	21	rs1007893	47877594	rs71326310	47714588	1.2e-05	-0.189215	-0.230269	0.108934	435.613	340.35	274.045	367.58	313.289	283.111	312.633	282.884	294.166	L.D.	H3K27ac
YBEY	21	rs1007893	47877594	rs10854481	47715563	0.00956836	-0.188831	-0.245788	0.0730032	491.525	379.873	298.837	398.369	335.678	279.94	321.832	306.74	272.511	L.D.	Both
YBEY	21	rs1007893	47877594	rs11700398	47716552	6.55e-05	-0.176522	-0.252392	0.0928033	435.613	351.943	267.804	372.243	313.461	268.385	313.761	292.124	275.689	L.D.	Both
YBEY	21	rs1007893	47877594	rs12627400	47715106	0.00162314	-0.1571	-0.255292	0.0692143	435.613	354.562	269.946	384.57	313.479	258.357	318.511	298.707	257.904	L.D.	Both
YBEY	21	rs1007893	47877594	rs1888539	47716230	0.00419149	-0.13915	-0.254752	0.0668571	423.2	360.424	269.946	390.055	329.441	266.33	321.832	311.616	267.154	L.D.	Both
PCNT	21	rs527725736	47923564	rs11911263	47715863	0.0245165	0.0532536	0.0380245	-0.0432693	1712.81	1766.12	1919.12	1777.25	1757.72	1585.73	1908.53	1829.29	1749.15	L.D.	Both
DIP2A	21	rs16979358	47966977	rs2839224	47777222	0.0336629	-0.127512	-0.0189992	0.0517817	745.801	787.07	765.706	624.384	737.955	742.427	640.166	656.188	765.551	L.D.	H3K27ac
DIP2A	21	rs16979358	47966977	rs2839223	47777063	0.0401702	-0.114039	-0.0248948	0.0445757	776.979	789.086	764.035	624.384	743.718	740.173	666.894	637.471	765.551	L.D.	H3K27ac
MCM3AP	21	rs2839351	48017286	rs12627400	47715106	0.00436122	-0.0104975	-0.000304118	0.0294032	3153.2	3289.08	3185.07	3212.73	3266.46	3401.13	3171.26	3343.96	3554.74	L.D.	Both
LSS	21	rs2239574	48019811	rs35835424	47716754	0.038559	-0.0816655	-0.0361565	0.0510836	3456.41	3364.1	3245.01	3198.64	3240.58	3167.97	2834.88	3286.6	3025.51	L.D.	Both
IGLV8-61	22	rs73880637	22707713	rs743519	22522272	0.00363413	0.267428	0.238603	-0.832529	672.719	713.313	987.642	297.592	170.389	216.324	2608.33	185.484	119.289	L.D.	H3K27ac
IGLV8-61	22	rs73880637	22707713	rs4822351	23276454	4.5e-08	0.641959	0.87625	-1.67289	397.078	612.846	2001.75	237.007	212.559	182.008	3651.05	103.811	0	L.D.	H3K27ac
IGLL5	22	rs5759206	22978014	rs4822351	23276454	0.0130123	-0.485271	-0.376051	0.295087	896.972	654.419	381.177	555.425	576.29	506.359	344.32	436.915	484.394	L.D.	H3K27ac
IGLVI-70	22	rs111946844	23241442	rs743519	22522272	0.0457471	0.746345	0.353685	-0.362447	13.4142	13.8106	22.5197	40.8629	35.7417	61.1808	44.1558	24.4093	17.9122	L.D.	H3K27ac
RAB36	22	rs12484077	23475067	rs4822453	24254862	0.0326595	0.64423	0.123849	-0.292553	19.214	23.3554	25.2515	37.3552	38.492	26.469	12.1969	40.4203	24.5389	L.J.	H3K27ac
BCR	22	rs5751591	23489042	rs4822351	23276454	0.0248317	-0.410305	-0.149765	0.236395	778.592	724.022	726.744	659.966	621.509	744.696	337.031	598.228	639.577	L.D.	H3K27ac
MMP11	22	rs6003698	23759015	rs4822351	23276454	0.00756492	0.0397821	-0.198207	0.18966	7.64949	6.01062	4.19848	7.11883	7.60451	7.95782	8.08455	9.54203	6.92285	L.D.	H3K27ac
SLC2A11	22	rs568226933	24198505	rs4822351	23276454	0.0375112	-0.0366094	0.0276356	-0.0584434	239.132	249.79	252.54	231.734	229.604	209.566	209.599	221.066	172.566	O.T.	H3K27ac
ASCC2	22	rs13058018	29898045	rs2349225	30193548	0.0149973	0.0415897	-0.0232017	-0.0223256	2006.91	1951.02	1920.29	2115.63	2010.57	1906.68	2171.38	2009.25	1920.5	L.D.	H3K27ac
UQCR10	22	rs13057127	31020975	rs11702929	30193598	0.0458656	0.00916245	0.0263402	0.0291257	1679.86	1733.65	1701.1	1684.21	1796.26	1979.93	1756.08	1838.53	1993.46	L.D.	H3K27ac
MAFF	22	rs3788533	38523246	rs9611092	39497181	0.0287261	0.135761	0.0767794	-0.067693	232.553	235.521	277.324	265.136	264.207	273.815	302.641	274.347	281.742	L.D.	Both
MAFF	22	rs3788533	38523246	rs139295	39496731	0.0108099	0.154919	0.0963181	-0.076388	224.499	238.487	280.385	261.218	266.944	267.678	311.679	271.105	289.619	L.D.	H3K27ac
JOSD1	22	rs5757042	38724576	rs4820320	38572977	0.031105	-0.00883293	0.00885439	-0.0361665	2271.47	2290.79	2316.76	2273.8	2174.45	2179.34	2198.68	2086.41	1973.14	L.D.	H3K27ac
JOSD1	22	rs2071887	38879010	rs4384	38572440	0.0298006	-0.02081	0.0248604	-0.0264076	2304.19	2362.6	2406.35	2215.55	2208.22	2228.34	2302.11	2117.05	2161.08	L.D.	Both
JOSD1	22	rs4820346	39125074	rs9611092	39497181	0.0402812	0.0635434	0.0242427	-0.0266315	2107.72	2169.49	2127.77	2217.45	2225.29	2225.34	2380.42	2323.14	2225.53	L.D.	Both
DNAL4	22	rs34541219	39179288	rs139295	39496731	0.0146222	0.080119	0.085242	-0.0458176	153.62	162.798	181.887	162.135	170.23	176.768	173.345	180.411	169.8	L.D.	H3K27ac
APOBEC3D	22	rs34074269	39420601	rs4384	38572440	0.0351537	-0.0737314	0.0179102	-0.0427693	855.708	835.996	898.365	786.656	752.718	754.292	730.558	675.109	639.513	L.D.	Both
WBP2NL	22	rs28489620	41804716	rs2092211	43318765	0.0421632	-0.220658	-0.0720552	0.0984322	32.2262	32.117	27.4223	25.004	28.0135	27.997	19.175	28.1445	22.8048	L.D.	H3K27ac
CCDC134	22	rs13056537	41947716	rs2092211	43318765	0.00732597	0.00680631	-0.0299938	0.0830601	161.567	156.56	152.109	159.045	174.535	176.167	186.815	174.608	249.713	L.D.	H3K27ac
CCDC134	22	rs13056537	41947716	rs1807570	43319558	0.0140128	0.0225907	-0.0324782	0.0757819	160.334	156.668	150.02	163.671	173.392	176.407	186.815	174.608	249.713	L.D.	H3K27ac
CCDC134	22	rs132762	42006838	rs1807570	43319558	0.0161999	0.0527045	-0.0457209	0.0479972	155.454	152.33	140.412	162.154	163.134	163.647	179.888	185.008	198.257	L.D.	H3K27ac
TNFRSF13C	22	rs12166430	42294176	rs5758897	43115696	0.0340887	0.164978	0.0250488	-0.0976406	3448.41	3588.08	3535.5	4132	3800.55	3438.12	4715.38	3402.3	4155.8	L.J.	H3K27ac
TEF	22	rs6002555	42343091	rs132908	41801795	0.0394506	-0.0719656	-0.192916	0.058103	297.227	239.447	199.809	268.19	239.388	198.506	243.684	247.115	237.188	L.J.	H3K27ac
NAGA	22	rs67797654	42360407	rs1807570	43319558	0.0320578	-0.0043941	0.00899038	-0.0617165	1258.67	1223.53	1287.89	1172.3	1182.94	1057.54	1414.57	1193.54	906.646	L.D.	H3K27ac
SMDT1	22	rs4822072	42360833	rs1016110	42836337	0.0147088	0.0347169	-0.0871519	0.0604097	864.724	818.238	731.853	936.94	883.66	855.578	915.127	983.794	1015.6	L.D.	H3K27ac
SMDT1	22	rs5758529	42376614	rs139454492	42334063	0.00329208	0.139183	0.104151	-0.126019	637.979	767.542	871.706	826.314	828.1	712.757	941.049	817.663	624.084	L.D.	H3K27ac
CENPM	22	rs11914200	42378070	rs5758895	43115570	0.00411772	-0.0714319	-0.0271294	0.0501396	1117.31	1059.19	1076.42	1021.03	1057.52	1089.39	979.66	1000.44	1145.3	L.D.	H3K27ac
CCDC134	22	rs9607899	42810589	rs2092211	43318765	0.0193521	0.00172553	-0.049051	0.0478461	159.627	152.459	143.82	161.588	162.153	162.582	163.004	164.291	176.706	L.D.	H3K27ac
CCDC134	22	rs9607899	42810589	rs1807570	43319558	0.0150847	0.0064886	-0.0522779	0.0499025	157.102	153.392	140.924	163.945	160.791	163.524	163.065	164.283	182.201	L.D.	H3K27ac
NDUFA6	22	rs9620047	42825039	rs1016110	42836337	5.28e-06	0.15182	-0.00411927	-0.0938751	1557.39	1591.55	1476.26	1863.64	1583.03	1627.86	2037.69	1836.82	1526.96	L.D.	H3K27ac
RRP7A	22	rs747452789	42885985	rs1016110	42836337	9.32e-05	0.0358383	-0.485879	0.239019	2127.73	1202.78	10.8118	2253.83	2073.45	1540.69	2430.39	2264.41	2664.64	L.D.	H3K27ac
POLDIP3	22	rs3174915	42904551	rs1016110	42836337	0.0221339	-0.0126394	0.0174928	-0.0267608	2345.25	2383.81	2431.27	2334.87	2292.57	2361.8	2215.01	2141.1	2021.76	L.D.	H3K27ac
SERHL2	22	rs1056566	42905177	rs1016110	42836337	0.0120906	-0.150974	-0.0632279	0.115164	65.7769	61.5153	57.5045	58.3943	63.8892	65.7111	39.7624	59.0617	53.1557	L.D.	H3K27ac
CYB5R3	22	rs8135701	43059840	rs5758897	43115696	0.00100974	-0.143919	-0.0215656	0.0879775	3252.38	3110.48	3261.11	2753.75	3037.27	3290.68	2572.43	2717.54	3152.91	L.J.	H3K27ac
A4GALT	22	rs130390	43083155	rs5758897	43115696	0.0139799	0.180583	0.04567	-0.147963	426.794	409.283	486.655	512.371	495.841	402.568	610.121	440.524	379.443	L.D.	H3K27ac
A4GALT	22	rs1989502	43108663	rs5758895	43115570	0.0205161	-0.215671	-0.240037	0.133664	645.634	538.049	366.626	501.553	450.306	438.015	434.787	429.74	469.567	L.D.	H3K27ac
PACSIN2	22	rs2179875	43185012	rs73181222	44460017	0.0286453	0.135312	0.0561879	-0.0509769	2716.82	2786.46	3254.54	2960.1	2988.98	2969.61	3551.27	3394.9	2972.82	L.D.	H3K27ac
ARFGAP3	22	rs4820501	43383500	rs1807570	43319558	0.0122808	-0.0637723	-0.0579148	0.0395321	1953.85	1841.11	1569.79	1769.83	1854.32	1751.07	1639.29	1743.01	1752.43	S.A.	H3K27ac
PACSIN2	22	rs7287792	43394489	rs4988389	43515339	0.0307256	0.174109	0.025176	-0.0428171	2580.76	2704.69	2546.91	3039.28	3052.11	2939.12	3686.8	3398.66	3138.08	L.J.	H3K27ac
PACSIN2	22	rs35789713	43421869	rs2092211	43318765	0.0396062	-0.0273308	0.138909	0.0361212	2542.62	2996.98	3321.02	2590.68	2983.42	3564.77	2243.35	2934.13	3755.47	L.D.	H3K27ac
PACSIN2	22	rs6003003	43429150	rs1807570	43319558	2.06e-05	0.092264	0.198049	-0.0807107	2535.59	3029.72	3868.1	2804.84	3129.39	3428.43	2767.35	2898.55	3605.32	L.D.	H3K27ac
PACSIN2	22	rs34180097	43473061	rs1016110	42836337	0.000573495	0.0344051	-0.0762167	0.0843256	2935.22	2807.65	2296.47	3042.22	3129.51	3073.75	3172.84	3428.64	3526.15	L.D.	H3K27ac
PACSIN2	22	rs2007868	43501932	rs5758895	43115570	0.0209285	0.0941851	0.0559322	-0.0651067	2883.36	3051.29	3189.55	3142.01	3057.55	3250.42	3763.9	3021.81	2950.39	L.D.	H3K27ac
BIK	22	rs5751433	43508222	rs1807570	43319558	0.0202557	0.0417391	0.183764	-0.205679	84.276	93.7355	111.909	82.9573	87.3254	90.8623	89.6555	63.229	29.8161	L.J.	H3K27ac
BIK	22	rs5751433	43508222	rs2092211	43318765	0.00380413	0.114279	0.23465	-0.247513	69.7959	91.937	112.409	85.0844	86.4801	88.9103	92.1472	66.6662	37.5659	L.J.	H3K27ac
TSPO	22	rs538351224	43549374	rs139454492	42334063	0.0152311	0.0680235	-0.101727	0.162814	863.028	801.914	713.937	940.99	1000.42	875.087	983.178	1255.73	1802.63	O.T.	H3K27ac
PACSIN2	22	rs138926	43562306	rs1016110	42836337	0.000338883	0.0182526	-0.11744	0.081115	2921.56	2752.99	2164.11	3029.53	2962.03	2628.58	3062.06	3256.53	3259.71	L.D.	H3K27ac
TTLL12	22	rs129414	43623353	rs139454492	42334063	0.0470301	-0.0696929	-0.089587	0.0481106	2760.89	2430.19	2490.13	2560.22	2473.28	2607.03	2404.41	2308.87	2539.8	L.D.	H3K27ac
SAMM50	22	rs62226383	44411010	rs73181222	44460017	0.0319125	-0.0502003	-0.00134528	0.0279454	1849.45	1834.11	1896.81	1752.98	1806.05	1893.78	1698.97	1846.96	1764.59	L.D.	H3K27ac
PARVB	22	rs13058606	44424192	rs1807570	43319558	0.0272475	0.0494552	0.0343461	-0.025451	5785.96	5961.44	6343.42	6152.35	6255.34	6130.2	6322.8	6409.56	6128.42	L.J.	H3K27ac
PARVB	22	rs2016796	44439251	rs2092211	43318765	0.0161585	0.065295	0.0178615	-0.032173	5863.16	6197.32	6113.18	6416.39	6370.6	6204.22	6852.31	6270.16	6333.34	L.J.	H3K27ac
FAM118A	22	rs3788642	45686044	rs11703668	45630335	0.0272395	-0.681219	-0.0735037	0.234657	894.549	878.556	762.458	501.451	488.231	678.833	423.815	281.164	565.371	L.D.	H3K27ac
SMC1B	22	rs34395311	45699780	rs2272804	45809624	0.0471596	0.27599	-0.548861	-0.247295	56.9053	31.534	20.4712	80.9588	36.0734	14.9162	23.9045	29.3286	12.254	L.J.	H3K27ac
RIBC2	22	rs3788648	45727180	rs11703668	45630335	0.0393292	-0.619195	0.0512484	0.223226	53.0951	58.1202	59.5232	26.2357	45.0854	44.0201	3.58975	10.8697	50.3156	L.D.	H3K27ac
FAM118A	22	rs568361963	45745373	rs2272804	45809624	3.19e-09	-0.162917	0.341281	-0.351587	604.283	1283.6	1268.74	498.115	539.737	493.741	559.246	466.826	379.603	L.D.	H3K27ac
FAM118A	22	rs136609	45793935	rs12170732	45643680	0.0387411	0.645193	0.0401046	-0.158103	516.195	548.526	551.314	1035.76	900.565	833.73	1677.21	1481.03	930.641	L.D.	Both
TBC1D22A	22	rs801640	47159028	rs138501	47009196	0.00967775	-0.10498	-0.0499324	0.04367	2065.6	2201.79	2068.61	2217.95	2051.86	2045.35	1856.19	1902.74	2002.41	L.J.	H3K27ac
TRABD	22	rs916362	50017234	rs9627800	50319351	0.0266602	0.0115645	-0.0488245	0.0335906	1677.62	1598.4	1563.24	1695.34	1661.04	1602	1712.28	1758.54	1770.47	L.D.	H3K27ac
TRABD	22	rs916362	50017234	rs11545763	50319170	0.0211817	0.0165587	-0.0678658	0.0448009	1662.34	1573.98	1408.26	1691.15	1653.18	1512.92	1715.43	1787	1585.41	L.D.	H3K27ac
SYCE3	22	rs61746062	50987843	rs9627800	50319351	0.038225	1.0743	0.0766841	-0.228553	3.30329	3.50484	3.74175	9.10222	9.30024	6.08192	31.6747	17.0964	12.3285	L.J.	H3K27ac
SYCE3	22	rs61746062	50987843	rs11545763	50319170	0.000602221	1.13219	0.104227	-0.426248	3.29047	3.72661	2.81548	9.88524	6.94195	6.70967	31.6747	18.099	2.54756	L.J.	H3K27ac
